# Supplementary material for: Rod Monochromacy and the Coevolution of Cetacean Retinal Opsins
Source: PLoS Genet. 2013 Apr 18;9(4):e1003432. doi: 10.1371/journal.pgen.1003432 (PMC3630094; doi:10.1371/journal.pgen.1003432)
Supplement: Text S3 — Fourteen alignments in nexus format. Alignment 1 = SWS1 Introns + Exons (RAxML); Alignment 2 = SWS1 Exons (PAML, RAxML); Alignment 3 = LWS Exons (PAML, RAxML); Alignment 4 = LWS Exon 1 amplicon; Alignment 5 = LWS Exon 2 amplicon; Alignment 6 = LWS Exon 3 amplicon; Alignment 7 = LWS Exon 4 amplicon; Alignment 8 = LWS Exon 5 amplicon; Alignment 9 = LWS Exon 6 amplicon; Alignment 10 = RH1 Exons (PAML/RAxML); Alignment 11 = RH1 Exon 1 amplicon; Alignment 12 = RH1 Exon 2 amplicon; Alignment 13 = RH1 Exons 3+4 amplicon; Alignment 14 = RH1 Exon 5 amplicon. (TXT) [file pgen.1003432.s011.txt]

[Nexus alignments of retinal opsins used in this study. The positions of exons are indicated in all alignments that contain a 
combination of introns and exons. Question marks indicate missing data. The complete list of alignments is as follows:

Alignment 1: SWS1 Introns + Exons
Alignment 2: SWS1 Exons (PAML/RAxML analyses)
Alignment 3: LWS Exons (PAML/RAxML analyses)
Alignment 4: LWS Exon 1 amplicon
Alignment 5: LWS Exon 2 amplicon
Alignment 6: LWS Exon 3 amplicon
Alignment 7: LWS Exon 4 amplicon
Alignment 8: LWS Exon 5 amplicon
Alignment 9: LWS Exon 6 amplicon
Alignment 10: RH1 Exons (PAML/RAxML analyses)
Alignment 11: RH1 Exon 1 amplicon
Alignment 12: RH1 Exon 2 amplicon
Alignment 13: RH1 Exons 3+4 amplicon
Alignment 14: RH1 Exon 5 amplicon
]


[Alignment 1: SWS1 Introns + Exons]

#NEXUS

Begin DATA;
	Dimensions ntax=39 nchar=4163;
	Format datatype=NUCLEOTIDE gap=-;
	Matrix
	[                                  1         11        21        31        41        51        61        71        81        91        101       111       121       131       141       151       161       171       181       191       201       211       221       231       241       251       261       271       281       291       301       311       321       331       341       351       361       371       381       391       401       411       421       431       441       451       461       471       481       491       501       511       521       531       541       551       561       571       581       591       601       611       621       631       641       651       661       671       681       691       701       711       721       731       741       751       761       771       781       791       801       811       821       831       841       851       861       871       881       891       901       911       921       931       941       951       961       971       981       991       1001      1011      1021      1031      1041      1051      1061      1071      1081      1091      1101      1111      1121      1131      1141      1151      1161      1171      1181      1191      1201      1211      1221      1231      1241      1251      1261      1271      1281      1291      1301      1311      1321      1331      1341      1351      1361      1371      1381      1391      1401      1411      1421      1431      1441      1451      1461      1471      1481      1491      1501      1511      1521      1531      1541      1551      1561      1571      1581      1591      1601      1611      1621      1631      1641      1651      1661      1671      1681      1691      1701      1711      1721      1731      1741      1751      1761      1771      1781      1791      1801      1811      1821      1831      1841      1851      1861      1871      1881      1891      1901      1911      1921      1931      1941      1951      1961      1971      1981      1991      2001      2011      2021      2031      2041      2051      2061      2071      2081      2091      2101      2111      2121      2131      2141      2151      2161      2171      2181      2191      2201      2211      2221      2231      2241      2251      2261      2271      2281      2291      2301      2311      2321      2331      2341      2351      2361      2371      2381      2391      2401      2411      2421      2431      2441      2451      2461      2471      2481      2491      2501      2511      2521      2531      2541      2551      2561      2571      2581      2591      2601      2611      2621      2631      2641      2651      2661      2671      2681      2691      2701      2711      2721      2731      2741      2751      2761      2771      2781      2791      2801      2811      2821      2831      2841      2851      2861      2871      2881      2891      2901      2911      2921      2931      2941      2951      2961      2971      2981      2991      3001      3011      3021      3031      3041      3051      3061      3071      3081      3091      3101      3111      3121      3131      3141      3151      3161      3171      3181      3191      3201      3211      3221      3231      3241      3251      3261      3271      3281      3291      3301      3311      3321      3331      3341      3351      3361      3371      3381      3391      3401      3411      3421      3431      3441      3451      3461      3471      3481      3491      3501      3511      3521      3531      3541      3551      3561      3571      3581      3591      3601      3611      3621      3631      3641      3651      3661      3671      3681      3691      3701      3711      3721      3731      3741      3751      3761      3771      3781      3791      3801      3811      3821      3831      3841      3851      3861      3871      3881      3891      3901      3911      3921      3931      3941      3951      3961      3971      3981      3991      4001      4011      4021      4031      4041      4051      4061      4071      4081      4091      4101      4111      4121      4131      4141      4151      4161   ]
	[                                  |         |         |         |         |         |         |         |         |         |         |         |         |         |         |         |         |         |         |         |         |         |         |         |         |         |         |         |         |         |         |         |         |         |         |         |         |         |         |         |         |         |         |         |         |         |         |         |         |         |         |         |         |         |         |         |         |         |         |         |         |         |         |         |         |         |         |         |         |         |         |         |         |         |         |         |         |         |         |         |         |         |         |         |         |         |         |         |         |         |         |         |         |         |         |         |         |         |         |         |         |         |         |         |         |         |         |         |         |         |         |         |         |         |         |         |         |         |         |         |         |         |         |         |         |         |         |         |         |         |         |         |         |         |         |         |         |         |         |         |         |         |         |         |         |         |         |         |         |         |         |         |         |         |         |         |         |         |         |         |         |         |         |         |         |         |         |         |         |         |         |         |         |         |         |         |         |         |         |         |         |         |         |         |         |         |         |         |         |         |         |         |         |         |         |         |         |         |         |         |         |         |         |         |         |         |         |         |         |         |         |         |         |         |         |         |         |         |         |         |         |         |         |         |         |         |         |         |         |         |         |         |         |         |         |         |         |         |         |         |         |         |         |         |         |         |         |         |         |         |         |         |         |         |         |         |         |         |         |         |         |         |         |         |         |         |         |         |         |         |         |         |         |         |         |         |         |         |         |         |         |         |         |         |         |         |         |         |         |         |         |         |         |         |         |         |         |         |         |         |         |         |         |         |         |         |         |         |         |         |         |         |         |         |         |         |         |         |         |         |         |         |         |         |         |         |         |         |         |         |         |         |         |         |         |         |         |         |         |         |         |         |         |         |         |         |         |         |         |         |         |         |         |         |         |         |         |         |         |         |         |         |         |         |         |         |         |         |         |         |         |         |         |         |         |         |         |         |         |         |         |         |         |         |         |         |         |         |         |         |         |         |         |         |         |         |         |         |         |         |         |         |         |         |         |         |         |         |         |         |         |         |         |         |         |         |         |   ]
	Exon_1                             ATGAGCAAGATGCCAGAGGAGGAGGAGGAGGAGTTTCTTCTGTTCAAGAACATCTCCTTGGTGGGGCCGTGGGATGGGCCTCAGTACCACCTCGCCCCTGTCTGGGTCTTCCACCTCCAGGCAGCCTTCATGGGCTTTGTCTTCCTTGTAGGGACACCACTCAATGCCACGGTTCTGGTGGCCACCCTACGCTACAGAAAGTTGCGGCAGCCCCTCAACTATATTCTGGTCAACGTGTCCCTGGGGGGCTTCATCTACTGCATCTTCTCTGTCTTCAGCGTCTTCATTGCCAGCTGTCATGGGTACTTC-GTCTTTGGCCGCCGTGTTTGTGCTATGGAGGCCTTCCTAGGCTCTGCAGCAG---------------------------------------------------------------------------------------------------------------------------------------------------------------------------------------------------------------------------------------------------------------------------------------------------------------------------------------------------------------------------------------------------------------------------------------------------------------------------------------------------------------------------------------------------------------------------------------------------------------------------------------------------------------------------------------------------------------------------------------------------------------------------------------------------------------------------------------------------------------------------------------------------------------------------------------------------------------------------------------------------------------------------------------------------------------------------------------------------------------------------------------------------------------------------------------------------------------------------------------------------------------------------------------------------------------------------------------------------------------------------------------------------------------------------------------------------------------------------------------------------------------------------------------------------------------------------------------------------------------------------------------------------------------------------------------------------------------------------------------------------------------------------------------------------------------------------------------------------------------------------------------------------------------------------------------------------------------------------------------------------------------------------------------------------------------------------------------------------------------------------------------------------------------------------------------------------------------------------------------------------------------------------------------------------------------------------------------------------------------------------------------------------------------------------------------------------------------------------------------------------------------------------------------------------------------------------------------------------------------------------------------------------------------------------------------------------------------------------------------------------------------------------------------------------------------------------------------------------------------------------------------------------------------------------------------------------------------------------------------------------------------------------------------------------------------------------------------------------------------------------------------------------------------------------------------------------------------------------------------------------------------------------------------------------------------------------------------------------------------------------------------------------------------------------------------------------------------------------------------------------------------------------------------------------------------------------------------------------------------------------------------------------------------------------------------------------------------------------------------------------------------------------------------------------------------------------------------------------------------------------------------------------------------------------------------------------------
	Exon_2                             -------------------------------------------------------------------------------------------------------------------------------------------------------------------------------------------------------------------------------------------------------------------------------------------------------------------------------------------------------------------------------------------------------------------------------------------------------------------------------------------------------------------------------------------------------------------------------------------------------------------------------------------------------------------------------------------------------------------GTCTGGTGACAGGCTGGTCACTGGCCTTCTTGGCCTTTGAGCGCTACATCATCATCTGTAAGCCCTTCGGCAACTTCCGCTTCAGCTCCAAGCATGCACTGATAGCGGTCCTGGCCACCTGGGCAATTGGGATCGGCGTCTCCATCCCACCCTTCTTTGGCTGGAGCCG---------------------------------------------------------------------------------------------------------------------------------------------------------------------------------------------------------------------------------------------------------------------------------------------------------------------------------------------------------------------------------------------------------------------------------------------------------------------------------------------------------------------------------------------------------------------------------------------------------------------------------------------------------------------------------------------------------------------------------------------------------------------------------------------------------------------------------------------------------------------------------------------------------------------------------------------------------------------------------------------------------------------------------------------------------------------------------------------------------------------------------------------------------------------------------------------------------------------------------------------------------------------------------------------------------------------------------------------------------------------------------------------------------------------------------------------------------------------------------------------------------------------------------------------------------------------------------------------------------------------------------------------------------------------------------------------------------------------------------------------------------------------------------------------------------------------------------------------------------------------------------------------------------------------------------------------------------------------------------------------------------------------------------------------------------------------------------------------------------------------------------------------------------------------------------------------------------------------------------------------------------------------------------------------------------------------------------------------------------------------------------------------------------------------------------------------------------------------------------------------------------------------------------------------------------------------------------------------------------------------------------------------------------------------------------------------------------------------------------------------------------------------------------------------------------------------------------------------------------------------------------------------------------------------------------------------------------------------------------------------------------------------------------------------------------------------------------------------------------------------------------------------------------------------------------------------------------------------------------------------------------------------------------------------------------------------------------------------------------------------------------------------------------------------------------------
	Exon_3                             ----------------------------------------------------------------------------------------------------------------------------------------------------------------------------------------------------------------------------------------------------------------------------------------------------------------------------------------------------------------------------------------------------------------------------------------------------------------------------------------------------------------------------------------------------------------------------------------------------------------------------------------------------------------------------------------------------------------------------------------------------------------------------------------------------------------------------------------------------------------------------------------------------------------------------------------------------------------------------------------------------------------------------------------------------------------------------------------------------------------------------------------------------------------------------------------------------------------------------------------------------------------------------------------------------------------------------------------------------------------------GTTCCTGCCTGAGGGCCTGCAGTGTTCCTGTGGCCCCGACTGGTACACCGTGGGCACCAAGTACTACAGCGAGTATTATACCTGGTTCCTCTTCATCTTCTGCTACATCGTGCCTCTCG----CCCTCATCTGCTTCTCCTACTCTCAGCTGCTGGGGGCCCTCAGAGCT-----------------------------------------------------------------------------------------------------------------------------------------------------------------------------------------------------------------------------------------------------------------------------------------------------------------------------------------------------------------------------------------------------------------------------------------------------------------------------------------------------------------------------------------------------------------------------------------------------------------------------------------------------------------------------------------------------------------------------------------------------------------------------------------------------------------------------------------------------------------------------------------------------------------------------------------------------------------------------------------------------------------------------------------------------------------------------------------------------------------------------------------------------------------------------------------------------------------------------------------------------------------------------------------------------------------------------------------------------------------------------------------------------------------------------------------------------------------------------------------------------------------------------------------------------------------------------------------------------------------------------------------------------------------------------------------------------------------------------------------------------------------------------------------------------------------------------------------------------------------------------------------------------------------------------------------------------------------------------------------------------------------------------------------------------------------------------------------------------------------------------------------------------------------------------------------------------------------------------------------------------------------------------------------------------------------------------------------------------------------------------------------------------------------------------------------------------------------------------------------------------------------------------------------------------------------------------------------------------------------------------------------------------------------------------------------------------------------------------------------------------------------------------------
	Exon_4                             --------------------------------------------------------------------------------------------------------------------------------------------------------------------------------------------------------------------------------------------------------------------------------------------------------------------------------------------------------------------------------------------------------------------------------------------------------------------------------------------------------------------------------------------------------------------------------------------------------------------------------------------------------------------------------------------------------------------------------------------------------------------------------------------------------------------------------------------------------------------------------------------------------------------------------------------------------------------------------------------------------------------------------------------------------------------------------------------------------------------------------------------------------------------------------------------------------------------------------------------------------------------------------------------------------------------------------------------------------------------------------------------------------------------------------------------------------------------------------------------------------------------------------------------------------------------------------------------------------------------------------------------------------------------------------------------------------------------------------------------------------------------------------------------------------------------------------------------------------------------------------------------------------------------------------------------------------------------------------------------------------------------------------------------------------------------------------------------------------------------------------------------------------------------------------------------------------------------------GTTGCAGCTCAGCAGCAGGAGTCAGCTTCAACCCAGAAGGCTGAGCGGGAGGTGAGCCACAT-GGTGGTGGTGATGGTGGGGTCCTTTTGTGTCTGTTACACGCCCTACGCTGCCCTGGCCATGTATATAGTCAACAACCGGAACCACGGGGTGGACCTACGGCTTGTCACCATTCCTGCCTTCTTCTCCAAGAGTGC--TTGCATCTACAATCCGATCATCTACTGCTTCATGAATAAGCAG------------------------------------------------------------------------------------------------------------------------------------------------------------------------------------------------------------------------------------------------------------------------------------------------------------------------------------------------------------------------------------------------------------------------------------------------------------------------------------------------------------------------------------------------------------------------------------------------------------------------------------------------------------------------------------------------------------------------------------------------------------------------------------------------------------------------------------------------------------------------------------------------------------------------------------------------------------------------------------------------------------------------------------------------------------------------------------------------------------------------------------------------------------------------------------------------------------------------------------------------------------------------------------------------------------------------------------------------------------------------------------------------------------------------------------------------------------------------------------------------------------------------------------------------------------------------------------------------------------------------------------------------------------------------------------------------------------------------------------------------------------------------------------------------------------------------------------------------------
	Exon_5                             -----------------------------------------------------------------------------------------------------------------------------------------------------------------------------------------------------------------------------------------------------------------------------------------------------------------------------------------------------------------------------------------------------------------------------------------------------------------------------------------------------------------------------------------------------------------------------------------------------------------------------------------------------------------------------------------------------------------------------------------------------------------------------------------------------------------------------------------------------------------------------------------------------------------------------------------------------------------------------------------------------------------------------------------------------------------------------------------------------------------------------------------------------------------------------------------------------------------------------------------------------------------------------------------------------------------------------------------------------------------------------------------------------------------------------------------------------------------------------------------------------------------------------------------------------------------------------------------------------------------------------------------------------------------------------------------------------------------------------------------------------------------------------------------------------------------------------------------------------------------------------------------------------------------------------------------------------------------------------------------------------------------------------------------------------------------------------------------------------------------------------------------------------------------------------------------------------------------------------------------------------------------------------------------------------------------------------------------------------------------------------------------------------------------------------------------------------------------------------------------------------------------------------------------------------------------------------------------------------------------------------------------------------------------------------------------------------------------------------------------------------------------------------------------------------------------------------------------------------------------------------------------------------------------------------------------------------------------------------------------------------------------------------------------------------------------------------------------------------------------------------------------------------------------------------------------------------------------------------------------------------------------------------------------------------------------------------------------------------------------------------------------------------------------------------------------------------------------------------------------------------------------------------------------------------------------------------------------------------------------------------------------------------------------------------------------------------------------------------------------------------------------------------------------------------------------------------------------------------------------------------------------------------------------------------------------------------------------------------------------------------------------------------------------------------------------------------------------------------------------------------------------------------------------------------------------------------------TTCCGAGCTTGCATCATGGAGATGGTGTGCGGAAAGCCCATGACAGATGAGTCTGACATGTCTAGCTCCCAGAAAACCGAAGTTTCTACTGTCTCTTCTAGCCAAGTTGGCCCCAACTAA
	Vicugna_pacos                      ??????AAAATGTCAGAGGAGGAAGAG------TTTTATCTGTTCAAGAACATCTCCTCGGTGAAACCGTGGGATGGGCCTCAGTACCACCTCGCCCCTATCTGGGCCTTCCGCCTCCAGGCAGCCTTCATGGGCTTTGTCTTCCTTGTCGGGACGCCACTCAATGCCACGGTGCTGATAGCCACGCTGCGCTACAGAAAGTTGCGGCAGCCACTCAACTATATTCTGGTCAACGTGTCCCTGGGGGGCTTCATCTACTGCATGTTCTCTGTCTTCTGCGTCTTTGTAGCCAGCTGTTATGGATACTTC-GTCTTTGGGCGCCGTGTTTGTGCTATGGAGGCCTTCCTGGGCTCTGCAGCAGGTACTGCAGGAGACGGGGGCTGGGGGG-AAGCAAAGGACCCTGCTCCAGGATTGGAGCCAGGGACCAGGCTGTTGGGTTACAGTGGGCCCCTCAAGAGGAGTCTGGGGGGATAGAAGTTTGGTGTTCTTTTGAATACTGAGGTGCAAAGCAACCCACACCAGAAGTCT---GACCACCTGAGTCCCAAAGTATACTTGACTCATCATCAGTCCAACCCGCCTCCCAGCCCTCTGCCCCTGTGCTTTCTCCACCCC---TGTATTCTGCTCTGTGTTCTGTCAGGATGAAATGGGGCTATTTACTCCATTACCCTCACATTTCATCACAGGTCTAGTGACAGGCTGGTCACTGGCCTTCTTGGCCTTTGAGCGCTACATTATCATCTGTAAACCCTTCGGCAACTTCCGCTTCAGCTCCAAGCATGCAGTGATGGTGGTTGTGGCCACCTGGATCATTGGTGTTGGCGTCTCCATCCCACCGTTCTTTGGCTGGAGCCGGTGAGAGTGCGGGGCAGTTGTGCTAACTTAGCTAGAAGCTCAGGTTGTGAGGG-TGGGAAGAGAGTTGGGTCTA--GTCTTTGACCTCTGATTTTTAAAGAGCTGGTGGGACAGACAAGGGAAAGGAATGTGGGAAACAAGGGCTAAAGTTTACTCTGCAGTTGGAATTGCTAAAAGCTCGCTAGTGAGGTCGTAAAATACTCCCTGCAGAAGTCACTCCAGGTTCTTANNNGGGACAAACAAGGGAAAAGAATGTGGAACCAAGGGTTAAAGTTACTCTGCAGTGGAATTTGCTTAATAGCTCGCTAGTGAGGACAGAAAATACTCCCTGCATGAAGTCACTCCAGGTTCTTAGTGGAGAACACAATCCAGGAACCTCCA-CTCCCGTTCCTCTAATTCTTGCAGTGAGCCTCGCAATGAGCCTCGCAATGAGCAAGCACCTGGT---CCCTTGCAGGTACCTGCCTGAGGGCCTGCAGTGTTCCTGTGGTCCCGACTGGTACACCGTGGGCACCAAATACTACAGCGAGTACTATACCTGGTTCCTCTTCATCTTCTGCTACATTGTGCCTCTCT----CTCTCATCTGCTTCTCCTACTCTCAGCTGCTGGGGGCCCTCAGAGCTGTGAGTGGCTTTTGTGAGGGTCAGGGAAGAAGGGGTCAGAGGGCTCTAGGTGACAGGGAAGAGTGGGTGAGTGCTCTAGCACAT--CAAACATCTGGAAATGTCCTTGGCCAGGTAGAGGGG-TATCAAAAAGCAGTGAAGGAAGTGGGG-ACAGGGAGATGATGAAACAGAATGAA---TACGGTGGAGTCATCCCTGCTCGGGTCTGTCGAGAGATGCATGG-------------------------------------------------------------------------------------------------------------------------------------------------------------------------------------------------------------------------------GTTGTCTTCCAATGTCACAGATC----AGAGAGCTGCCTCCATCTTGCCTTCCTCAAGGAATGGGAGCCAGAGGGACTAGGCCAGAAGCTGGGACAGAGGAGAGACAATTAGAGCAGATAGC-CCCTGGTAGAAAAGGGTCCAGGGATCTGGGAGATCAGGACCAGGGAGAAGAGGGCGCGATGTTTTCTGTGCTCTTCTCAGGTTGCAGCTCAACAGCAGGAGTCAGCGTCGACCCAGAAGGCTGAGCGGGAGGTGAGCCACAT-GGTGGTAATGATGGTGGGATCCTTTTGTCTCTGCTACACGCCATACGCTGCCCTGGCCATGTATATAGTCAACAACCGTAACCATGGGGTGGACTTACGGCTAGTCACCATTCCTGCCTTCTTCTCCAAGAGTGC--TTGCGTCTACAATCCCATCATCTACTGCTTCATGAATAAGCAGGTAAAGCTCTCTGTTT---------------------------------------------------------------------------------------------------------------------------------------------------------------------------ACATTCCTCCGAGACCCTG-GCCCATGAGTACTGGTTCTTC-CAACAATGACTTTT------------------------------------------------------------------------------------------------------------------------------------------------------------------------------------------------------------------------AATTCAGAGCATCTTGGACTCTACTCAGAGGCTTTCTAGTGGTGAACAGGGGAAACCATGCAAATCTTTAGTTGGCTGGAAAGCAC-TTCGTAAGTAAGCACAGGGGTGAAGGTGTGGTCATTAAGACAAGATCACAGAACCCAGGGAAGACAACTTGAGCCACAAAAATCAAGTTGCTCTAAAGGGCAGGAGGAGAAGTGAAAAGA-----CTGTTTCATTGAAAAAACTGATAGACTGACAAT-TCCCCTAAATAAATAGTCCTTCCATTTCATGAGTTCTTAATCCTTTTCAACTTCTAGGCTGCAGGAGCATTTATGTAAAGCACAGAAATCACAGCACATGCATAAATTTCTAAAACAGCTTATCATCTGAAGGTACCAGGTGGCCTCCTGTCCCAAATTCTGAATCT-----AATAACTCAAACTCAGATGAGTCTAGGAGGGTTCCTGTCTTATAGGGCAAA-CACTCTG-CTTTGAGAATTGTTACTTTGTTTCCTCAACTCCAGAGATGGATTAAAAATGAACGTGAAACCTCCTGGAGAGAAAGAA--TTGGCAGTCCTTTCCCAGTTGGGAGCATCTTC--TAGTAATGGTGAAGTGGG-----TGGGCAGGGCCATTCTGGGGCCACTTTTGACAGTGCTCTT-------------------------------------------------------------------------------------------------------------------------------------------------------------------------------------------------------------------------------------GTGAGGCAGTCTGGTTCATGAGGTTTCTGAACAGTGGGG----------TCT--GGGTTAGCCAGAATGTGTAGG----GATTATT---GTAGACCCAGGGGTAGCAAGTAGCCTTAGCCTGGTATATAGCTAGCTCTCAGG-ATTGAGATGATATATTCAAAACTACTTGAGGAGATGCTGGGTATAAGGCATTTGGGGGAAGCTTTGGTGACACAAAGAATGTTATCTTTCTTCCCCC------ACGCTTCCTGATGTTATCTCCTCTGTACTGGTCTGCCCAGGGGACTATCTGCAATTCTGCTCTTTCC-TTCAGTTCCGAGCTTGCATCATGGAGATGGTGTGTGGAAAGTCCATGACAGATGAGTCTGACATGTCCAGTTCCCAGAAAACGGAAGTGTCTACTGTCTCTTCCAGCCAAGTTGGCCCCAACTAA
	Sus_scrofa                         ATGAGCAAGATGCCAGAGGAGGAGGAGGAGGAGTTTCTTCTGTTCAAGAACATCTCCTTGGTGGGGCCGTGGGATGGGCCTCAGTACCACCTCGCCCCTGTCTGGGTCTTCCACCTCCAGGCAGCCTTCATGGGCTTTGTCTTCCTTGTAGGGACACCACTCAATGCCACGGTTCTGGTGGCCACCCTACGCTACAGAAAGTTGCGGCAGCCCCTCAACTATATTCTGGTCAACGTGTCCCTGGGGGGCTTCATCTACTGCATCTTCTCTGTCTTCAGCGTCTTCATTGCCAGCTGTCATGGGTACTTC-GTCTTTGGCCGCCGTGTTTGTGCTATGGAGGCCTTCCTAGGCTCTGCAGCAGGTACCTCAGGAGAAAGGGGCTGGGGGG----TGAAGGCCACTGCTCTAGGATTGGAACCAGGCACTAGGCTGTTGGCTTAGAGGGGGCCCCTAAAGAGGAATCTGGGGG--AAGACGTTTGGGGCTCTTTTGAGTATCAAGGTACCAAACCACCCCGATGAGAAGTCTTCTGACT----GAGTCCCAAACTCGACTTGGCTCTCTCT---TCCAATCTTGACCGGACCCTGGCACTCCTGTGCTTCCTCCATCCCATCTGTATTCCATGCTG---CCTGC-AGGATGG-GTGGGGCTGCTGACCCCATTGCCCTCACATTTCATCGCAGGTCTGGTGACAGGCTGGTCACTGGCCTTCTTGGCCTTTGAGCGCTACATCATCATCTGTAAGCCCTTCGGCAACTTCCGCTTCAGCTCCAAGCATGCACTGATAGCGGTCCTGGCCACCTGGGCAATTGGGATCGGCGTCTCCATCCCACCCTTCTTTGGCTGGAGCCGGTGAGAGTGTGGGGCAGTAGTGCTGACTTAGCTAGAAACTCAGGTTG-CAGGGGTGGGTAGAGCGCTGGGTA----GTCTTTGGCCTCTAATTCTTTAAGAGCTGGTGGAATAGAGAAGGGAAAGGGCTGTGGGAGACAAGTGCTAAAGTTTACTCTGCAGCTGGAGTTGCTACAGGCTC----------------------------------------------------------------------------------------------------------------------------GCTGGTGAGGATAGAAAAGAGCCCCTGCTTGCAGTCACTCTGGGTTCTAAGAGGAGAACACAATCCAGAAGCCT-CAGCTCCCCCTCCACCACTTCGTGCGGTGAGCC------------------------AGTGCTTGGT---CCCTTGCAGGTTCCTGCCTGAGGGCCTGCAGTGTTCCTGTGGCCCCGACTGGTACACCGTGGGCACCAAGTACTACAGCGAGTATTATACCTGGTTCCTCTTCATCTTCTGCTACATCGTGCCTCTCG----CCCTCATCTGCTTCTCCTACTCTCAGCTGCTGGGGGCCCTCAGAGCTGTGAGTGGCTTTTG--AGGGTCAGG-----AGGGATCAGGGGGCTCTAGGGGAGAGAGAAGAGTCAGTAAGTGCTTTAGAACAG--AAAACA----------------GCCAGGCAGAGGGG-TCTCTAAAAGCCGTGAAGGACGTGGGG-ACAGGGGGATG--------GAAGGAAGCATAAGGCGGGGCCAT-CCTGCTCAGGCACATCAAGAGACGCATGG-------------------------------------------------------------------------------------------------------------------------------------------------------------------------------------------------------------------------------GATCCCTTCCAACGTCACAGACC----AGAGAGCTGCCTCCACCTCGCCTTCCTCAAGGAAGGGGACCCAGAGGGACTAGGCCAGAAGCTGGAACACAAGAGAGAC-----------------CCCGGGAAGAAAAGGGTCCAGAGACCTGGGAGGTCGGGGCCAGGGAGACGAGGGCTTGATGTTTTCTGTGTGCTTCCCAGGTTGCAGCTCAGCAGCAGGAGTCAGCTTCAACCCAGAAGGCTGAGCGGGAGGTGAGCCACAT-GGTGGTGGTGATGGTGGGGTCCTTTTGTGTCTGTTACACGCCCTACGCTGCCCTGGCCATGTATATAGTCAACAACCGGAACCACGGGGTGGACCTACGGCTTGTCACCATTCCTGCCTTCTTCTCCAAGAGTGC--TTGCATCTACAATCCGATCATCTACTGCTTCATGAATAAGCAGGTAAAGCTCTCTATTT---------------------------------------------------------------------------------------------------------------------------------------------------------------------------A--GTCCTGTGAGACCCTA-GTCCGTAAAACCTGGTTCTTCTCAACAATGACTTTT------------------------------------------------------------------------------------------------------------------------------------------------------------------------------------------------------------------------AACTCAGAGCACCCTGGATTCTGCTCTAAGGCTTTCTAGGGGTGACCATGGGAAGCTGTGGAAAAT-TTAGGAGGCTGGAAAGCACACAGCTAAGTAAGCACAGGGATGAAGGTGTGGTCCTCAAGACAAGGTCACAAAACGC---------------AGCCATAAAAATCAAGGTGCTCCCAAGAGTAGAATGAGAAGTGAAAAG-TTTT-CTGTTTCACTGGAAAA-CTGA----------------------------GCCCTTCCGTTTCATGAGTTTTTAACCCTTTCCAACCTCTAGCCTACAGAAGCGTTTATATGAATCACAAACATCACA-----TGTATAAAGTTCTACCAAAGCTTATCATCGGCAGGTACTGGGTGGCCTCCTATCCCAA-TTCTGAATCTGAGCTAAAAACCTGAACTCAGACAAATCTAGGAGGGTTCCTGTCTTGTAGGGCAGA-CACTCAG-CTTTGAAA----TTATTTTGTTTCCTTCATTCCAGAGATGGATCTGAAACTAATGTGAAACCTCCTGGATAGAAACAGAATTGGCAGTCCTTTCCCAGTTGAAAGCACCTTC--TAGAAATGGTCTGGTGGG-----TGGACAGG-TT-T--GGGGACCGCTTCTGACAGTGCTGTT-------------------------------------------------------------------------------------------------------------------------------------------------------------------------------------------------------------------------------------ACGGGGCAGGCTGGTTTGTGAGGTTTCCTGACAGTGGAG----------CCTGAG--TCAGCCAGAATGTGCAGG----GATTATGACTGTAGACCCAGGAGCAGTGAGTGGTCTCAGGCTGGAGCACAGCTGGCTCTCAGA-ACAGAGA---TGCCTTCAAAACCGCCAGAGG-----------------CATG-GGGTGAGGCTCTGGGGATACCAAGAATGAGACCTTCCTCCCCGCCCCCTCACGCTTCCTGAGGTGGTCTCCTCTGTACTGGTCTGCCAAAGGGACTGCCTCCAGTTCTGCTCTTTCCCTCCAGTTCCGAGCTTGCATCATGGAGATGGTGTGCGGAAAGCCCATGACAGATGAGTCTGACATGTCTAGCTCCCAGAAAACCGAAGTTTCTACTGTCTCTTCTAGCCAAGTTGGCCCCAACTAA
	Cervus_nippon                      ATGAGCAAGATGTCAGAGGAGGAGGAG------TTTTTTCTGTTCAAGAACATCTCCTTGGTGGGGCCGTGGGGTGGACCTCAGTACCACCTTGCCCCTGTCTGGGCCTTCCACCTCCAGGCAGCCTTCATGGGCTTTGTCTTCTTTGCAGGGACGCCACTCAATGCCACGGTGCTGGTGGCCACGCTGCGCTACAGAAAGTTGCGGCAGCCGCTCAACTATATTCTGGTCAACGTGTCTCTGGGGGGCTTCATCTACTGCATCTTCTCTGTCTTCATCGTCTTCATCAACAGTTGTTACGGGTACTTC-GTCTTCGGCCGCCATGTTTGTGCCCTGGAGGCCTTCCTGGGCTGTGCAGCAGGTACTGCCGGCGAAGGGAGCTGGAGGG-ACGGGAAGGACCCTGCTTCAGGATGGGGGCCAGGGGCCAGGCTGTTGGGTTAGAGTGGACCCCTAAAGAGGAGTCCAGGGGG-TGGAAGTTTGGTGTTCTTTTGAATGCTGAGGTAGAGAGCCACCCAGA-----GGTCT---GAGC----GAGGCCCAAACTCTGCTTCACTCACCA---GTCCAACCCTTCCTGT------------CTGTGCTTTCTCCACACCGCCTGTATTCCACTCTG---CCTGCCAGGATGA-GTGGAGCTGTTTACCCTATTATCCTCCCATTTCATCACAGGTCTGGTGATAGGCTGGTCACTGGCCTTCTTGGCCTTTGAGCGCTACATCATCATCTGTAAACCCTTCGGCAACTTCCGCTTCAGCTCCAAGCATGCCCTGATTGTGGTCGTGGCCACCTGGATCATCGGTGTTGGTGTCTCCATCCCACCCTTCTTTGGCTGGAGCCGGTGAGAGTGCAGGGCAGTTATGCTGACTTAGCTAGAAGCTCAGGTTGTCAGGG-TGGAAAGAGAGTTGGGTATG--STTGTTAACCTCTAATTTTTAAAGAGCTGGAGGAATAGAGGAGGGAAAGGGCTGTGGGAGACAAGTGCTAAGGTTTACTCTGTGGTTGGAATTGCTAAAGGTTG----------------------------------------------------------------------------------------------------------------------------GCTGGTGAGGACAGAAGATACCCTCTGCCTGAGGTAACTCTGGGTTCTAAGTAGAGAACACAACCCGGGAATCT-CAGCTCCCACTCTGCCAATTCTTGCTGTGAGCCTCACAGTGA------------ACAAGTGCTTGGT---CCCTTGCAGATTCCTCCCTGAGGGCCTGCAGTGTTCCTGTGGTCCCGACTGGTACACCGTGGGCACCAAATATTACAGCGAGTACTATACCTGGTTCCTCTTCATCTTCTGCTACATTGTGCCTCTCT----CCCTCATCTGCTTCTCCTACTCTCAGCTGCTGGGGGCCCTCAGAGCTGTGAGTGGCTTTTGTGAGGGTCAGGGAGGAAGGGGTCACAGGGCTCTAGATGAGAGGGAAGAGTGGGTATGTGCTCTAGAACAC--AAAACACCCAGAAATGTCCACAGCCAGGGTGAGGGG-TATCAAAAAGCAGTGCAGGAAGTAGGG-ACAGGGAGATGAGGAGATG-----AAGAGTGACGTGGAGTCATCCCAGCTCAGATGTTTT--GAGATGCATGT-------------------------------------------------------------------------------------------------------------------------------------------------------------------------------------------------------------------------------GATTCCTTCCACTGTCATGGACCGGAGAGAGAGCTGGCTCCATCTTGCCTTCCTCAAGGAAAGGGGAACAGAGGAACTAGGTCAGAAGGTGGGATGGCAGAGAGACAATTAGAGCAGATGGTCCCCTGGTTGAAAA---TCAAGAGACTTGGGGGTTCAGGGCCAGGGAGAAGAGGGCGTGATGTTTTCTGTGCTCTTTCCAGGTTGCGGCTCAGCAGCAGGAGTCAGCTTCGACCCAGAAGGCTGAGCGGGAGGTGAGCCACAT-GGTGGTGGTCATGGTGGGATCCTTTTGTCTCTGTTACACTCCCTATGCAGCCCTGGCCATGTATATAGTCAACAACCGTAACCATGGGGTGGACTTACGGCTTGTCACCATCCCTGCCTTCTTCTCCAAGAGTGC--TTGTGTCTACAATCCCATCATCTACTGCTTCATGAATAAGCAGGTAAAGTTCTCCTTTT----AAAAAATTTGTTTTTGGCTGTTCTGGGTCTTTGTTGCTGCCCACAGGCTTTCTCTAGTTGTGGTGAGCAGGGGGCTTCTCACTGCGGTCACGTCACGTCTCTTGCTGTGGAGCACGGGTTTTAGGCCTGGGCTTCAGTAGTTGTGGCATGTGGGTTTAGTTGCTTTG----------------------------------------------------------------------------------------------------------------------------------------------------------------------------------------------------------------------------------------------------------------------------------------------------------------------------------------------------------------------------------------------------------------------------------------------------------------------------------------------------------------------------------------------------------------------------------------------------------------------------------------------------------------------------------------CCTACCCCAAATCCTGAATTGAAGCTAATAACCCAAACTCAGACAAATCAAGGAGGGTTCCTGTCTTAWAGAGCAAAAC--TCT------GAGAA---TTATTTTGTTTCCTCAGTTCCAGAAGTGGATTAAAAACTAATGAGGAAGCTCCTGGATATTAACAGAACTGGCAGTCCTTTCCTAGTTGGGAGCACTTTC--TAGTAATGGTG-GGTGGG-----CAGG--GG--TACTGCAGGGTGACTTCTGACAGTGCTCTCCTGGCTGCCCACTCCAGTATTCTCGGGTTTCTTGTGGCTCAGCTGGTAAAGAATCCGCCTGCAATGCAGGAGACCTGGGTTTGATCCCTGGGTTGGGAAGATCCCCTGGAGAAGGGAAAGGCTACCCACTCCAGTAATTCTGGCCTAAAGAATTTCATGGCCTGTATAGTCCATGGGGTTGCAAAGGGTCAGACACAACTGAGTGACTTTCACTTTCAC-----TTTCC-TGGGACAGGGTGCTTTGTGAGGTTTCCCAACAGTGAGG----------CCTCGGGGTTAGCCAGAACATGTAGG----GATTCTTATTGTAGATCCAGGAAGAGTTAGTAGTGTTAGCCCGGAATA--GCCAGCTCTCAGG-ATTGAGAAGACATAATCAAGACCGCTCAAGGAGATCCCACGTATAAGGCACT-GTGTGAGGCCATGGGGATACAAAGA------TCTTTTTTCTCCC------ATGCTTCCTGATATTACCTCCTCTACACTCGTCTGCCAAGGAGACTATCTC------TGCTCTTTCCCTCTAGTTCCGAGCTTGTATCATGAAGATGGTGTGTGGAAAACCCATGACAGATGAGTCTGAGGTGTCTAGCTCCCAGAAAACC??????????????????????????????????????????
	Bos_taurus                         ATGAGCAAGATGTCAGAGGAGGAGGAG------TTTCTTCTGTTCAAGAACATCTCCTTGGTGGGGCCGTGGGATGGACCTCAGTACCACCTCGCGCCTGTCTGGGCCTTCCACCTCCAGGCAGTCTTCATGGGTTTTGTCTTCTTTGTAGGGACGCCACTCAATGCCACGGTGCTGGTGGCCACACTGCGCTACAGAAAGTTGCGGCAGCCACTCAACTATATTCTGGTCAACGTGTCTCTGGGGGGCTTCATCTACTGCATCTTCTCTGTCTTCATCGTCTTCATCACCAGTTGTTATGGGTACTTC-GTCTTCGGCCGCCATGTCTGTGCCCTGGAGGCCTTCCTGGGCTGTACAGCAGGTACTGCAGGCGAAGGGAGCTGGAGAG-ATGGGAAGGATCCTGCTTCAGGGTGGGAGCCAGGGGCCAGTCTGTTGGGTTAGAGTGGACCCCTAAAGAGGAGTCTGGGGGG-TAGAAGTTTGGTGTTCTTTTGAATGCTGAGGTAGAGAGCCACCCAGA-----AGTCT---GAGC----AAGTCCCAAACTCTATTTCACTCTCCA---GTCCAACCCTTCCTCT------------CTGTGCTTTCTCCACACCACCTGTATTCCACTCTG---CCTGCCAGGATGA-GTGGAGTTGTTTACCCCATTATCCGCCCATTTCATCACAGGTCTGGTGACAGGCTGGTCACTGGCCTTCTTGGCCTTCGAGCGCTACATCATCATCTGTAAACCCTTCGGCAACTTCCGCTTCAGCTCCAAGCATGCCCTGATGGTGGTCGTGGCCACCTGGACCATCGGTATTGGTGTCTCCATCCCACCCTTCTTTGGCTGGAGCCGGTGAGAGTGCAGGGCAGTTATGCTGACTTAGCTAGAAGCTCAGGTTCTCAGGG-TGGGAAGAG--TGGGGTATG--GTCATTGACCTCTAATTTTTAAAGAGCTGGAGGAATAGAGAAGGGAAAGGGCTGTGGGAGACAAGTGCTAAGGTTTACTCTGTGGTTGGAATTGCTAAAGGTTG----------------------------------------------------------------------------------------------------------------------------GCTAGTGAGGACAGAAAGTACCCTCTGCCTGACATAACTCTGGGTTCTAAGCAGAGAACACAGCCCAGGAATCT-CAGCTCCCACTCTACCAATTCTTGCTGTGAGCCTCACGGTGA------------ACAAGTGCTTGGT---CCCTTGCAGATTCGTCCCTGAGGGCCTGCAGTGTTCCTGTGGTCCCGACTGGTACACCGTGGGCACCAAGTATTACAGCGAGTACTATACCTGGTTCCTCTTCATCTTCTGCTACATTGTGCCTCTCT----CCCTCATCTGCTTCTCCTACTCTCAGCTGCTGGGGGCCCTCAGAGCTGTGAGTGGCTTTTGTGAGGGTCAGGGAGGA-GGGGTCACAGGGCTCTAGATGAGAGGGAAGAGTGGGTATGTGCTCTAGAACAC--AAAACACCCAGAAATGTCCACAGCCAGGGTGAGGGG-TATCAAAAAGCAGTGCAGGAAGCAGGG-ACAGGGAGATGAGGAGATG-----AAGAGTGAGGTGGAGTCATCCCAGCTCA--TGTATCGAGAGATGCCTGT-------------------------------------------------------------------------------------------------------------------------------------------------------------------------------------------------------------------------------GATTCCATCCAGTATCACGGACTGGAAAGAGAGCTGGCTCCATCTTGCCTTCCTCAATGAAAGGGGAACAGAGGAACTAGGTCAGAAGGTGGGACGGCAGAGACACAATTAGAGCAGATGGCCCCCTTGTTGAAAAACGTCCAGAGACTTGGGGGTTCAGGGCCAGGGAGCAGAAGGCGTGATGTTTTCTGCGCTCTTTCCAGGTTGCGGCTCAACAGCAGGAGTCAGCTTCGACCCAGAAGGCTGAGCGGGAGGTGAGCCACAT-GGTGGTGGTCATGGTGGGATCCTTTTGTCTCTGTTACACACCCTACGCTGCCCTGGCCATGTATATAGTCAACAACCGTAACCATGGGGTGGACTTACGGCTTGTCACCATTCCTGCCTTCTTCTCCAAGAGTGC--TTGTGTCTACAATCCCATCATCTACTGCTTCATGAATAAGCAGGTAAAGTTGTTCTCTTTTTAAACAAA----TCTGGGGCTGTGCTGGGTCTTTGTTGCTGCCCACAGGCTTTCTCTAGTCGTGGTGAGCAGGGGGCTTCTCACTGC-----GGTCACTTCTCTTGTTGTGGAGCACGGGTTCTAGGCTCGGGCTTCAGTGGTTGTGGCACGTGGGTTTAGTTGCTCTG----------------------------------------------------------------------------------------------------------------------------------------------------------------------------------------------------------------------------------------------------------------------------------------------------------------------------------------------------------------------------------------------------------------------------------------------------------------------------------------------------------------------------------------------------------------------------------------------------------------------------------------------------------------------------------------CCTACCCCAAATCCTGAATTGAAGCTAATAACCCAAACTCAGACAAATCAAGGAGGGTTCCTGTCTTATAGAGCCAAACACTCTG-CTTTGAGA-------TTTTGTTTCCTCAGTTCCAGAAGTGGATTAAAAACTAATGAGGAAGCTCCTGAGTATTAACAGAACTGGCAGTCCTTTCCTAGTTGGGAGCACTTTC--TAGTAATGGTG-GGTGGG-----TGGG--GG--TACAGTGGGGTCACTTTTGACAGTGCTCTCCTGGCTACCCACTCCAGTATTCCTGGGCTTCTTGTGGCTCAGCTGGTAAAGAATCTGCCTGCAATGCGGGAGACCTGGGTTCAATCCCTGGGTTGGGAAGATCCCCTGGAGAAGGGAAAGGCTACCCACTCCAGTAATTCTGGCCTGGAGAATTTCATGGCCTGTATAGTCCATGGGGTTGCAAAGGGTCAGACACAACTGAGCGACTTTCACTTTCACTTCATTTTCC-TGGGACGGGGTGCTTTGTGAGGTTTCCCAACAGTGAGG----------CCTCAGGGTTAGCCAGAACGTGTAGA----GATTATTATTGTAGATCC---AGGAGTGAGTAGAGTTAGCCTGGACTA--GCCAGCTCTCAGG-ATTGAGAAGAC-GTATCAATACTGCTCGAGGAGATCCCATGTATAAGGC-------------TATGGGGATACAAAGA------TCTTTTTTCTCGC------ATGCTTCCTGATGTTACCTCCTCTGTACTGGTCTGCCAAGGAGACTATCTG------TGCTCTTTCCCTCTAGTTCCGAGCTTGCATCATGGAGATGGTGTGTGGAAAACCCATGACAGATGAGTCTGAGCTGTCTAGCTCCCAGAAAACCGAAGTGTCTACTGTCTCTTCTAGCCAAGTTGGCCCCAACTAA
	Hippopotamus_amphibius             ATGAGCAAGATGTCAGAGGAGGAGGAG------TTTTTGCTGTTCAAGAACATCTCCTTGGTGGGGCCGTGGGATGGGCCTCAGTACCACCTCGCCCCTGTCTGGGCCTTTCACCTCCAGGCAGCTTTCATGGGCTTTGTCTTCTTTGCAGGGACGCCACTCAACGCTACCGTGCTGGTGGCCACACTGCGCTACAGAAAGTTGCGGCAGCCACTCAACTATATTCTGGTCAATGTGTCCTTGGGGGGCTTCATCTACTGCATCTTCTCTGTCTTTGTCGTCTTCATCACCAGCTGCCATGGATACTTT-GTCTTCGGCCGCCATGTTTGCGCTCTGGAGGCCTTCCTGGGCTGTACAGCAGGTACTGCAGGAGAAGGGG-CTGGGGGG-AGGCAAAGGACACCGCTCCAGGATTGGAACCAGGGGCCAGGCGGCTGGGTTAGAGTGGGCCCCTAAAGAGGAGTCCGGGGGA-AAGAAGTTTGGTGCTCTTTTGAATACTGAGGTATAAAGCCACCCAGACTAGGAGTTT---GACC--------------------------------------AACCCTCTCTCC------------CTGTGCTTTCTCCACCCTGTCTGTATTCCACTCTG---CCTGCCAGAATGA-GTGGGGCTGTTTACCCCATTACCCTCACATTTCATCACAGGTCTGGTGACAGGCTGGTCACTGGCCTTCTTGGCCTTTGAGCGCTACATCATCATCTGTAAGCCCTTCGGCAACTTCCGCTTCAGCTCCAAGCACGCACTGATGGTGGTCCTGGCCACCTGGACCATTGGTATTGGTGTCTCCATCCCACCCTTCTTTGGCTGGAGCCGGTGAGAGTRAGGGGCAGTTGTGCTGACTTAGCTAGAAGCTCAGGTTGCGAGGG-TGGGAAGAGAGTTGGGTATA--GTCTTTGACATCTAATTTTTAAAGAGCTGGTGGAACAGATAAGGGTAAGGGCTGTGGAAGACAAGTGCTAAAA-TTACTGTGCAGCTGGACTTGCTAAAGGCTT----------------------------------------------------------------------------------------------------------------------------ACTGGTGAGGACAGAAAATACCCCCTGCCTGAAGTCACTCTGGGTTATAAGTGGAGAAGACAACTCAGGAATCT-CAGCTCCCACT---CTAATTCTTGCGGTGAGCCTTGTAATGA------------GCAAATGCTTGGT---CCCTTGCAGGTTYGTCCCTGAGGGTCTACAGTGTTCCTGTGGTCCCGACTGGTACACCGTGGGCACCAAATATTACAGCGAGTACTATACCTGGTTCCTCTTCATCTTCTGCTACATTGTGCCTCTCT----CCCTCATCTGCTTTTCCTACTCTCAGCTGCTGGGGGCCCTCAGAGCTGTGAGTGGCTTTTGTGAGGGTCAGGGARGAAGGGGTCACAGGGCTCTAAGTGAGAGGGAAGAGTGAGTAAGTGCTCTAGAACAT--AAAACACCTGGAAATGTCCATAGCCAGGCAGAGGGGGTATCAAAAAGCAGTGAAGGAAGTGGGGGACAGGGAGATGTTGAAATG-----AAGAATAAGGTGGAGTCATCTCTGCTCATGTATATCGAGAGATGCATGT-------------------------------------------------------------------------------------------------------------------------------------------------------------------------------------------------------------------------------GATCCCTTCCAATGTCACAGACC----AGAGAGCTGCCTCCATCTCGCCTTCCTCAAGGAAGGGGAAACAGAAGGAATAAGCCAAAAGCTGGGACAGCAGAGAGACAATTAGAGTAGACGGCCCCCTGCTTGAAAAGAGTCCAGAGATCTGGGAGTTCAGGGCCAGGGAGAAGAGGGTGTGATGTTTTCTGTGCTCTTTCCAGGTTGCAGCTCAGCAGCAGGAGTCAGCCTCTACCCAGAAGGCTGAGCGGGAGGTGAGCCACAT-GGTTGTGGTGATGGTGGGATCCTTCTGTCTCTGTTACACACCCTATGCTGCCCTGGCCATGTATATAGTCAACAACCGTAACCATGGGGTGGATTTACGGTTTGTCACCATTCCTGCCTTCTTCTCCAAGAGTGC--TTGCGTCTACAATCCTATCATCTACTGCTTCATGAATAAGCAGGTAAAGCTTTCGATTT---------------------------------------------------------------------------------------------------------------------------------------------------------------------------ATATTCCTGTGAGATCCTAAGTCCATAAAACCTGGTTCTTCGCAATAACAACTGTT------------------------------------------------------------------------------------------------------------------------------------------------------------------------------------------------------------------------AACTCAGAGCACCTTGGACTCCACTCAAAGGGTTTCTAGGGGTAAACA-GGGAAGCCATAGAAACCCTTAGGAGGCTGGAAAGCAC-TTGGTAAGTAAACACA----CGAAGGTGTGGTCATCAAGACAAGATCACAGAACCCAGGGAAGACAACTTGAGCCATAAAATTCGAGTTGCTCCAAAGGGCAGGAT---AAGTGAAAAGGTTTT-CCCTTTCACTGAAAAA-CTGATAGATCAACAGCG-CCCCTAAA---------TTTCCATTTCATGAGTTCTTAATCCTTTCCAACTTCTAGCCTGCAGGACCACTTATGTGAAGCACAGAAATCACAACACATCCATGTGTTTCTAAAACAGCTTATCATCTGAAGATACCAGGTGGCTTCCTATTCCAAATCCTGAATCTAAGCTAATAACCCAAACTCAGACAAATCAAGGAGGGTTCCTGTCYTGTAGAGCAAA-CACTCTG-CTTTGAGAATTGTTACTTGGTTTCCTCCGTTCCAGAGTTGGATTCAAAACTAATGTGAAACCTCCTGGATAGCAACAGAATTGGCAGTCCTTCCCCAGTAGGGAGCACTCTC--TAGCAATGGTGGGGTGGG---------YGGGGCTACTCTGGGGTCAATTT-GACAGTGCTCTT-------------------------------------------------------------------------------------------------------------------------------------------------------------------------------------------------------------------------------------ATGGGGCAGGGTGGTTTGTGAGGTTTCCCAACAGTGAGG----------CCTTAGAGTTAGCCACAAAGTGCAGG----GGTTATTATTGTAGATGCAGGAGTAGTGAGTAGTCTTAGCCTGGAATATAGCTAGCTC-------------------AATCACAACTGCCTGAGGGCATCCTGCATACAAGACATT-GTGCCAGGCTCTGGGGATACAAAGAATGAGATTCTTCTTCCTCC------ACGTTTCCTGACGTTATCTCCTCTGTACTGGGCTGCCAAGGGGGCTATCTCCAACTCTGCTCTTTTC-TCCAGTTCCGAGCTTGCATCATGGAGATGGTGTGTGGAAAGCCCATGACAGATGAGTCTGACGTGTCCAGCTCCCAGAAAACA??????????????????????????????????????????
	Balaena_mysticetus                 ATGAGCAAGATGTCAGAGGAGGAGGAG------TTTTTTCTGTTCAAGAACATCTCCTTGGTGGGGCCGTGGGATGGGCCTCAGTACCACCTCACCCCTGTCTGGGTCTTCCACCTCCAGGCAGCCTTCACGGGCTTTGTCTTCTTTGTAGGGACGCCACTCAGTGCCACAGTGCTGGTGGCCAGACTGCGCTACAGAAAGTTGCAGCAGCCACTCAACTATATTCTGGTCAATGTATCCCTGGGGGGCTTCATCTACTGCATCTTCTC----TTTGTCGTCTTCATCACCAGCTGGCATGAATACTTT-GTCTTCGGCCGCCATGTTTGTGCTCTGGAGGCCTTCCTGGGCTGTACAGCAGGTACTGCAGGAGAAGGGGGCTGGGGGG-AGGCAAAGGACACCACTCCATGATTGGAACCAGGGGCCAGGCTGTTGGGTGAGAGTGGGCCCC-AAAGAGGAGTCTGGGGGA-TAGAAGTTTGGTGCTCTTTTGAATACTGAGATATAAAGCCACCCAGACTAGAAGTTT---GACC----GAGTCCCAAACTCTACTTCACTMACCAC---TCCAACCTTCCCTCC------------CTGTGCTTTCTCCACCCCATCTGTATTCCACTCTG---CCTGCCAGGATGA-GTGGGGCTGTTTACCCTCTTACCCTCACATTTCATCACAGGTCTGGTGACAGGCTGGTCACTGGCCTTCTTGGYCTTTGAGCGCTACATCATCATCTGTAAGCCCTTCGGCAACTTCCACTTCAGCTCCAAGCATGCACTGACGGTGGTCCTGGCCACCTGGACCATTGGTATTGGTGTCTCCATCCCACCCTTCTTTGGCTGGAGCTGGTGAGAGTGCGGGGCCGTTGTGCTGACTTAGCTAGAAGCTCAGGTTGCGAGGA-CGGGAAGAGAGTTGGGTATA--GTCTTTGACCTCTAATTTTTAAAGAGCTGGTGGAATAAATAAGGGAAAGGGCTGTGGGAGACAAGTGCTAAAGTTTACTCTGCAGTTGCAATTGCTAAAGGCTC----------------------------------------------------------------------------------------------------------------------------GCTAGTGAGGACAGAAAATACTCACTGCCTGAAGTCACTCTGGGTTCTAAGTGGAGAACACAATCCAAGAATCT-CAGCTCCCTCTCTACTAATT--------GAGCCTCACAGTGA------------GCAAGTGCTTGGT---CCCTTGCAGGTTCGTCCCCGAGGGTCTTCAGTGTTCCTGCGGTCCCGACTGGTACACCGTGGGCACCAAATATTACAGCGAGTACTATACCTGGTTCCTCTTCATTTTCTGCTACATTGTGCCTCTCT----CCCTCATCTGCTTCTCCTACTCTCAGCTGCTGGGGGTCTTCAGAGCTGTGAGTGCCTTTCGTGAGGGTCAGGGAGGAAGGGATCACAAGGCTCTAGGTGAGAGGGAAGAGCGGGTAAGTGCTCTAGAACAT--AAAACATTTGGAAATGTCCATAGTCAGGTAGAGGGG-TATCAAAAAGCAGTGAAGGAAGTGGGG-ACAGGGAGATGATGAAATGGAATGAAGAATAAGGTGGAGTCATCCCTGCTCAGGTATATCAAGCGATGCATGT-------------------------------------------------------------------------------------------------------------------------------------------------------------------------------------------------------------------------------GATCTTTTCCATTGTCACAGACC----AGAGAGCTGCCTCCATCTTGCCTCCCTCAAGGAAGGGGAAACAGAGGGACTAGGCCAAAAGCTGGGACAGCAGAGAGACAATTAGAGTAGATGGCCCCCTAGTTGAA--GAGTCCAGAGATCTAGGAGTTCAGGGCCAGGGATAAGAGGGTGTGATGTTTTCTGTGCTCTTTCCAGGTTGCAGCTCAGCAGCAGGAGTCAGCTACAACCCAGAAAGCTGAGCGGGAGGTGAGCCACAC-AGTGGTGATGATGGTGGGATCCTTCTGTCTCTGTTGCACGCCCTATGCTGCCCTGGCCATGTATACAGTCAACAACCATAACCATGGGGTGGACTTACGGTTTGTCACCATTCCTGCCTTCTTCTCCAAGAGTGC--TTGCGTCTACAATCCCATCATCTACTGCTTCATGAATAAGCAGGTAAAGCTCTCTATTT---------------------------------------------------------------------------------------------------------------------------------------------------------------------------ATATTCCT------------------AAGACCTGGTTCTTCTCAACAACGACTTTT------------------------------------------------------------------------------------------------------------------------------------------------------------------------------------------------------------------------AACTCCAAGCACCTTGGACTCCACTCAAAGGGTTTCTAGGGGTGAACA-GGGAAGCCATGGAAACCCTTGGCAGGCTAGAAAGCAC-TTGGTAAGTAAGCACAGGGATGAAGGCGTGGTCATCAACACAAGATCACAGAACCCAGGGAAGACAACTTGAGCCATAAAATTCGAGTTGCTCCAAAGGGCAGGATGAGAAGTGAAAAGGTTTT-CCGTTTCACTGAAAAA-CTGATAGATCAACAGTG-CCCCTAAA---------TTTCCATTTCACGAGTTCTTAATCCTTTCCAACTTCTAGTCTGCACGACCATTTATGTGAAACACAGAAATCACAACACATGCAT--GTTTCTAAAACAGCTTATCATCTGAAGGTACCAGGTAGCTTCCTATCTCAAATCCTGAATCTAAGCTAAAAACCCAAACTCAGACAAATCAAGGAGGGTTCCTGTCTTGTAGAGCTAA-CACTCTG-CTTTGAGAATTGTTATTTTGTTTCCTCAGTTCCAGAGATGGATTCAAAACTAATGTGAAACCTCCTGGATAGAAACAGAATTGGCAGTCCTTCCCCAGTTGGGAGCACTTTC--AAGTAATGGTGGGGTGGG-----TGGGCGGGGCTATTCTGGGGTCACTTTTGACAGTGCTCTT-------------------------------------------------------------------------------------------------------------------------------------------------------------------------------------------------------------------------------------ATGGGGCAGGGTGGTTTGTGAGGTTTCCCAACAGTGAAATTCTACACATTCTCAGAGTTAGCCAGAATGTGTAGGTAGGGATTATCATTGTAGACCCAGGAGTAGTGAGTAGTCTTAGCCTGGAATATAGCTAGCTCTCAGT-ATTGGGAAGATATAATCAAAACCACCTGAGGAGATCCTGTGTATAAGGCATT-GTGCAAGGCTTTGAGGATACAAAGAATGAGATCTATTTTCCCCCT-----ATGCTTCCTGATGTTATCTCCTTGGTACTGGTCTACCAAGGGGACTATCTCCAATTCTGCTCTTTCC-TCCAGTTCCGAGCTTGCATCATGGAGATGGTGTGTGGAAAGCCCATGACAGATGAGTCCGACATGTCTAGCTCCCAGAAAATA??????????????????????????????????????????
	Eubalaena_australis                ATGAGCAAGATGTCAGAGGAGGAGGAG------TTTTTTCTGTTCAAGAACATCTCCTTGGTGGGGCCGTGGGATGGGCCTCAGTACCACCTCACCCCTGTCTGGGTCTTCCACCTCCAGGCAGCCTTCACGGGCTTTGTCTTCTTTGTAGGGACGCCACTCAGTGCCACAGTGCTGGTGGCCAGACTGCGCTACAGAAAGTTGCAGCAGCCACTCAACTATATTCTGGTCAATGTATCCCTGGGGGGCTTCATCTACTGCATCTTCTC----TTTGTCGTCTTCATCACCAGCTGGCATGAATACTTT-GTCTTCGGCCGCCATGTTTGTGCTCTGGAGGTCTTCCTGGGCTGTACAGCAGGTACTGCAGGAGAAGGGGGCTGGGGGG-AGGCAAAGGACACCGCTCCATGATTGGAACCAGGGGCCAGGCTGTTGGGTGAGAGTGGGCCCC-AAAGAGGAGTCTGGGGGA-TAGAAGTTTGGTGCTCTTTTGAATACTGAGATATAAAGCCACCCAGACTAGAAGTTT---GACC----GAGTCCCAAACTCTACTTCACTCACCAC---TCCAACCTTCCCTCC------------CTGTGCTTTCTCCACCCCATCTGTATTCCACTCTG---CCTGCCAGGATGA-GTGGGGCTGTTTACCCTCTTACCCTCACATTTCATCACAGGTCTGGTGACAGGCTGGTCACTGGCCTTCTTGGCCTTTGAGCGCTGCATCATCATCTGTAAGCCCTTTGGCAACTTCCACTTCAGCTCCAAGCATGCACTGACGGTGGTCCTGGCCACCTGGACCATTGGTATTGGTGTCTCCATCCCACCCTTCTTTGGCTGGAGCTGGTGAGAGTGCGGGGCCGTTGTGCTGACTTAGCTAGAAGCTCAGGTTGCGAGGA-CGGGAAGAGAGTTGGGTATA--GTCTTTGACCTCTAATTTTTAAAGAGCTGGTGGAATAAATAAGGGAAAGGGCTGTGGGAGACAAGTGCTAAAGTTTACTCTGCAGTTGCAATTGCTAAAGGCTC----------------------------------------------------------------------------------------------------------------------------GCTAGTGAGGACAGAAAATACTCACTGCCTGAAGTCACTCTGGGTTCTAAGTGGAGAACACAATCCAAGAATCT-CAGCTCCCTCTCTACTAATT--------GAGCCTCACAGTGA------------GCAAGTGCTTGGT---CCCTTGCAGGTTCGTCCCCGAGGGTCTTCAGTGTTCCTGCGGTCCCGACTGGTACACCATGGGCACCAAATATTACAGCGAGTACTATACCTGGTTCCTCTTCATTTTCTGCTACATTGTGCCTCTCT----CCCTCATCTGCTTCTCCTACTCTCAGCTGCTGGGGGTCTTCAGAGCTGTGAGTGCCTTTCATGAGGGTCAGGGAGGAAGGGATCACAAGGCTCTAGGTGAGAGGGAAGAGCGGGTAAGTGCTCTAGAACAT--AAAACATTTGGAAATGTCCATAGTCAGGTAGAGGGG-TATCAAAAAGCAGTGAAGGAAGTGGGG-ACAGGGAGATGATGAAATGGAATGAAGAATAAGGTGGAGTCATCCCTGCTCAGGTATATCAAGTGATGCACGT-------------------------------------------------------------------------------------------------------------------------------------------------------------------------------------------------------------------------------GATCTTTTCCATTGTCACAGACC----AGAGAGCTGCCTCCATCTTGCCTCCCTCAAGGAAGGGGAAACAGAGGGACTAGGCCAAAAGCTGGGACAGCAGAGAGACAATTAGAGTAGATGGCCCCCTCGTTGAA--GAGTCCAGAGATCTGGGAGTTCAGGGCCAGGGATAAGAGGGTGTGATGTTTTCTGTGCTCTTTCCAGGTTGCAGCTCAGCAGCAGGAGTCAGCTACAACCCAGAAAGCTGAGCGGGAGGTGAGCCACAC-AGTGGTGATGATGGTGGGATCCTTCTGTCTCTGTTGCACGCCCTATGCTGCCCTGGCCATGTATACAGTCAACAACCGTAACCATGGGGTGGACTTACGGTTTGTCACCATTCCTGCCTTCTTCTCCAAGAGTGC--TTGCATCTACAATCCCATCATCTACTGCTTCATGAATAAGCAGGTAAAGCTCTCTATTT---------------------------------------------------------------------------------------------------------------------------------------------------------------------------ATATTCCT------------------AAGACCTGGTTCTTCTCAACAACGACTTTT------------------------------------------------------------------------------------------------------------------------------------------------------------------------------------------------------------------------AACTCCAAGCACCTTGGACTCCACTCAAAGCGTTTCTAGGGGTGAACA-GGGAAGCCATGGAAACCCTTGGCAGGCTAGAAAGCAC-TTGGTAAGTAAGTACAGGGATGAAGGCGTGGTCATCAACACAAGATCACAGAACCCAGGGAAGACAACTTGAGCCATAAAATTCGAGTTGCTCCAAAGGGCAGGATGAGAAGTGAAAAGGTTTT-CCGTTTCACTGAAAAA-CTGATAGATCAACAGTG-CCCCTAAA---------TTTCCATTTCACGAGTTCTTAATCCTTTCCAACTTCTAGTCTGCACGACCATTTATGTGAAACACAGAAATCACAACACATGCAT--GTTTCTAAAACAGCTTATCATCTGAAGGTACCAGGTAGCTTCCTATCCCAAATCCTGAATCTAAGCTAAAAACCCAAACTCAGACAAATCAAGGAGGGTTCCTGTCTTGTAGAGCTAA-CACTCTG-CTTTGAGAATTGTTATTTTGTTTCCTCAGTTCCAGAGATGGATTCAAAACTAATGTGAAACCTCCTGGATAGAAACAGAATTGGCAGTCCTTCCCCAGTTGGGAGCACTTTC--AAGTAATGGTGGGGTGGG-----TGGGTGGGGCTATTCTGGGGTCACTTTTGACAGTACTCTT-------------------------------------------------------------------------------------------------------------------------------------------------------------------------------------------------------------------------------------ATGGGGCAGGGTGGTTTGTGAGGTTTCCCAACAGTGAAATTCTACACATTCTCAGAGTTAGCCAGAATGTGTAGG----GATTATCATTGTAGACCCAGGAGTAGTGAGTAGTCTTAGCCTGGAATATAGCTAGCTCTCAGT-ATTGGGAAGATATAATCAAAACCACCTGAGGAGATCCTGTGTATAAGGCATT-GTGCAAGGCTTTGAGGATACAAAGAATGAGATCTATTTTCCCCCT-----ATGCTTCCTGATGTTATCTCCTTGGTACTGGTCTACCAAGGGGACTATCTCCAATTCCGCTCTTTCC-TCCAGTTCCGAGCTTGCACCATGGAGATGGTGTGTGGAAAGCCCATGACAGATGAGTCCGACATGTCTAGCTCCCAGAAAATA??????????????????????????????????????????
	Caperea_marginata                  ATGAGCAAGATGTCAGAGGAGGAGGAA------TTTTTTCTGTTCAAGAACATCTCCTTGGTGGGGCCGTGGGATGGGCCTCAGTACCACCTCACCCCTGTCTGGGCCTTCCACCTCCAGGCAGCCTTCACGGGCTTTGTCTTCTTTGTAGGGATGCCACTCAATGCCACAGTGCTGGTGGCCACACTGTGCTACAGAAAGTTGCGGCAGCCACTCAACTATATTCTGGTCAATGTATCCCTGGGGGGCTTCATCTACTGCATCTTCTC----TTTGTCGTCTTCATCACCAGCTGTCATGAATACTTT-GTCTTTGGCCGCCATGTCTRTGCTCTGGAGGCCTTCCTGGGCTGTACAGCAGGTACTGCAGCAGAAGGGGGCTGAGGGG-AGGCAAAGGACACCGCTCCATGATTGGAACCAGGGGCCAGGCTGTTGGGTGAGAGTGGGCCCC-AAAGAGGAGTCTGGGGGA-TAGAAGTTTGGTGCTCTTTTGAATACTGAGATATAAAGCCACCCAGACTAGAAGTTT---GACC----GAGTCCCAAACTCTACTTCACTCACCAC---TCCAACCTTCCCTCC------------CTGTGCTTTCTCCACCCCATCTGTATTCCACTCTG---CCTGCCAGGATGA-GTGGGGCTGTTTACCCTCTTACCCTCACATTTCATCACAGGTCTGGTGACAGGCTGGTCCCTGGCCTTCTTGGCCTTTGAGTGCTACATCATCATCTGTAAGCCCTTCGGCAACTTCCGCTTCAGCTCCAAGCATGCACTGACGGTGGTCCTGGCCACCTGGACCATTGGTATTGGTGTCTCCATCCCACCCTTCTTTGGCTGGAGCCGGTGAGAGTGCGGGGCCGTTGTGCTGACTTAGCTAGAAGCTCAGCTTGCGAGGA-CGGGAAGAGAGTTGGGTATA--GTCTTTGACCTCTAATTTTTAAAGAGCTGGTGGAATAAATAAGGGAAAGGGCTGTGGGAGACAAGTGCTAAAGTTTACTCTGCAGTTGCAATTGCTAAAGGYTC----------------------------------------------------------------------------------------------------------------------------GCTGGTGAGGACAGAAAATACTCACTGCCTGAAGTCACTCTGGGTTCTAAGTGGAGAACACAATCCAAGAATCT-CAGCTCCCTCTCTACTAATT--------GAGCCTCACAGTGA------------GCAAGTGCTTGGT---CCCTTGCAGGTTCGTCCCCGAGGGTCTTCAGTGTTCCTGCGGTCCCGACTGGTACACCGTGGGCACCAAATATTACAGCGAGTACTATACCTGGTTCCTCTTCATTTTCTGCTACATTGTGCCTCTCT----CCCTCATCTGCTTCTCCTACTCTCAGCTGCTGGGGGTCTTCAGAGCTGCGAGTGCCTTTCGTGAGGGTCAGGGAGGAAGGGATCACAAGGCTCTAGGTGAGAGGGAAGAGCGGGTAAGTGCTCTAGAACAT--AAAACATTTGGAAATGTCCGTAGTCAGGTAGAGGGG-TATCAAAAAGCAGTGAAGGAAGTGGGG-ACAGGGAGATGATGAAATGGAATGAAGAATAAGGTGGAGTCATCCCTGCTCAGGTATATCAAGCGATGCATGT-------------------------------------------------------------------------------------------------------------------------------------------------------------------------------------------------------------------------------GATCTTTTCCATTGTCACAGACC----AGAGAGCTGCCTCCATCTTGCCTTCCTCAAGGAAGGGGAAACAGAGGGACTAGGCCAAAAGCTGGGACAGCAGAGAGACAATTAGAGTAGACGGCCCCCTAGTTGAA--GAGTCCAGAGATCTGGGAGTTCAGGGCCAGGGATAAGAGGGTGTGATGTTTTCTGTGCTCTTTCCAGGTTGCAGCTCAGCAGCAGGAGTCAGCTACAACCCAGAAAGCTGAGCGGGAGGTGAGCCACAC-GGTGGTGATGATGGTGGGATCCTTCTGTCTCTGTTGCACGCCCTATGCTGCCCTGGCCATGTATATAGTCAACAACCGTAACCATGGGGTGGACTTACGGTTTGTCACCATTCCTGCCTTCTTCTCCAAGAGTGC--TTGCGTCTACAATCCCATCATCTACTGCTTCATGAATAAGCAGGTAAAGCTCTCTATTT---------------------------------------------------------------------------------------------------------------------------------------------------------------------------ATATTCCT------------------AAGACCTGGTTCTTCTCAACAACGACTTTT------------------------------------------------------------------------------------------------------------------------------------------------------------------------------------------------------------------------AACTCCAAGCACCTTGGACTCCACTCAAAGGGTTTCTAGGGGTGAACA-GGGAA--CATGGAAACCCTTGGCAGGCTAGAAAGCAC-TTGGTAAGTAAGCACAGGGATGAAGGCGTGGTCATCAAGACAAGATCACAGAACCCAGGGAAGACAACTTGAGCCATAAAATTCGAGTTGCTCCAAAGGGCAGGATGAGAAGTGAAAAGGCTTT-CCGTTTCACCGAAAAA-CTGCTAGATCAACAGTG-CCCCTAAA---------TTTCCATTTCACGAGTTCTTAATCCTTTCCAACTTCTAGTCTGCACAACCATTTATGTGAAACACAGAAATCACAACACATGCAT--GTTTCTAAAACAGCTTATCATCTGAAGGTACCAGGTAGCTTCCTATCCCAAATCCCGAATCTAAGGTAAAAACCCAAACTCA----AATCAAGGAGGGTTCCTGTCTTGTAGAGCTAA-CACTCTG-CTTTGAGAATTGTTATTTTGTTTCCTCAGCTCCAGAGATGGATTCAAAACTAATGTGAAACCTCCTGGATAGAAACAGAATCGGCAGTCCTTCCCCAGTTGGGAGCACTTTC--AAGTAATGGTGGGGCGGG-----CGGGCGGGGCTATTCTGGGGTCACTTTTGACAGTGCTCTT-------------------------------------------------------------------------------------------------------------------------------------------------------------------------------------------------------------------------------------ATGGGGCAGGGTGGTTTGTGAGGTTTCCCAACAGTGAAATTCTACACATTCTCAGAGTTAGCCAGAATGTGTAGG----GATTATCATTGTAGACCCAGGAGTAGTGAGTAGCCTTAGCCTGGAATATAGCTAGCTCTCAGTTATTGGGAAGATATAATCAAAACCACCTGAGGAGATCCTGTGTATAAGGCATT-GTGCAAGGCTTTGAGGATACGAAGAATGAGATCGTTTTTCCCTT------ATGCTTCCTGATGTTATCTCCTTGGTACTGGTCTACCAAGGGGACTATCTCCAGTTCTGCTCTTTCC-TCCAGTTCCGAGCTTGCATCATGGAGATGGTGTGTGGAAAGCCCATGGCAGATGAGTCCGACATGTCTAGCTCCCAGAAAATG??????????????????????????????????????????
	Eschrichtius_robustus              ATGAGCAAGATGTCAGAGGAGGAGGAG------TTTTTTCTGTTCAAGAACATCTCCTTGGTGGGGCCGTGGGATGGGCCTCAGTACCACCTCACCCCTGTCTGGGCCTGCCACCTCCAGGCAGCCTTCACGGGCTTTGTCCTCTTTGTAGGGATGCCACTCAATGCCACAGTGCTGGTGGCCACACTGCGCTACAGAAAGTTGCGGCAGCCACTCAACTACATTCTGGTCAATGTACCCCTGGGGGGCTTCATCTACTGCATCTTCTC----TTTGTCGTCTTCATCACCAGCTGTCATGACTACTTT-GTCTTCGGCAGCCATGTTTGTGCTCTGGAGGCCTTCCTGGGCTGTCCAGCAGGTACTGCAGCAGAAGGGGGCTGGGGGG-AGGCAAAGGACACCGCTCCATGATTGGAACCAGGGGCCAGGCTGTTGGGTGAGAGTGGGCCCC-AAAGAGGAGTCTGGGGGA-TAGAAGTTTGGTGCTCTTTTGAATACTGAGATATAAAGCCACCCAGACTAGAAGTTT---GACC----GAGTCCCAAACTCTACTTCACTCACCAC---TCCAACCTTCCCTCC------------CTGTGCTTTCTCCACCCCATCTGTATTCCACTCTG---CCTGCCAGGATGA-GTGGGGCTGTTTACCCTCTTACCCTCACATTTCATCACAGGTCTGGTGACAGGCTGGTCCCTGGCCTTCTTGGCCTTTGAGCGCTACATCATCATCTGTAAGCCCTTCGGCAACTTCCACTTCAGCTCCAAGCACGCACTGACGGTGGTCCTGGCC--------CATTGGTATTGGCGTCTCCATCCCACCCTTCTTTGGCTGGAGCCGGTGAGAGTGCGGGGCCGTTGTGCTGACTTAGCTAGAAGCTCAGCTTGCGAGGA-CGGGAAGAGCGTTGGGTATA--GTCTTTGACCTCTAATTTTTAAAGAGCTGGTGGACTAAATAAGGGAAAGGGCTGTGGGAGACAAGTGCTAAAGTTTACTCTGCAGTTGCAATTGCTAAAGGCTC----------------------------------------------------------------------------------------------------------------------------GCTGGTGAGGACAGAAAATACTCACTGCCTGAAGTCACTCTGGGTTCTAAGTGGAGAACACAATCCAAGAATCT-CAGCTCCCTCTCTACTAATT--------GAGCCTCACAGTGA------------GCAAGTGCTTGGT---CCCTTGCAGGTTCGTCCCCGAGGGTCTTCAGTGTTCCTGCAGTCCCGACTGGTACACCGTGGGCACCAAATATTACAGCGAGGACTATACCTGGTTCCTCTTCATTTTCTGCTACATTGTGCCTCTCT----CCCTCATCTGCTTCTCCTACTCTCAGCTGCTGGGGGTCTTCAGAGCTGTGAGTGCCTTTCGTGAGGGTCAGGGAGGAAGGGATCACAAGGCTCTAGGTGAGAGGGAAGAGCGGGTAAGTGCTCTAGAACAT--AAAACATTTGGAAATGTCCATAGTCAGGTAGAGGGG-TATCAAAAAGCAGTGAAGGAAGTGGGG-ACAGGGAGATGATGAAATGGAATGAAGAATAAGGTGGAGTCATCCCTGCTCAGGTATATCAAGCGATGCATGT-------------------------------------------------------------------------------------------------------------------------------------------------------------------------------------------------------------------------------GATCTTTTCCATTGTCACAGACC----AGAGAGCTGCCTCCATCTTGCCTTCCTCAAGGAAGGGGAAACAGAGGGACTAGGCCAAAAGCTGGGACAGCAGAGAGACAATTAGAGTAGATGGCCCCCTAGTTGAA--GAGTCCAGACATCTGGGAGTTCAGGGCCAGGGATAAGAGGGTGTGATGTTTTCTGTGCTCTTTCCAGGTTGCAGCTCAGCAGCAGGAGTCAGCTACAACCCAGAAAGCTGAGCGGGAGGTGAGCCACAC-GGTGGTGATGATGGTGGGATCCTTCTGTCTCTGTTGCACGCCCTATGCTGCCCTGGCCACGTATATAGTCAACAACCGTAACCATGGGGTGGACTTACGGTTTGTCACCATTCCTGCCTTCTTCTCCAAGAGTGC--TTGCGTCTACAATCCCATCATCTACTGCTTCATGAATAAGCAGGTAAAGCTCTCTATTT---------------------------------------------------------------------------------------------------------------------------------------------------------------------------ATATTCCT------------------AAGACCTGGTTCTTCTCAACAACGACTTTT------------------------------------------------------------------------------------------------------------------------------------------------------------------------------------------------------------------------AACTCCAAGCACCTTGGACTCCACTCAAAGGGTTTCTAGGGGTGAACA-AGGAAGCCATGGAAACCCCTGGCAGGCTAGAAAGCAC-TTGGTAAGTAAGCACAGGGATGAAGTCATGGTCATCAAGACAAGATGACAGAACCCAGGGAAGACAACTTGAGCCATAAAATTCGAGTTGCTCCAAAGGGCAGGATGAGAAGTGAAAAGGCTTT-CCGTTTCACTGAAAAA-CTGATAGATCAACAGTG-CCCCTAAA---------TTTCCATTTCACGAGTTCTTAATCCTTTCCAACTTCTAGTCTGCACGACCATTTATGTGAAACACAGAAATCACAACACATGCAT--GTTTCTAAAACAGCTTATCATCTGAAGGTACCAGGTAGCTTCCTATCCCAAATCCTGAATCTAAGCTAAAAACCCAAACTCAGACAAATCAAGGAGGGTTCCTGTCTTGTAGAGCTAA-CACTCTG-CTTTGAGAATTGTTATTTTGTTTCCTCAGTTCCAGAGATGGATTCAAAACTAATGTGAAACCTCCTGGATAGAAACAGAATTGGCAGTCTTTTCCCAGTTGGGAGCACTTTC--AAGTAATGGTGGGGTGGG-----TGGGCGGGGCTATTCTGGGGTCACTTTTGACAGTGCTCTT-------------------------------------------------------------------------------------------------------------------------------------------------------------------------------------------------------------------------------------ATGGGCCAGGGTGGTTTGTGAGGTTTCCCGACAGTGAAATTCTACACATTCTCAGAGTTAGCCAGAATGTGTAGG----GATTATCATTGTAGACCCAGGAGTAGTGAGTAGTCTTAGCCTGGAATATAGCTAGCTCTCAGT-ATTGGGAAGATATAATCAAAACCACCTGAGGAGATCCTGTGTATAAGGCATT-GTGCAAGGCTTTGAGGATACAAAGAATGAGATCTTTTTTCCCTT------ATGCTTCCTGATGTTATCTCCTTGGTACTGGTCTACCAAGGGGACTATCTCCAATTCTGCTCTTTCC-TCCAGTTCCGAGCTTGCATCATGGAGATGGTGTGTGGAAAGCCCATGACAGATGAGTCCGACACGTCTAGCTCCCAGAAAATG??????????????????????????????????????????
	Megaptera_novaeangliae             ATGAGCAAAATGTCGGAGGAAGAGGAG------TTTTTTCTGTTCAAGAACATCTCCTTGGTGGGGCCGTGGGATGGGCCTCAGTACCACCTCACCCCTGTCTGGGCCTTCCACCTCCAGGCAGCCTTCACGGGCTTTGTCTTCTTTGTAGGGATGCCACTCAATGCCACAGTGCTGGTGGCCACACTGCGCTACAGAAAGTTGCGGCAGCCACTCAACTATATTCTGGTCAATGTATCCCTGGGGGGCTTCATCTACTGCACCTTCTC----TTTGTTGTCTTCATCACCAGCTGTCATGAATACTTT-GTCTTCGGCAGCCATGTTTGTGCTCTGGAGGCCTTCCTGGGCTGTACAGCAGGTACTGCAGCAGAAGGGGGCTGGGGGG-AGGCAAAGGACACGGCTCCATGATTGGAACCAGGGGCCAGGCTGTTGGGTGAGAGTGGGCCCC-AAAGAGGAGTATGGGGGA-TAGAAGTTTGGTGCTCTTTTGAATACTGAGATATAAAGCCACCCAGACTAGAAGTTT---GACC----GAGTCCCAAACTCTACTTCACTCACCAC---TCCAACCTTCCCTCC------------CTGTGCTTTCTCCACCCCATCTGTATTCCACTCTG---CCTGCCAGGATGA-GTGGGGCTGTTTACCCTCTTACCCTCACATTTCATCACAGGTCTGGTGACAGGCTGGTCCCTGGCCTTCTTGGCCTTTGAGCGCTACATCATCATCTGTAAGCCCTGCGGCAACTTCCACTTCAGCTCCAAGCATGCACTGACGGTGGTCCTGGCCACGTGGACCATTGGTATTGGTGTCTCCATCCCACCCTTCTTTGGCTGGAGCCGGTGAGAGTGCGGGGCCGTTGTGCTGACTTAGCTAGAAGCTCAGCTTGCGAGGA-CGGGAAGAGAGTTGGGTATA--GTCTTTGACCTCTAATTTTTAAAGAGCTGGTGGAATAAATAAGGGAAAGGGCTGTGGGAGACAAGTGCTAAAGTTTACTCTGCAGTTGCAATTGCTAAAGGCTC----------------------------------------------------------------------------------------------------------------------------GCTGGTGGGGACAGAAAATACTCACTGCCTGAAGTCACTCTAAGTTCTAAGTGGAGAACACAATCCAAGAATCT-CAGCTCCCTCTCTACTAATT--------GAGCCTCACAGTGA------------GCAAGTGCTTGGT---CCCTTGCAGGTTCGTCCCCAAGGGTCTTCAGTGTTCCTGCGGTCCCGACTGGTACACCGTGGGCACCAAATATTACAGCGAGTACTATACCTGGTCCCTCTTCATTTTCTGCTACATTGTGCCTCTCT----CCCTCATCTGCTTCTCCTACTCTCAGCTGCTGGGGGTCTTCAGAGCTGTGAGTGCCTTTCGTGAGGGTCAGGGAGGAAGGGATCACAAGGCTCTAGGTGAGAGGGAAGAGCGGGTAAGTGCTCTAGAACAT--AAAACATTTGGAAATGTCCATAGTCAGGTAGAGGGG-TATCAAAAAGCAGTGAAGGAAGTGGGG-ACAGGGAGATGATGAAATGGAATGAAGAATAAGGTGGAGTCATCCCTGCTCAGGTATATCAAGCGATGCATGT-------------------------------------------------------------------------------------------------------------------------------------------------------------------------------------------------------------------------------GATCTTTTCCATTGTCACAGACC----AGAGAGCTGCCTCCATCTTGCCTTCCTCAAGGAAGGGGAAACAGAGGGACTAAGCCAAAAGCTGGGACAGCAGAGAGACAATTAGAGTAGATGGCCCCCTAGTTGAA--GAGTCCAGAGATCTGGGAGTTCAGGGCCAGGGATAAGAGGGTGTGATGTTTTCTGTGCTCTTTCCAGGTTGCAGCTCAGCAGCAGGAGTCAGCTACAACCCAGAAAGCTGAGCGGGAGGTGAGCCACAC-GGTGGTGATGATGGTGGGATCCTTCTGTCTCTGTTGCACGCCCTATGCTGCCCTGGCCATGTATATAGTCAACAACCATAACCATGGGGTGGACTTACGGTTTGTCACCATTCCTGCCTTCTTCTCCAAGAGTGC--TTGCGTCTACAATCCCATCATCTACTGCTTCATGAATAAGCAGGTAAAGCTCTCTATTT---------------------------------------------------------------------------------------------------------------------------------------------------------------------------ATATTCCT------------------AAGACCTGGTTCTTCTCAACAACGACTTTT------------------------------------------------------------------------------------------------------------------------------------------------------------------------------------------------------------------------AACTCCAAGCACCTTGGACTCCACTCAAAGGGTTTCTAGGGGTGAACA-GGGAAGCCATGGAAACCCTTGGCAGGCTAGAAAGCAC-TTGGTAAGTAAGCACAGGGATGAAGTCATGGTCATCAAGACAAGATCACAGAACCCAGGGAAGACAACTTGAGCCATAAAATTCGAGTTGCTCCGAAGGGCAGGATGAGAAGTGAAGAGGCTTT-CCGTTTCACTGAAAAA-CTGATAGATCAACAGTG-CCCCTAAA---------TTTCCATTTCACGAGTTCTTAATCCTTTCCAACTTCCAGTCTGCACGACCATTTATGTGAAACACAGAAATCACAACACATGCAT--GTTTCTAAAACAGCTTATCATCTGAAGGTACCAGGTAGCTTCCTATCCCAAATCCTGAATCTAAGCTAAAAACCCAAACTCAGACAAATCAAGGAGGGTTCCTGTCTTGTAGAGCTAC-CACTCTGGCTTTGAGAAATGTTATTTTGTTTCCTCAGTTCCAGAGATGGATTCAAAACTAATGTGAAACCTCCTGGATAGAAACAGAATTGGCAGTCTTTTCCCAGTTGGGAGCACTTTC--AAGTAATGGTGGGGTGGG-----TGGGCGGGGCTATCCTGGGGTCACTTTTGACAGTGCTCTT-------------------------------------------------------------------------------------------------------------------------------------------------------------------------------------------------------------------------------------ATGGGCCAGGGTGGTTTGTGAGGTTTCCCGACAGTGAAATTCTACACATTCTCAGAGTTAGCCAGAATGTGTAGG----GATTATCATTGTAGACCCAGGAGTAGTGAGTAGTCTTAGCCTGGAATATAGCTAGCTCTCAGT-ATTGGGAAGATATAATCAAAACCACCTGAGGAGATCCTGTGTATAAGGCATT-GTGCAAGGCTTTGAGGATACAAAGAATGAGATCTTTTTTCCCTT------ATGCTTCCTGATGTTATCTCCTTGATACTGGTCTACTAAGGGGACTATCTCCAATTCTGCTCTTTCC-TCCAGTTCCGAGCTTGCATCATGGAGATGGTGTGTGGAAAGCCCATGACAGATGAGTCCGACATGTCTAGCTCCCAGAAAATGGAAGTTCCTACCGTCTCTTCTAGCCAAGTTGGCCCCAACTAA
	Balaenoptera_acutorostrata         ATGAGCAAGATGTCAGAGGAGGAGGAG------TTTTTTCTGTTCAAGAACATCTCCTTGGTGGGGCCGTGGGATGGGCCTCAGTACCACCTCACCCTTGTCTGGGCCTTCCACCTCCAGGCAGCCTTCACGGGCTTTGTCTTCTTTGTAGGGATGCCACTCAATGCCACAGTGCTGGTGGCCACACTGCGCTACAGAAAGTTGCGGCAGCCACTCAACTATATTCTGGTCAATGTATCTCTGGGGGGCTTCATCTACTCCATCTTCTC----TTTGTCGTCTTCATCACCAGCTGTCATGAATACTTT-GTCTTCGGCAGCCATGTTTGTGCTCTGGAGGCCTTCCTGGGCTGTACAGCAGGTACTGCAGCAGAAGGGGGCTGGGGGG-AGGCAAAGGACACCACTCCATGATTGGAACCAGGGGCCAGGCTGTTGGGCGAGAGTGGGCCCC-AAAGAGGAGTCTGGGGGA-TAGAAGTTTGGTGCTCTTTTGAATACTGAGATATAAAGCCACCCAGACTAGAAGTTT---GACC----GAGTCCCAAACTCTACTTCACTCACCAC---TCCAACCTTCCCTCC------------CTGTGCTTTCTCCACYCCATCTGTATTCCACTCTG---CCTGCCAGGATGA-GTGGGGCTGTTTACCCTCTTACCCTCACATTTCATCACAGGTCTGGTGACAGGCTGGTCCCTGGCCTTCTTGGCCTTTGAGCGCTACATCATCATCTGTAAGCCCTTCAGCAACTTCCACTTCAGCTCCAAGCATGCACTGACGGTGGTCCTGGCCACCTGGACCATTGGTATTGGTGTCTCCGTCCCACCCTTCTTTGGCTGGAGCCGGTGAGAGTGCGGGGCCGTTGTGCTGACTTAGCTAGAAGCTCAGCTTGCGAGGA-CGGGAAGAGAGTTGGGTATA--GTCTTTGACCTCTAATTTTTAAAGAGCTGGTGGAATAAATAAGGGAAAGGGCTGTGGGAGACAAGTGCTAAAGTTTACTCTGCAGTTGCAATTGCTAAAGGCTC----------------------------------------------------------------------------------------------------------------------------GCTGGTGAGGACAGAAAATACTCACTGCCTGAAGTCACTCTGGGTTCTAAGTGGAGAACACAATCCAAGAATCT-CAGCTCCCTCTCTACTAATT--------GAGCCTCACAGTGA------------GCAAGTGCTTGGT---CCCTTGCAGGTTCGTCCCCGAGGGTCTTCAGTGTTCCTGCAGTCCCGACTGGTACACCGTGGGCACCAAATATTACAGCGAGTACTATACCTGGTTCCTCTTCATTTTCTGCTACATTGTGCCTCTCT----CCCTCATCTGCTTCTCCTACTCTCAGCTGCTGGGGGTCTTCAGAGCTGTGAGTGCCTTTCGTGAGGGTCAGGGAGGAAGGGATCACAAGGCTCTAGGTGAGAGGGAAGAGCGGGTAAGTGCTCTAGAACAT--AAAACATTTGGAAATGTCCACAGTCAGGTAGAGGGG-TATCAAAAAGCAGTGAAGGAAGTGGGG-ACAGGGAGATGATGAAATGGAATGAAGAATAAGGTGGAGTCATCCCTGCTCAGGTATATCAAGCGATGCATGT-------------------------------------------------------------------------------------------------------------------------------------------------------------------------------------------------------------------------------GATCTTTTCCATTGTCACAGACC----AGAGAGCTGCCTCCATCTTGCCTTCCTCAAGGAAGGGGAAACAGAGGGACTAGGCCAAAAGCTGGGACAGCAGAGAGACAATTAGAGTAGATGGCCCCCTAGTTGAA--GAGTCCAGAGATCTGGGAGTTCAGGGCCAGGGATAAGAGGGTGTGATGTTTTCTGTGCTCTTTCCAGGTTGCAGCTCAGCAGCAGGAGTCAGCTACAACCCAGAAAGCTGAGCGGGAGGTGAGCCACAC-GGTGGTGATGATGGTGGGATCCTTCTGTCTCTGTTGCACGCCCTATGCTGCCCTGGCCATGTATATAGTCAACAACCGTAACCATGGGGTGGACTTACGGTTTGTCACCATTCCTGCCTTCTTCTCCAAGAGTGC--TTGTGTCTACAATCCCATCATCTACTGCTTCATGAATAAGCAGGTAAAGCTCTCTATTT---------------------------------------------------------------------------------------------------------------------------------------------------------------------------ATATTCCT------------------AAGACCTGGTTCTTCTCAACAACGACTTTT------------------------------------------------------------------------------------------------------------------------------------------------------------------------------------------------------------------------AACTCCAAGCACCTTGGACTCCACTCAAAGGGTTTCTAGGGGTGAACA-GGGAAGCCATGGAAACCCTTGGCAGGCTAGAAAGCAC-TTGGTAAGTAAGCACAGGGATGAAGTCATGGTCATCAAGACAAGATCACAGAACCCAGGGAAGACAACTTGAGCCATAAAATTCGAGTTGCTCCAAAGGGCAGGATGAGAAGTGAAAAGGCTTT-CCGTTTCACTGAAAAA-CTGATAGATCAACAGTG-CCCCTAAA---------TTTCCATTTCACGAGTTCTTAATCCTTTCCAACTTCTAGTCTGCATGACCATTTATGTGAAACACAGAAATCACAACACATGCAT--GCTTCTAAAACAGCTTATCATCTGAAGGTACCAGGTAGCTTCCTATCCCAAATCCTGAATCTAAGCTAAAAACCCAAACTCAGACAAATCAAGGAGGGTTCCTGTCTTGTAGAGCTAA-CACTCTG-CTTTGAGAATTGTTATTTTGTTTCCTCAGTTCCAGAGATGGATTCAAAACTAATGTGAAACCTCCTGGATAGAAACAGAATTGGCAGTCTTTTCCCAGTTGGGAGCACTTTC--AAGTAATGGTGGGGTGGG-----TGGGCGGGGCTATTCTGGGGTCACTTTTGACAGTGCTCTT-------------------------------------------------------------------------------------------------------------------------------------------------------------------------------------------------------------------------------------ATGGGCCAGGGTGGTTTGTGAGGTTTCCCGACAGTGAAATTCTACACATTCTCAGAGTTAGCCAGAATGTGTAGG----GATTATCATTGTAGACCCAGGAGTAGTGAGTAGTCTTAGCCTGGAATATAGCTAGCTCTCAGT-ATTGGGAAGATATAATCAAAACCACCTGAGGAGATCCTGTGTATAAGGCATT-GTGCAAGGCTTTGAGAATACAAAGAATGAGATCTTTTTTCCCTT------ATGCTTCCTGATGTTATCTCCTTGGTACTGGTCTACCAAGGGGACTATCTCCAATTCTGCTCTTTCC-TCCAGTTCCGAGCTTGCATCATGGAGATGGTGTGTAGAAAGCCCATGACAGATGAGTCCGACAT--CTAGCTCCCAGAAAATG??????????????????????????????????????????
	Balaenoptera_musculus              ATGAGCAAGATGTCAGAGGAGGAGGAG------TTTTTTCTGTTCAAGAACATCTCCTTGGTGGGGCCGTGGGATGGGCCTCAGTACCACCTCACCCCTGTCTGGGCCTTCCACCTCCAGGCAGCCTTCACGGGCTTTGTCGTCTCTGTAGGGATGCCACTCAATGCCACAGTGCTGGTGGCCACACTGCGCTACAGAAAGTTGCGGCAGCCACTCAACTATATTCTGGTCAATGTATCCCTGGGGGGCTTCATCTACTGCATCTTCTC----TTTGTCGTCTTCATCACCAGCTGTCATGAATACTTT-GTCTTCGGCCGCCATGTTTGTGCTCTGGAGGCCTTCCTGGGCTGTACAGCAGGTACTGCAGCAGAAGGGGGCTGGGGGGGAGGCAAAGGACACCGCTCCATGATTGGAACCAGRGGCCAGGCTGTTGGGTGAGAGTGGGCCCC-AAAGAGGAGTCTGGGGGA-TGGAAGTTTGGTGCTCTTTTGAATACTGAGATATAAAGCCACGCAGACTAGAAGTTT---GACC----GAGYCCCAAACTCTACTTCACTCACCAC---TCCAACCTTCCCTCC------------CTGTGCTTTCTCCACCCCATCTGTRTTCCACTCTG---CCTGCCAGGATGA-GTGGGGCTGTTTACCCTCTTACCCTCACATTTCATCACAGGTCTGGTGACAGGCTGGTCCCTGGCCTTCTTGGCCTTTGAGCGCTACATCATCATCTGTAAGCCCTTCGGCAACTTCCACTTCAGCTCCAAGCATGCACTGACGGTGGTCCTGGCCACCTGGACCATTGGTATTGGTGTCTCCATCCCACCCTTCTTTGGCTGGAGCCGGTGAGAGTGCGGGGCCGTTGTGCTGACTTAGCTAGAAGCTCAGCTTGCGAGGA-CAAGAAGAGAGTTGGGTATA--GTCTTTGACCTCTAATTTTTAAAGAGCTGGTGGAATAAATAAGGGAAAGGGCTGTGGGAGACAAGTGCTAAAGTTTACTCTGCAGTTGCAATTGCTAAAGGCTC----------------------------------------------------------------------------------------------------------------------------GCTGGTGAGGACAGAAAATACTCACTGCCTGAAGTCACTCTGGGTTCTAAGTGGAGAACACAATCCAAGAATCT-CAGCTCCCTCTCTACTAATT--------GAGCCTCACAGTGA------------GCAAGTGCTTGGT---CCCTTGCAGGTTCGTCCCYGAGGGTCTTCAGTGTTCCTGCGGTCCCGACTGGTACACCGTGGGCACCAAATATTACAGCGAGTACTATACCTGGTTCCTCTTCATTTTCTGCTACATTGTGCCTCTCT----CCCTCATCTGCTTCTCCTACTCTCAGCTGCTGGGGGTCTTCAGAGCTGTGAGTGCCTTTCGTGAGGGTCAGGGAGGAAGGGATCACAAGGCTATAGGTGAGAGGGAAGAGCGGGTAAG--CTCTAGAACAT--AAAACATTTGGAAATGTCCATAGTCAGGTAGAGGGG-TATCAAAAAGCAGTGAAGGAAGTGGGG-ACAGGGAGATGATGAAATGGAATGAAGAATAAGGTGGAGTCATCCCTGCTCAGGTATATCAAGCGATGCATGT-------------------------------------------------------------------------------------------------------------------------------------------------------------------------------------------------------------------------------GATCTTTTCCATTGTCACAGACC----AGAGAGCTGCCTCCATCTTGCCTTCCTCAAGGAAGGGGAAACAGAGGGACTAGGCCAAAAGCTGGGACAGCAGAGAGACAATTAGAGTAGATGGCCCCCTAGTTGAA--GAGTCCAGAGATCTGRGAGTTCAGGGCCAGGGATAAGAGGGTGTGATGTTTTCTGTGCTCTTTCCAGGTTGCAGCTCAGCAGCAGGAGTCAGCTACAACCCAGAAAGCTGAGCGGGAGGTGAACCACAC-GGTGGTGATGATGGTGGGATCCTTCTGTCTCTGTTGCACGCCCTATGCTGCCCTGGCCATGTATATAGTCAACAACCGTAACCACGGGGTGGACTTACGGTTTGTCACCATTCCTGCCTTCTTCTCCAAGAGTGC--TTGCGTCTACAATCCCATCATCTACTGCTTCATGAATAAGCAGGTAAAGCTATTTATAT-------------------------------------------------------------------------------------------------------------------------------------------------------------------------------TCCT------------------AAGACCTGGTTCTTCTCAACAACGACTTTT------------------------------------------------------------------------------------------------------------------------------------------------------------------------------------------------------------------------AACTCCAAGCACCTTGGACTCCACTCAAAGGGTTTCTAGGGGTGAACA-GGGAAGCCATGGAAACCCTTGGCAGGCTAGAAAGCAC-GTGGTAAGTAAGCACAGGGATGAAGGCGTGGTCATCAAGACAAGATCACAGAACCCAGGGAAGACAACTTGAGCCATAAAATTCGAGTTGCTCCAAAGGGCAGGATGAGAAGTGAAAAGGCTTT-CCGTTTCACTGAAAAA-CTGATAGATCAACAGTG-CCCCTAAA---------TTTCCATTTCACGAGTTCTTAATCCTTTCCAACTTCTAGTCTGCATGACCATTTATGTGAAACA--GAAATCACAACACWTGCAT--GTTTCTAAAACAGCTTATCATCTGAAGGTACCAAGTAGCTTCCTATCCCAAATCCTGAATCTAAGCTAAAAACCCAAACTCAGACAAATCAAGGAGGGTTCCTGTCTTGTAGAGCTAA-CACTCTG-CTTTGAGAATTGTTATTTTGTTTCCTCAGTTCCAGAGATGGATTCAAAACTAATGTGAAACCTCCTGGATAGAAACAGAATTGGCAGTCTTTCCCCAGTTGGGAGCACTTTC--AAGTAATGGTGGGGTGGG-----TGGGCGGGGCTATTCTGRGGTCACTTTTGACAGTGCTCTT-------------------------------------------------------------------------------------------------------------------------------------------------------------------------------------------------------------------------------------ATGGGCCAGGGTGGTTTGTGAGGTTTCCCGACAGTGAAATTCTACACATTCTCAGAGTTAGCCAGAATGTGTAGG----GATTATCATTGTAGACCCAGGAGTAGTGAGTAGTCTTAGCCTGGAATAYAGCTAGCTCTCAGT-ATTGGGAAGATATAATCAAAACCACCTGAGGAGATCCTGTGTATAAGGCATT-GTGCAAGGCTTTGAGGATACAAAGAATGAGATCTTTTTTCCCTT------ATGCTTCCTGATGTTATCTCCTTGGTACTGGTCTACCAAGGGGACTATCTCCAATTCTGCTCTTTCC-TCCAGTTCCGAGCTTGCATCATGGAGATGGTGTGTGGAAAGCCCATGACAGATGAGTCCGACATGTCTAGCTCCCAGAAAATG??????????????????????????????????????????
	Balaenoptera_physalus              ATGAGCAAGATGTCAGAGGAGGAGGAG------TTTTTTCTGTTCAAGAACATCTCCTTGGTGGGGCCGTGGGATGGGCCTCAGTACCACCTCACCCCTGTCTGGGCCTTCCACCTCCAGGCAGCCTTCACGGGCTTTGTCTTCTTTGTAGGGATGCCACTCAATGCCACAGTGCTGGTGGCCACACTGCGCTACAGAAAGTTGCGGCAGCCACTCAACTATATTCTGGTCAATGTATCCGTGGGGGGCTTCATCTACTGCATCTTCTC----TTTGTCGTCTTCATCACCAGCTGTCATGAATACTTT-GTCTTCGGCAGCCATGTTTGTGCTCTGGAGGCCTTCCTGGGCTGTACAGCAGGTACTGCAGCAGAAGGAGGCTGGGGGG-AGGCAAAGGACACCGCTCCATGATTGGAACCAGGGGCCAGGCTGTTGGGTGAGAGTGGGCCCC-AAAGAGGAGTCTGGGGGA-TAGAAGTTTGGTGCTCTTTTGAATACTGAGATATAAAGCCACCCAGACTAGAAGTTT---GACC----GAGTCCCAAACTCTACTTCACTCACCAC---TCCAACCTTCCCTCC------------CTGTGCTTTCTCCACCCCATCTGTATTCCACTCTG---CCTGCCAGGATGA-GTGGGGCTGTTTACCCTCTTACCCTCACATTTCATCACAGGTCTGGTGACAGGCTGGTCCCTGGCCTTCTTGGCCTTTGAGCGCTACATCATCATCTGTAAGCCCTTCGGCAACTTCCACTTCAGCTCCAAGCATGCACTGACGGTGGTCCTGGCCACCTGGACCATTGGTATTGGTGTCTCCATCCCACCCTTCTTTGGCTGGAGCCGGTGAGAGTGCGGGGCCGTTGTGCTGACTTAGCTAGAAGCTCAGCTTGTGAGGA-CGGGAAGAGAGTTGGGTATA--GTCTTTGACCTCTAATTTTTAAAGAGTTGGTGGAATAAATAAGGGAAAGGGCTGTGGGAGACAAGTGCTAAAGTTTACTCTGCAGTTGCAATTGCTAAAGGCTT----------------------------------------------------------------------------------------------------------------------------GCTGGTGAGGACAGAAAATACTCACTGCCTGAAGTCACTCTGGGTTCTAAGTGGAGAACACAATCCAAGAATCT-CAGCTCCCTCTCTACTAATT--------GAGCCTCACAGTGA------------GCAAGTGCTTGGT---CCCTTGCAGGTTCGTCCCCGAGGGTCTTCAGTGTTCCTGCGGTCCCGACTGGTACACCGTGGGCACCAAATATTACAGYGAGTACTATACCTGGTTCCTCTTCATTTTCTGCTACATTGTGCCTCTCT----CCCTCATCTGCTTCTCCTACTCTCAGCTGCTGGGGGTCTTCAGAGCTGTGAGTGCCTTTCGTGAGGGTCAGGGAGGAAGGGATCACAAGGCTCTAGGTGAGAGGGAAGAGCGGGTAAGTGCTCTAGAACAT--AAAACATTTGGAAATGTCCATAGTCAGGTAGAGGGG-TATCAAAAAGCAGTGAAGGAAGTGGGG-ACAGGGAGATGATGAAATGGAATGAAGAATAAGGTGGAGTCATCCCTGCTCAGGTATATCAAGCGATGCATGT-------------------------------------------------------------------------------------------------------------------------------------------------------------------------------------------------------------------------------GATCTTTTCCATTGTCACAGACC----AGAGAGCTGCCTCCATCTTGCCTTCCTCAAGGAAGGGGAAACAGAGGGACTAGGCCAAAAGCTGGGACAGCAGAGAGACAATTAGAGTAGATGGCCCCCTAGTTGAA--GAGTCCAGAGATCTGGGAGTTCAGGGCCAGGGATAAGAGGGTGTGATGTTTTCTGTGCTCTTTCCAGGTTGCAGCTCAGCAGCAGGAGTCAGCTACAACCCAGAAAGCTGAGCGGGAGGTGAGMCACAC-GGTGGTGATGATGGTGGGATCCTTCTGTCTCTGTTGCACGCCCTATGCTGCCCTGGCCATGTATACAGTCAACAACCGTAACCATGGGGTGGACTTACGGTTTGTCACCATTCCTGCCTTCTTCTCCAAGAGTGC--TTGCGTCTACAATCCCATCATCTACTGCTTCATGAATAAGCAGGTAAAGCTCTCTATTT---------------------------------------------------------------------------------------------------------------------------------------------------------------------------ATATTCCT------------------AAGACCTGGTTCTTCTCAACAACGACTTTT------------------------------------------------------------------------------------------------------------------------------------------------------------------------------------------------------------------------AACTCCAAGCACCTTGGACTCCACTCAAAGGGTTTCTAGGGGTGAACA-GGGAAGCCATGGAAACCCTTGGCAGGCTAGAAAGCAC-TTGGTAAGTAAGCACAGGGATGAAGTCATGGTCATCAAGACAAGATCACAGAACCCAGGGAAGACAACTTGAGCCATAAAATTCGAGTTGCTCCAAAGGGCAGGATGAGAAGTGAAAAGGCTTT-CCGTTTCACTGAAAAA-CTGATAGATCAACAGTG-CCCCTAAA---------TTTCCATTTCACGAGTTCTTAATCCTTTCCAACTTCTAGTCTGCACGACCATTTATGTGAAACACAGAAATCACAACACATGCAT--GTTTCTAAAACAGCTTATCATCTGAAGGTACCAGGTAGCTTCCTATCCCAAATCCTGAATCTAAGCTAAAAACCCAAACTCAGACAAATCAAGGAGGGTTCCTGTCTTGTAGAGCTAA-CACTCTG-CTTTGAGAATTGTCATTTTGTTTCCTCAGTTCCAGAGATGGATTCAAAACTAATGTGAAACCTCCTGGATAGAAACAGAATTGGCAGTCTTTTCCCAGTTGGGAGCACTTTC--AAGTAATGGTGGGGTGGG-----TGGGCGGGGCTATTCTGGGGTCACTTTTGACAGTGCTCTT-------------------------------------------------------------------------------------------------------------------------------------------------------------------------------------------------------------------------------------ATGGGCCAGGGTGGTTTGTGAGGTTTCCCGACAGTGAAATTCTACACATTCTCAGAGTTAGCCAGAATGTGTAGG----GATTATCATTGTAGACCCAGGAGTAGTGAGTAGTCTTAGCCTGGAATATAGCTAGCTCTCAGT-ATTGGGAAGATATAATCAAAACCACCTGAGGAGATCCTGTGTCTAAGGCATT-GTGCAAGGCTTTGAGGATACAAAGAATGAGATCTTTTTTCCCGT------ATGCTTCCTGATGTTATCTCCTTGGTACTGGTCTACCAAGGGGACTATCTCCAATTCTGCTCTTTCC-TCCAGTTCCGAGCTTGCATCATGGAGATGGTGTGTGGAAAGCCCATGACAGATGAGTCCGACATGTCTAGCTCCCAGAAAATG??????????????????????????????????????????
	Physeter_macrocephalus             ATGAGCAAGATGTCCGAGGAGGAGGAG------TTTTTTCTGTTCAAGGACATCTCCTTGGTGGGGCCGTGGTATGGGCCTCAGTACCACCTCGCCCCTGTCTGGGCCTCCCACCTCCAGGCAGCCTTCACGGGCTTTGTCTTCTTTGTAGGGACGCCCCTCAATGCCACAGCGCTGGTGGTCACGCTGCGCTACAGAAAGTTGCGGCAGCCACTCAACTGCATTCTGGTCAATGTATCCCTGGGGGGCTTCATCTACTGCATCTTCTCTGTCTTTGTCGTCTTCATCACCAGCTGTCATGGATACTTTTGTCTTCGGCTGCCACGTTTGTGCTCTGGGGGCCTTCCTGGGCTGTACAGCAGGTATTGCAGGAGAAGGGGGCTGGGGGG-AGGCAAAGGACACCGCTCCATGATTGGAACCAGGGGCCAGGCCGTTGGGTGAGAGTGGGCCCC-AAAGAGGAGTCTGGGGGA-TACAAGTTTGGTGCTCTTTTGAATACTGAGATATAAAGCCACCCGGACTAGAAGTTT---GACC----GAGTCCCAAACTCTACTTCACTCACCAC---TCCAACCTTCCCTCC------------CTGTGCTTTCTCCACCCCATCTGTATTCCACTCTG---CCTGCCAGGATGA-GTGGGGCTGCTTACCCTCTTACCCTCACATTTCATCACAGGTCTGGTGACAGGCTGGTCACTGGCCTTCTTGGTCTTTGAGCGCTACATCATCATCTGTAAGCCCTTCGGCAACTTCCGCTTCAGCTCCAAGCACGCACTGATGGTGGTCCTGGCCACCTGGACCATTGGTATTGCTGTCTCCATCCCACCCTTCTTTGGCTGGAGCCGGTGAGAGTGCGGGGCCGTTGTGCTGACTTAGCTAGAAGCTCAGGTTGCGAGGG-CGGGAAGAGAGTTGGGTATA--GTCTTTGACCTCTAATTTTTAAAGAGCTGGTGGAATAAATAAGGGAAAGGGCTGTGGGAGACAAGTGCTAAACTTTACCCTGCAGTTGCAATTGCTAAAGGCTT----------------------------------------------------------------------------------------------------------------------------GCTGGTGAGGACAGAAAATACCCACTGCCTGAAGTCACTCTGGGTTCTAAGTGGAGAACACAACCCAAGAATCT-CAGCTCCCTCTCTACTAATT--------GAGCCTCACAGTGA------------GCAAGTGCTTGGT---CCCTTGCAGGTTCGTCCCCGAGGGTCTTCAGTGTTCCTGTGGTCCCGACTGGTACACCGTGGGCAYCAAATATTACAGCRAGTACTATACCTGGTTTCTCTTCATTTTCTGCTACATTGCGCCTCTCT----CCCTCATCTGCTTCTCCTACTCTCAGCTGCTGGAGGTCTTCAGAGCTGTGAGTGCCTTTCGTGAGGCTCAGGGAGGAAGGGATCACAAGGCTCTAGGTGAGAGGGCAGAGCAGGTAAGTGCTCTAGAACAT--AACACATTTGGAAATGTCCACAGTCAGGTAGAGGGG-TATCAAAAAGCAGTGAAGGAAGTGGGG-ACAGGGAGATGATGAAATGGAATGAAAAATAAGGTGGAGTCATCCCTGCTCAGGTATATCAAGAGATGCATGTTGGGGCTTCCCTGGTGGCGCAGTGGTTGCGCGTCCGCCTGCCGATGCAGGGGAACCGGGTTCGCGCCCCGGTCCGGGAGGATCCCACATGCCGCGGAGCGGCTGGGCCCGTGAGCCATGGCCGCTGAGCCTGCGCGTCCGGAGCCTGTGCTCCGCAACGGGAGAGGCCGCAACAGAGGGAGGCCCGCGTACCGCAAAAAAAAAAAAAAAAAAGAGATGCATGTGATCTTTTCCATTGTCACAGACC----AGAGAGCTGCCTCCATCATGCCTTCCTCAAGGAAGGGGAAACAGAGGGACTAGGCCAAAAGCTGGGACAGCAGAGAGACAATTAGAGTAGATGGCCCCCTAGATGAA--GAGTCCAGAGACCTGGGAGTTCAGGGCTAGGGATAAGAGGGTGTGATGTTTTCTGTGCTCTTTCCAGGTTGCAGTTCAGCAGCAGGAGTCAGCTACAACCCAGAAGGCTGAGYGGGAGGTGAGCCACAT-GGTGGTGATGATGGTGGGATCCTTCTGTCTCTGTTACACGCCCTGTGCTGCCCTGGCCATGTATACAGTCAACAACCGTAACCACAGGGTGGACTTATGGTTTGTCACCATTCCTGCCTTCTTCTCCAAGAGTGC--TTGCATCTACAATCCCATTGTCTACTGCTTCATGAATAAGCAGGAAAAGCTCGCTATTT---------------------------------------------------------------------------------------------------------------------------------------------------------------------------ATATTCCT------------------AAGACCTGGTTCTTCTCAACAACGACTTTTTTTTTTTTTTTGCGGTACGCAGGCCTCTCACTGTTGTGGCCCCTCCCGTTGCGGAGCACAGGCTCCGGACGCGCAGGCTCAGCGGCCSTGGCTCACAGGCCCAGCCGCTCCGCGGCATGTGGGATCCTCCMGGACCGGGGCACGAACCCACGTCCCCTGCATCGGCAGGCGGATTCTCAACCACTGCGCCACCAGGGAAGCCCAACAACGACTTTTAACTCCAAGCACCTTGGACTCCACTCAAAGGGTTTCTAGGGGTGAACA-GGGAAGCCATGGAAACCCTTAGCAGGCTAAAAAGCAC-TTGGTAAGTAAGCACAGGGATGAAGGCGTGGTCATCCAGACAAGATCACAGAACCCAGGGAAGACAACTTGAGCCATAAAATTYGAGTTGCTCCAAAGGGCAGGATGAGAAGTGAAAAGGCTTT-CCGATTCACTGAAAAA-CTGATAGATCAACAGTG-CCCCTAAA---------TTTCCATTTCACGAGTTCTTAATCCTTTCCAACTTCTAGTCTGCACGACCATTTATGTGAAACACAGAAATCACAACACATGCATAAGTTTCTAAAACAGCTTATCATCTGAAGGTGCCAGGTGGCTTCCTATCCCAAATCCTGAATCTAAGCTAATAACCCAAACTCAGACAAATCAAGGAGGGTTCCTGTCTTGTAGAGCTAA-CACTCTG-CTTCGAGAATTGTTATTTTGTTTCCTCAGTTCCAGAGATGGATTCAAAACTAATGTGAAACCTCCTGGATAGAAACAGAATTGGCAGTCCTTCCCCAGTTGGGAGCACTTTC--AAGTAATGGTGGGGTGTG-----TGGGCGGGGCCATTCTGGGGTCACTTTTGACAGTGCTCTT-------------------------------------------------------------------------------------------------------------------------------------------------------------------------------------------------------------------------------------ATGGGGCAGGGTGGTTCGTGAGGTTTCCCAACAGTGAAATTCTACACATTCTCAGAGTTAGCCAGAATGTGTAGG----GATTATCATTGTAGACCCAGGAGTAGTGAGTAGTCTTAGCCTAGAATATAGCTAGTTCTCAGT-ATTGGGAAGATACAATCAAAACCACCTGAGGAGAGCCTGTGTATAAGGCATT-GTGCAAGGCTTTGAGGATACAAAGAATGAGATCTTTTTTCCCCT------ACGCTCCCTGATGTTATCTCCTCYGTACGGGTCTACCAAGGGGACTATCTCCAATTCTGCTCTTTCC-TCCAGTTCCAAGCTCGCATCATGGAGATGGTGTGTGGAAAGCCCATGACAGATGAGTCTGACATGTCTAGCTCCCAGAAAATG??????????????????????????????????????????
	Kogia_breviceps                    ATGAGCAAGATGTCAGAGGAGGAG---------TTTTTTCTGTTCAAGGACATCTCCTTGGTGGGGCTGTGGTATGAGCCTCAGTACCACCTCGCCCCTGTCTGGGCCTCCCACCTCCAGGCAGCCGTCACGGGCTTTGTCTTCTTTGTAGGGACGCCCCTCAATGCCACAGTGCTGGTGGYCACGCTGCGCTACAGAAAGTTGCGGCAGCCACGCCACTACATTCTGGTCAATGTATCCCTGGGGGGCTTCATCTACTGCATCTTCTCTGTCTTTGTCGTCTTCATCATCAGCTGTCATGGATACTTT-GTCTTCAGCTGCCACATTTGTGCTCTGGGGGCCTTCCTGGGCTGTACAGCAGGTATTGCAGGAGAAGGGGGCTGGAAGG-AGGCAA-GGACAACACTCCATGATTGGAACCAGGGGCCAGGCTGTTGGGTGAGAGTGGGCCCC-ACAGAGGAGTCTGGGGGA-TACAAGTTTGGTGCTCTTTTGAATACTGAGATATAAAGCCACCCAGACTAGAAGTTT---GACC----GAGTCCCAAACTCAACTTCACTCACCAC---TCCAACCTTCCCTCC------------CTGTGCTTTCTCCACCCCATCTGTATTCCACTCTG---CCAGCCAGGATGA-GTGGGGCTGTTTACCCTCTTACCCTCACATTTCATCACAGGTCTGATGACAGGCTGGTCACTGGCCTTCTTGGTCTTTGAGCGCTACATCATC---TGTAAGCCCTTCGGCAACTTCCACTTCAGCTCCAAGCACGCACTGATGGTGGTCCTGGCCACCTGGACCATTGGTATTGGTGTCTCCATCCCACCCTTCTTTGGCTGGAGCCGGTGAGAGGGTGGGGCCGTTGTGCTGACTTAGCTAGAAGCTCAGGTTGCGAGGG-CGGGAAGAGAGTTGGGTATATAGTCTTTGACCTCTAATTTTTAGAGAGCTGGTGGAATAAATAAGGGACAGGGMTGTTGGAGACAAGTGCTAAAGTTTACCCTGCAGTTGCAATTGCTAAAGGCTT----------------------------------------------------------------------------------------------------------------------------GCTGGTGAGGACAGAAAATACCCACTGCCTGAAGTCACTCTGGGTTCTAAGTGGAGAACACAACCCAAGAATCT-CAGCTCCCTCTCTACTAATT--------GAGTCTCACAG----------------CAAGTGGTTGGT---CCCCTGCAGGTTCGTCCCCGAGGGTCTTCAGTGTTCCTGTGGTCCCGACTGGTACACCGTGGGCACCAAATATCACAGCGAGTACTATACCTGGTTTCTCTTCATTTTCTGCTACATTGCGCCTCTCT----CCCTCATCTGCTTCTCCTACTCTCAGCTGCTGGGGGTCTTCAGAGCCGTGAGTGCCTTTCGTGAGGGTCAGGGAGGAAGGGATCACAAGGCTCTAGGTGAGAGGGCAGAGCAGGTAAGTGCTCGAGAACAT--AAAACATTTGGAAATGTCCATAGTCAGGTAGAGGGG-TATCAAAAAGCAGTGAAGGAAGTGGGG-ACAGGGAGATGATGAAATGGAATGAAGAATAAGGTGGAGTCATCCCTGCTCAGGTGTATCAAGAGATGCATGT-------------------------------------------------------------------------------------------------------------------------------------------------------------------------------------------------------------------------------GATCTTTTCCATTGTCACAGACC----AGAGAGCTGCCTCCATCATGCTTTCCTCAAGGAAGGGGAAACAGAGGGACTAGACCAAAAGCTGGGACAGCAGAGAGACAATTAGAGTAGATGGCCCCCTAGCTGAA--GAGTCCAGAGATCTGGGAGTTCAGGGCCAAGGATAAGAGGGTGTGATGTTTTCTGTGCTCTTTCCAGGTTGCAGTTCAGCAGCAGGAGTCAGCTACAACCCAGAAGGCTGAGCGGGAGGTGAGCCACAT-GGTGGTGATGATGGTGGGATCCTTCTGTCTCTGTTACACGCCCTATGCTGCCCTGGCCATGTATATAGTCAACAACCGTAACCACAGGGTGGACTTAAGGTTTGTCACCATTCCTGCCTTCTTCTCCATGAGTA---TTGCGTCTACAATCCCATCGTCTACTGCTTCATGAATAAGCAGGAAAAGCTCGCTATTT---------------------------------------------------------------------------------------------------------------------------------------------------------------------------ATATTCCT------------------AAGACCTGGTTCTTCTCAACAACGACTTTTT-----------------------------------------------------------------------------------------------------------------------------------------------------------------------------------------------------------------------AACTCCAAGCACCTTGGACTCCACTCAAAGGGTTCCTAGGGGTGAACA-GGGAAGCCATGGAAACCCTTAGCAGGCTA-AAAGCAC-TTGGTAAGTAAGCACAGGGATGAAGGCGTGGTCATCCAGACAAGATCACAGAACCCAGGGAAGACAACTTGAGCCATAAAATTCGAGTTGCTCCAAAGGGCAGGATGAGAAGTGAAAAGGCTTT-CCGATTCACTGAAAAA-CTGACAGACCAACAGTG-CCCCTAAA---------TTTTCATTTCCCGAGTTCTTAATCCTTTCCAACTTCTAGTCTGCATGACCATTTATGTGAAACACAGAAATCACAACACATGCATAAGTTTCTAAAACAGCTTATCATCTGAAGGTACCAGGTGGCTTCCTATCCCAAATCCTGAATCTAAGCTAATAACCCAAACTTAGACAAATCAAGGAGGGTTCCTGTCTTGTAGAGCTAA-CACTCTG-CTTCGAGAA---TTATTTTGTTTCCTCAATTCCAGAGATGGATTCAAAACTAATGTGAAACCTCCTGGATAGAAACAGAATTGGCAGTCCTTCCCCAGTTGGGAGCACTTTC--AAGTAATGGTGGGGTGGG-----TGGGCGGGGCTATTCTGGGGTCACTTCTGACAGTGCTCTT-------------------------------------------------------------------------------------------------------------------------------------------------------------------------------------------------------------------------------------ATGGGGCAGGGTGGTTTGTGAGGTTTCCCAACAGTGAAATTCTACACATTCTCAGAGTTAGCCAGAATGTGTAGG----GATTATCATTGCAGACCCAGGAGTAGTGAGTAATCTTAGCCTAGAATATAGCTAGTTCTCAGT-ATTGGGAAGATATAATCAAAACCACCTGAGGAGATCCTGTGTGTAAGGCATT-GTACAAGGCTTTGAGGATACAAAGAATGAGATCTTTTTTCCCCT------ACGCTCCCTGATGTTATCTCCTCTGTACAGGTCTACCAAGGGGACTATCTCCAATTTTGCTCTTTCC-TCCAGTTCCAAGCTCGCATCATGGAGATGGTGTGTGGAAAGCCCATGACAGATGAGTCTGACATGTCTAGCTCCCAGAAAATG??????????????????????????????????????????
	Platanista_minor                   ATGAGCAAGATGTCAGAGGAGGAGGAG------TTTTTTCTGTGCAAGGACATCTCCTTGGTGGGGCCGTGGGATGGGCCTCAGTACCACCTCGCCCCTTTCTGGGCCTTCCACCTCCAGGCAGCCTTCACGGGCTTTGTCTTCTTTGTAGGGATGCCACTCAATGCCACAGTGCTGGTGGCCACACTGTGCTACAGAAAGTTGTGGCAGCCACTCAACTACATTGTGGTCAATGTACCCCTGGGGGGCTTCATCTACTGCATCTTCTC----TTTGTCGTCTTCATCACCAGCTGTCATGGATACTTT-GTCTTCAGCCGCCATGTTTATGCTCTGGGGGCCTTCCTGGGCTGTACAGCAGGTATTGCAGGAGAAGGGGGCTGGGGGG-AGGCAAAGGGCACAGCTCCATGATTGGAACCAGGGGTCAGGCTGTTGGGTGAGAGTGGGCCCC-AAAGAGGAGTCTGGGGGA-TAGAAGTTTGGTGCTCTTTTGAATACTGAGATATAAAGCCACCCAGACTAGAAGTTT---GACC----GAGTCCCAAACTCTAGTTCACTCACCAC---TCCAAGCTTCCCTCC------------CTGCGCTTTTTCCACCCCATCTGTATTCCACTCTG---CCTGCCAGGGTGAAGTGGGGCTGTTTACCCTCTTACTCTGACATTTCATCACAGGTCTGGTGACAGGCTGGTCACTGGCCTTCTTGGTCTTTGAGCGCCACGTCATCATCTCTAAGCCCTTCGGCAACTTCCGCTTCAGCTCCAAGCACGCACTGATGGTGGTCCTGGCCACCTGGACCATTGGTATTGGTGTCTCCATCCCACGCTTCTTTGGCTGGAGCCGGTGAGAGTGCGGGGCCGTTGTGCTGACTTAGCTAGAAGCTCAGGTTGCGAGGG-CGGGAAGAGAGTTGGGTATA--GTCTTTGACCTCTAAGTTTTAAAAAGCTGGTGGAATAAATAAGGGAAAGGGCTGTGGGAGACAAGTGCTAAAGTTTACCCTGCAGTTGCAATTGCTAAAGGCTC----------------------------------------------------------------------------------------------------------------------------GCTGACGAGGACAGAAATTACCCACTGCCTGAAGTCACTCTGGGTTCTAAGTGGAGAACACAACCCAAGCATCT-CAGCTTCCTCTCTACTAATT--------GAGCCTCACAGTGA------------GCAAGTGCTTGGT---CCCTTGCAGGTTCGTCCCCGAGGGTCTTCAGTGTTCCTGCGGTCCCGACTGGTACACCGCGGCCACCAAATATTACAGCGAGTACAATACCCGGTTTCTCTTCATTTTCTGCTACATTGTGCCTCTCT----CCCTCATCTGCTTCTCCTACTCTCAGCTGCTGGGGGTCTTCAGAGCTGTGAGTACCTTTCGTGAGGGTCAGGGAGGAAGGGATCACAAGGCTCTAGGTGAGAGGGAAGAGCGGGTAA-TGCTCTAGAACATATAAAGCATTTGGAAATGTCCATAGTCAGGTAGAGGGG-TATCAAAAAGCAGTGAAGGAAGTGGGG-ACAGGGAGATGATGAAATGGAATGAAGAATAAGGCGGAGTCATCCCTGCTCAGGTATATCAAGAGACGCATGT-------------------------------------------------------------------------------------------------------------------------------------------------------------------------------------------------------------------------------GATCTTTTTCATTGTCACAGACC----AGAGAGCTGCCTCCATATTGCCTTCCTCAAGGAAGGGGAAACAGAGGGACTAGGCCAAAAGCTGGGACAGCAGAGAGACAATTAGAGGAGATGGCCCCCTAGTTGAA--GAGTCCAGAGATCTGGGAGTTCAGGGCCAGGGATAAGAGGGTGTGATGTTTTCTGTGCTCTTTCCAGGTTGCAGCTCAGCAGCAGGAGTCAGCTACAACTCAGAAGGCTGAGCGGGAGGTGAGCCACAAAGGTGGTGATGATGGTGGGATCCTTCTGTCTCTGTTACACGCCCTATGCTGCCCCGGCCATGTATATAGTCAACAAGCGTAACCACGGGGTGGGCTTACGGTTTGTCACCATTCCTGCCTTCTTCTCCAAGAGTGC--TTGCGCCTACAATCCCATCATCTACTGCTTCATGAATAAGCAGGTAAAGCCCTCTATTT---------------------------------------------------------------------------------------------------------------------------------------------------------------------------ATATTCCT------------------AAGACCTGGTTCTTCTCAACAACGACTTTT------------------------------------------------------------------------------------------------------------------------------------------------------------------------------------------------------------------------AACTCCAAGCACCTGGGACTCCACTCAAAGGGTTTCTAGGGGTGAACA-GGGGAGGCATGGGAACCCTCAGCAGGCTAGAAAGCAC-TTGGTAAGTAAGCACAGGGATGAAGGCGTGGTCATCCAGACAAGATCACAGAACCCAGGGAAGACAACTTGAGCCATAAAATTCGAGTTGCTCCAAAGGGCAGGATGAGAAGTGAAAAGGCTTT-CCGTTTCACTGAAAAA-CTGATAGATCAACAGTG-CCCCTAAA---------TTTCCATTTCACGAGTTCTTAATCCTTTCCAACTTCTGGTCTGCACGACCATTCATGTGAAACACAGAAATCACAACACACGCATAAGTTTCTAAAACAGCTTATCATCTGAAGGTACCAGGTGCCTTCCTATCCCAAATCCTGAATCTAAGCTAATAACCCAAACTCAGACAAATCAAGGAGGGTTCCTGTCTCGTAGAGCTAA-CACTCTG------AGAATTGTTATTTTGTTTCCTCGATTCCAGAGATGGATTCAAAACTAGTGTGAAACCTCCTGGATAGAAACAGAATTGGCAGTCCTTCCCCAGTTGGGAGCACTTTC--AAGTAATGGTGGGGTGGG-----TGGGCGGGGCTATTCTGGGGTCACTTTTGACAGTGCTCTT-------------------------------------------------------------------------------------------------------------------------------------------------------------------------------------------------------------------------------------ATGGGGCAGGGTGGTTTGTGAGGTTTCCCAACAGTGAAATTCTACACATTCTCAGAGTTAGCCAGAATGTGTAGG----GATTATCACTGTAGACCCAGGAGTAGTGAGTAGTCTTAGCCTGGAATATAGCTAGCTCTCAGT-ATTGGGAAGATATAATCAAAACCACCTGAGGAGAACCTGTGTATAAGTCATT-GTGCAAGGCTTGGAGGATACAAAGAATGAGATCTTTTTCCCCCT------ACGCTTCCTGATGTTATCTCCTCTGTACTGGTCTACCAAGGGGACTATCTCCAATTCTGCTCTTTCC-TCCAGCTCCGAGCTTGCATCATGGAGATGGTGTGTGGAAGGCCCATGACAGATGAGTCTGACATGTCTAGCTCCCAGAAAATG??????????????????????????????????????????
	Mesoplodon_bidens                  ATGAGCAAGATGTCAGAGGAGGAGGAG------TTTTTTCTGTTC------ATCTCCTTGGTGGGGCCGTGGGATGGGCCTCAGCACCACCTTGCCCCTGTCTGGGCCTTCCACCTCCAGGCAGCCTTCACGGGCTTTGTCTTCTTTGTAGGGACGCCACTCAATGCCACAGTGCTGGTGGCCACACTGCGCTACAGAAAGTTGCGGCAGCCACTCAACTACATTCTGGTCAATGTATCCCTGGGGGGCTTCATCTACTTCAACTTCTC----TTTGTCGTCTTCATCACCAGCTGTCATGGATACTTT-GTCTTCGGCCACCATGTTTGTGCTCTGGGGGCCTTCCTGGGCTATACAGCAGGTATTGCAGGAGAAGGGGGCTGGGGGG-AGGCAAAGGACACTGCTCCATGATTGGGACCAGGGGCCAGGCTGTTGGGTGAGAGTGGGCCCC-AAAGAGGAGTCTGGGGGA-TAGAAGTTTGGTGCTCTTTTGAATACTGAGATATAAAGCCACCCAGACTAGAAGTTT---GACC----GAGTCCCAAACTCTACTTCACTCACCAC---TCCAATCTTCCCTCC------------CTGTGCTTTCTCCACCCCATCTGTATTCCACTCTG---CCTGCCAGGATGA-GTGGGGCTGTTTACCCTCTTACCCTCACATTTCATCACAGGTCTGGTGACAGGCTGGTCACTGGCCTTCTTGGTCTTTGAGCGCTACATCAGCATCTGTAAGCCCTTCGGCAACTTCCGCTTCAGTTCCAAGCACGCACTGATGGTGGTCCTGGCCACCTGGACCATCGGTATTGGTGCCTCCATCCCACCCTTCTTTGGCTGGAGCCGGTGAGAGTGTGGGGCCGTTGTGCTGACTTAGCTAGAAGCTCAGGCTGCGAGGG-CGGGAAGAGAGTTGGGTATA--GTCTTTGACCTCTAATTTTTAAAGAGCTGGTGGAATAAATAAGGGAAAGGGCTGTGGGAGACAAGTGCTAAAGTTTACCCTGCAGTTGCAATTGCTAAAGGCTC----------------------------------------------------------------------------------------------------------------------------GCTGGTGAGGACAGAAAATACCCACTGCCTGAAGTCACTCTGGGTTCTAAGTGGAGAACACAACCCAAGAATCT-CATCTCCCTCTCTACTAACT--------GAGCCTCACAGTGA------------GCAAGTGCTTGGT---CCCTTGCAGGTTCGTCCCCGAGGGTCTTCAGTGTCCCTGTGGTCCCAACTGGTACACTGTGGGCACCAAATATTACAGCGAGTACTATACCTGGTTTCTCTTCATTTTCTGCTACATTGTGCCTCTCT----CCCTCATCTGCTTCTCCTACTCTCAGCTGCTGGGGGTCTTCAGAGCTGTGAGTGCCTTTCGTGAGGGTCAGGGAGGAAGGGATCACAAGGCTCTAGGTGAGAGGGAAGAGCGGGTAAGTGCTCTAGAACAT--AAAACATTTGGAAATGTCCATAGTCAGGTAGAGGGG-TATCAAAAAGCAGTGAAGGAAGTGGGG-ACAGGGAGATGATGAAATGGAATGAAGAATAAGGCGGAGTCATCCCTGCTCAGGTATATCAAGAGATGCATGT-------------------------------------------------------------------------------------------------------------------------------------------------------------------------------------------------------------------------------GATCTTTTCCATTGTCACAGACC----AGAGAGCTGCCTCCATCTTGCCTTCCTCAAGGAGGGGGCAACAGAGGGACTAGGCCAAAAGCTGGGACAGCAGAGAGACAATTAGAGTAGATGGCCCCCTAGTTGAA--GAGTCCAGAGATCTGGGAGTTCAGGGCCAGGGATAAGAGGGTGTGATGTTTTCTGTGTTCTTTCCAGGTTGCAGCTCAGCAGCAGGAGTCAGGTACAACCCAGAAGGCTGAGCGGGAGGTGAGTCACAT-GGTGGTGATGATGGTGGGGTCCTTCTGTCTCTGTTACACGCCCTGTGCTGCCCTGCCCATGTATATAGTCAACAACCGTAACCACGGGGTGGACTTATGGTTTGTCACCATTCCTGCCTTCTTCTCCAAGAGTGC--TTGCGTCTACAATCCCATCATCTACTGCTTCATGAATAAGCAGGTAAAGCTCTCTATTT---------------------------------------------------------------------------------------------------------------------------------------------------------------------------ATATTCCT------------------AAGACCTGGTTCTTCCCAACAACGACTTTT------------------------------------------------------------------------------------------------------------------------------------------------------------------------------------------------------------------------AACTCCAAGCACCTGGGACTCCACTCAAAGGGTTTCTAGGGGTGAACA-GGGAAGGCATGGAAACCCTCAGCAGGCTAGAAAGCAC-TTGGTAAGCAAGCACAGGGATGAAGGCGTGGTCATCCAGACAAGATCACAGAACCCAGGGAAGACAACTTGAGCCATAAAATTCAAGTTGCTCCAAAGGGCAGGATGAGATGTGAAAAGGCTKT-CCGTTTCACTGAAAAA-CTGATAGATCAACAGTG-ACCCTAAA---------TTTCCATTTCACGAGTTCTTAATCCTTTCCAACTTCTAGTCTGCACGACCATTTATGTGAAACACAGAAATCACAACACATGCATAAGTTTCTAAAACAGCTTATCATCTGAAGGTACCAGGTGGCTTCCTATCCCAAATCCTGAATCTAAGCTAATAACCCAAACTCAGACAAATCAAGGAGGGTTCCTGTCTTGTAGAGCTAA-CACTCTG-CTTTGAGAATTGTTACTTTGTTTCCTCAATTCCAGAGATGGATTCAAAACTAATGTGAAACCTCCTGGACAGAAACAGAATTGGCAGTCCTTCCCCATTTGGGAGCCCTTTC--AAGTAATGGTGGGGTGGG-----TGGGCGGGGCTATTCTGGGGTCACTTTTGACAGTGCTCTT-------------------------------------------------------------------------------------------------------------------------------------------------------------------------------------------------------------------------------------ATGGGGCAGGGTGGTTTGTGAGGTTTCCCAACAGTGAAATTCTACACATTCTCAGAGTTAGCCAGARTGTGTAGG----GATTATCATTGTAGACCCAAGAGTAGTGAGTAGTCTTAGCCTGGAATATAGCTAGCTCTCAGT-ATTGGGAAGATATAATCAAAACCACCTGAGGAGATCCTGTGTCTAAGGCATT-GTGCGAGGCTTTGAGGATACAAAGAATGAGATCTTTTTTCCCCT------ATGCTTCCTGATGTTATCTCCTCTGTACTGGTCTAGCAAGGGGACTATCTCCAATTCTGCTCTTTCC-TCCAGTTCCGAGCTTGCATCATGGAGATGGTGTGTGGAAGGTCCATGACAGATGAGTCTGACCTGTCTAGCTCCCAGAAACTG??????????????????????????????????????????
	Delphinapterus_leucas_Z35275       ATGAGCAAGATGTCAGAGGAGGAGGAG------TTTTTTCTGTTCAAGAACATC---TTGGTGGGGCCGCGGGATGGGCCTCAGTACCGCCTCGCCCCTGTCTGGGCCTTCCACCTCCAGGCAGCCTTCACGGGCTTTGTCTTCGTTGTAGGGACGCCACTCAATGCCACAGTGCTGGTGGCCACACTGTGCTACAGAAAGTTGCGGCAGCCACTCAACTACATTCTGGTCAATGTATCCCTGGGGGGCTTCATCTACTGCATCTTCTC----TTTGTCGTCTTCATCACCAGCTGTCATGGATACTTT-GTCTTCGGCCGCCATGTTTGTGCTCTGGGGGCCTTCCTGGGCTGTACAGCAGGTATTGCAGGAGAAGGGGGCTGGGGGG-AGGCAAAGGACACCGCTCCATGATTGGAACCAGGGGCCAGGCTGTTGGGTGAGAGTGGWCCCC-AAAGAGGAGTCTGGGGGA-TAGAAGTTTGGTGCTCTTTTGCATACTGAGATGTAAAGCCACCCAGACTAGAAGTCT---GACC----GAGTCCCAAACTCTACTTCACTAACCAC---TCCAACCTTCCCTCC------------CTGTGCTTTCTCCACCCCATCTGTATTCCACTCTG---CCTGCCAGGATGA-GTGGGGCTGTTTACCCTCTTACCCTCACATTTCATCACAGGTCTGGTGACAGGCTGGTCACTGGCCTTCTTGGTCTTTGAGCGCTACACCACCATCTGTAAGCCCTTCGGCAACTTCCGCTTCAGCTCCAAGCACGCACTGATGGTGGTCCTGGTCACCTGGACCATTGGTATTGGTGTCTCCATCCCACCCTTCTTTGGCTGGAGCCGGTGAGAGTGCAGGGCCACTGTGCTGACGTAGCTAGAAGCTCAGGTTGCGAGGG-CGGGAAGAGAGTTGGGTATA--GTCTTTGACCTCTAACTTTTAAAGAGCTGGTGGAATAAATAAGGGAAAGGGCTGTGGGAGACAAGTGCTAAAGTTTACCCTGCAGTTGCAATTGCTAAAGGCTC----------------------------------------------------------------------------------------------------------------------------GCTGGTGAGGACAGAAAATACCCGCTGCCTGAAGTCATTCTGGGTTCTAAGTGGAGAACACAACCCAAGAATCT-CATCTCCCTCTCTACTAATT--------GAGCCTCACAGTGA------------GTAAGTGCTTGGT---CCCTTGCAGGTTTGTCCCCGAGGGTCTTCAGTGTTCCTGC---------------ACCGTGGGCACCAAATATTACAGCGAGTACTGTACCTGGTTTCTCTTCATTTTCTGCTACATTGTGCCTCTCT----CCCTCATCTGCTTCTCCTACTGTCAGCTGCTGGGGGTCTTCAGAGCTGTGAGTGCCTTTCATGAGGGTCAGGGAGGAAGGGATCACAAGGCTCTAGGTGAGAGGGGAGAGCGGGTAAGTGCTCTGGAACAT--AAAACATTTGGAAACGTCCA--GTCAGRTAGAGGGG-TATCAAAAAGCAGTTAAGGAAGTGGGG-ACAGGGAGATGATGAAATG-----AAGAATAAGGCGGAGTCATTCCTGCTCAGGTGTATCAAGAGACGCATGT-------------------------------------------------------------------------------------------------------------------------------------------------------------------------------------------------------------------------------GATCTTTTCCATTGTCACAGACC----AGAGAGCTGCCTCCATCTTGCCTTCCTCAAGGAGGGGGAAACAGAGGGACTAGGCCAAAAGCTGGGACAGCAGAGAGACAATTAGAGTAGATGGCCCCCTAGTTGAA--GAGTCCAGAGATCTGGGAGTTCAGGGCCAGGGATAAGAGGGTGTGATGTTTTCTGTGCTCTTTCCAGGTTGCAGCTCAGCAGCAGGAGTCAGCTACAACCCAGAAGGCTGGGCGGGAGGTGAGCCACAA-GGTGGTGATGATGGTGGGATCCTTCTGTCTCTGTTACACGCCCTATGCTGCCCTGGCCACATATATAGTCAACAACCGTAACCACGGGGTGGACTTACGGTTTGTCACCATCCCTGCCTTCTTCCCCAAGAGTGC--TTGCGTCTACAATCCCATCATCTACTGCTTCATGAATAAGCAGGTAAAGCTCTCTATTT---------------------------------------------------------------------------------------------------------------------------------------------------------------------------ATATTCCT------------------AAGACCTGGTTCTTCTCAACAATGACTTTT------------------------------------------------------------------------------------------------------------------------------------------------------------------------------------------------------------------------AACTCTAAGCACCTGGGACTCCACTCAAAGGGTTTCTAGGGGTCAACA-GGGAAGGCATGGAAACCCTTAGCAGGCTAGAAAGCAC-TTGGTAAGTAAGCCCAGGGATGAAGGCGTGGTCATCCAGAGAAGATCACAGAACCCAGGGAAGACAACTTGAGCCATAAAATTCGAGTTGCTCCAAAGGGCAGGATGAGAAGTGAAAAGGCTTT-CCGTTTCACTGAAAAA-CCGATAGATCAGCAGTG-CCCCTAAA---------TTTCCATTTCACGAGTTCTTAATCCTTTCCAACTTCTAGTCTGCACGACCATTTATGTGAAACACAGAAATCACAACACATGCGTAAGTTTCTAAAACAGCTTATCATCTGAAGGTACCAGGTGGCTTCCTATCCCAAATCCTGAATCTAAGCTAATAACCCAAACTCAGACAAATCAAGGAGGGTTCCTGTCTTATAGAGCTAA-CACTCTG-CTTTGAGAATTGTTATTTTGTTTCCTCACTTCCAGAGATGGATTCAAAACGAATGCGAAACCTCCTGGACAGAAACAGAATTGGCAGTCCTTCCCCAGTTGGGAGCACTTTC--AAGTAATGGTGGGGTGGGGTGGGTCGGCGGGGCTATTCTGGGGTCACTTTTGACAGTGCTCTT-------------------------------------------------------------------------------------------------------------------------------------------------------------------------------------------------------------------------------------ATGGGGCAGGGTGGTTTGTGAGGTTTCCCAACAGTGAAATTCTACACATTCTCAGAGTTAGCCAGAATGTGTAGG----GATTATCACTGCAGACCCAGGAGTAGTGTGTAGCCTTAGCCTGGAATATAGCTAGCTCTCAGT-ATTGGGAAGATATAATCAAAACCACCTGAGGAGATCCTGTGTATAAGGCATT-GTGCAAGGCTTTGAGGATACAAAGAATGAGATCTTTTTTCCCCT------ATGCTTCCTGATGTTATCTCCTCTGTACTGGTCTACCAAGGGGACTATCTCCAATTCTGCTCTTTCC-TCCAGTTCCGAGCTTCCATCATGGAGATGGTGTGTGGAAGGCCCATGACAGATGAGTCTGACATGTCTAGCTCCCAGAAAATG??????????????????????????????????????????
	Phocoena_phocoena                  ATGAGCAAGATGTCAGAGGAGGAGGAG------TTTTTTCTGTTCAAGAACCTC---TTGGTGGGGCCGTGGGATGGGCCTCAGTACCGCCTCACCCCTGTCTGGGCCTTCCACCTCCAGGCAGCCTTCACGGGCTTTGTCTTCGTTGTAGGGACGCCACTCAATGCCACAGTGCTGGTGGCCACACTGTGCTACAGAAAGTTGCGGCAGCCACTCAACTGCATTCTGGTCAATGTATCCCTGGGGGTCTTCATCTACTGCATCTTCTCTGTCTTTGTCGTCTTCATCACCAGCTGTCATGGATACTTT-GTCTTCGGCCGCCATGTTTGTGCTCTGGGGGCCTTCCTGGGCTGTACAGCAGGTATTGCAGGACAAGGGGGCTGGGGGG-AGGCAAAGGACACCGCTCCATGATTGGAACCAGGGGCCAGGCTGTTGGGTGAGAGTGGGCCCC-AAAGAGGAGTCTGGGGGA-TAGAAGTTTGGTGCTCTTTCGCATACTGAGATATAAAGCCACCCAGACTAGAAGTCT---GACC----AAGTCCCAAACTCTACTTCACTAACCAC---TCCAACCTTCCCTCC------------CTGTGCTTTCTCCACCCCATCTGTATTCCACTCTG---CCTGCCAGGATGA-GTGGGGCTGTTTACCCTCTTACCCTCACATTTCATCACAGGTCTGGTGACAGGCTGGTCACTGGCCTTCTTGGTCTTTGAGCGCTACATCATCATCTGTAAGCCCTTCGGCAACTTCTGCTTCAGCTCCAAGCACGCGCTGATGGTGGACCTGGTCACCTGGACCATTGGTATTGGTGTCTCCATCCCACCCTTCTTTGGCTGGAGCCRGTGAGAGTGCGGGGCCGCTGTGCTGACGTAGCTAGAAGCTCAGGTTGCGAGGG-CGGGAAGAGAGTTGGGTATG--GTCTTTGACCTCTAATTTTTAAAGAGCTGGTGGAATAAATAAGGGAAAGGGCTGTGGGAGACAAGTGCTAAAGTTTACCCCGCAGTTGCAATTGCTAAAGGCTC----------------------------------------------------------------------------------------------------------------------------GCTGGTGAGGACAGAAAATACCCGCTGCATGAAGTCATTCTGGGTTTTAAGTGGAGAACACAACCCAAGAATCT-CATCTCCCTCTCTACTAATT--------GAGCCTCATGGTGA------------GTAAGTGCTTGGT---CCCTTGCAGGTTTGCCCCCAAGGGTCTTCAGTGTTCCTGC---------------ACCGTGGGCACCAAATATTACAGCGAGTACTATACCTGGTTTCTCTTCATTTTCTGCTACATTGTGCCTCTCT----CCCTCATCTGCTTCTCCTACTCTCAGCTGCTGGGGGTCTTCAGAGCTGTGAGTGCCTTTCGTGAGGGTCAGGGAGGAAGGGATCACAAGGCTCTAGGTGAGAGGGAAGAGCGGGTAAGTGCTCTAGAACAT--AAAACATTTGGAAACGTCCA--GTCAGGTAGAGGGG-TATCAAAAAGCAGTGAAGGAAGTGGGG-ACAGGGAGATGATGAAATG-----AAGAGTAAGGCGGAGTCATTCCTGCTCAGGTATATCAAGAGACGCATAT-------------------------------------------------------------------------------------------------------------------------------------------------------------------------------------------------------------------------------GATCTTTTCCATTGTCACAGACC----AGAGAGCTGCCTCCATCTTACCTTCCTCAAGGAGGGGGAAACAGAGGGACTAGGCCAAAAGCTGGGACAGCAGAGAGACAATTAGAGTAGATGGCCCCCTAGTTGAA--GAGTCCAGAGATCTGGGAGTTCAGGGCCAGGGATAAGAGGGTGTGATGTCTTCTGTGCTCTTTCCAGGTTGCAGCTCAGCAGCAGGAGTCAGCTACAACCCAGAAGGCTGGGCGGGAGGTGAGCCACAA-GGTGGTGATGATGGTGGGATCCTTCTGTCTCTGTTACGCGCCCTATGCTGCCCTGGCCACGTATATAGTCAACAACCGTAACCACGGGGTGGACTTACGGTTTGTCACCATCCCTGCCTTCTTCCCCAAGAGTGC--TTGCGTCTACAATCCCATCATCTACTGCTTCATGAATAAGCAGGTAAAGCTCTCTATTT---------------------------------------------------------------------------------------------------------------------------------------------------------------------------ATATTCCT------------------AAGACCTGGTTCTTCTCAAMAATGACTTTT------------------------------------------------------------------------------------------------------------------------------------------------------------------------------------------------------------------------AACTCCAAGCACCTGGGACTCCACTCAGAGGGTTTCTAGGAGTCAACA-GGGAAGGCATGGAAACCCTTAGCAGGCTAGAAAGCAC-TTGGTAAGTAAGCCCAGGGATGAAGGTGTGGTCATCCAGACAAGATCACAGGACCCAGGGAAGACAACTTGAGCCATAAAATTCGAGTTGCTCCAAAGGGCAGGATGAGAAGTGAAAAGGCTTT-CCGTTTCACTGAAAAA-CCGATAGATCAGCAGTG-CCCCTAAA---------TTTCCATTTCACGAGTTCTTAATCCTTTCCAACTTCTAGTCTGCACGACCATTTATGTGAAACACAGAAATCACAACACATGCGTAAGTTTCTAAAACAGCTTATCATCTGAAGGTACCAGGTGGCTTCCTATCCCAAATCCTGAATCTAAGCTAATAACCCAAACTCAGACAAATCAAGGAGGGTTCCTGTCTTGTAGAGCTAA-CACTCTG-CTTTGAGAATTGTTATTTTGTTTCCTCACTTCCAGAGATGGATTCGAAACGAATGCGAWACCTCCTGGACAGAAACAGAATTGGCAGTCCTTCCCCAGTTGGGAGCGCGTTC--AAGTAATGGTGGGGTGGG-----TGGGCGGGGCTATTCTGGGGTCACTTTTGACAGTGCTCTT-------------------------------------------------------------------------------------------------------------------------------------------------------------------------------------------------------------------------------------ATGGGGCAGGGTGGTTTGTGAGGTTTCCCAACAGTGAAATTCTACACATTCTCAGAGTTAGCCAGAATGTGTAGG----GATTATCACTGTAGACCCAGGAGTAGTGCGTAGTCTTAGCCTGGAACATAGCTAGCTCTCAGT-ATTGGGAAGATATAATCAAAACCACCTGAGGAGATCCTGTGTCTAAGGCATT-GTGCAAGGCTTTGAGGATACAAAGAATGAGATCTTTTTTCCCCT------ATGCTTCCTGATGTTATCTCCTCTGTACTGGTCTACCAAGGGGACTATCTCCAATTCT---CTTTCC-TCCAGTTCCGAGCTTGCATCATGGAGATGGTGTGTGGAAGGCCCATGACAGATGAGTCTGACATGTCTAGCTCCCAGAAAATG??????????????????????????????????????????
	Inia_geoffrensis                   ATAAGCAAGATGTCAGAGGAGGAGGAG------ATTCTTCTGTTCAAGAACATCTCCTCCGTGGGGCCGTGGGATGGGCCTCAGTACCGCCTCGCCCCTGTCTGGGCCTTC------CAGGCAGCCTTCATGGGCTTTGTCTTCGTTGTAGGGACGCCACTCAATGCCACAGTGCTGGTGGCCACACTGCACTACAGAAAGTTGTGGCAGCCACTCAACTACATTCTGGTCAATGTATTCCTGGGGGGCTTCATCTACTGCATCTTT---GTCTTTGTCGTCTTCATCACCAGCTGTCATGGATACTTT-GTCTTCGGCCTCCATGTTTGTGCTCTGGGGGCCTTCCTGGGCTGTACAGCAGGTATTGCAGGAGAAGGGGGCTGGGGGG-AGGCAAAGGACACTGCTCCATGATTGGAACCGGGGGCCAGGCTGTTGGGTGAGAGTGGGCCCC-AAAGAGGAGTCTGGGGGGATAGAAGTTTGGTGCTCTTTTGAATACTGAGATATAAAGCCACCCAGGCTAGAAGTTT---GACC----GAATCCCAAACTCTACTTCACTCACCAC---TCCAACCTTCCCTCC------------CTGTGCTTTCTCCACCCCATCTGTATTCCACTCTG---CCTGCCAGGACAA-GTGGGGCTGTTTACCCTCTTACCCTCACATTTCATCACACGTCTGGTGACAGGCTGGTCACTGGCCTTCTTGGTCTTTGAGCGCTACATCATCATCTGTAAGCCCTTCGGCAACTTCCACTTCAGCTCCAAGCACGCACTGATGGTGGTCCTGGCCACCTGGACCATTGGTATTGGTGTCTCCATCCCACCCTTCTTTGGCTGGAGCCGGTGAGAGTGCGGGGCCGCTGTGCTGACTTAGCTAGAAGCTCAGG--------G-CGGGAAGAGAGTTGGGTATA--GTCTTTGACCTCTAATTTTTAAAGAGCTGGTGGAATAAATAAGGGAAAGGGCTGTGGGAGACAAGTGCTAAAGTTTACCCTGCAGTTGCAATTGCTAAAGGCTC----------------------------------------------------------------------------------------------------------------------------GCTGGTGAGGACAGAAAATACCCACTGCCTGAAGTCATTCTGGGTTCTAAGTGGAGAACACAACCCAAGAATCT-CACCTCCCTCTCTACCAGTC--------GAGCCTCACAGTGA------------GCAAGTGCTTGGTGGTCCCTTGCAGGTTCGTCCCCGAGGGTCTTCAGTGTTCCTGC---------------ACTGTGGGCACCAAATATTACAGCGAGTACTATACCTGGTTTCTCTTCATTTTCTGCTACATTGTGCCTCTCT----CCCTCATCTGCTTCTCCTACTCTCAGCTGCTGGGGGTCTTCAGAGCTGTGAGTGCCTTTCGTGAGGGTTAGGGAGGAAGGGATCACAAGGCTCTAGGTGAGAGGGAAGAGCGGGTAAATGCTCTAGAACAT--AAAACATTTGGAAACGTCCACAGTCAGGCAGAGGGG-TATCAAAAAGCAGTGAAGGAAGTGGGG-ACAGGGAGATGATGAAATGGAATGAAGAATAAGGCGGAGGCATCCCTGCTCAGGTATATCAAGAGACGCATGT-------------------------------------------------------------------------------------------------------------------------------------------------------------------------------------------------------------------------------GATCTTTTCCATTGTCACAGACC----AGAGAGCTGCCTCCATCTTGCCTTCCTCAAGGAGGGGGAAACAGAGGGACTAGGCCAAAAGCTGGGACAGCAGAGAGACAATAAGAGTAGATGGCCCCCTAGTTGAA--GAGTCCAGAGATCTGGGAGTTCAGGGCCAGGGATAAGAGGGTGTGATGTTTTCTGTGCTCTTTCCAGGTTGCAGCTCAGCAGCAGGAGTCAGCTACAACCCAGAAGGCTGGGAGGGAGGTGAGCCACAT-GGTGGTGATGATGGTGGGATCCTTCTGTCTCTGTTACACGCCCTATGCTGCCCTGGCCATGTATATAGTCAGCAACCGTAACCACGGGGTGGACTTACGGTTTGTCACCATTCCTGCCTTCTTCCCCAAGAGTGC--TTGCGTCTACAATCCCATCACCTGCTGCTTCATGAATAAACAGGTAAAGCTCTCTATTT---------------------------------------------------------------------------------------------------------------------------------------------------------------------------ATATTCTT------------------AAGACCTGGTTCTTCTCAACAACGACTTTT------------------------------------------------------------------------------------------------------------------------------------------------------------------------------------------------------------------------AACTCCAAGCACCTGGGACTCCACTCAAAGGGTTTCTAGGGGTCAACA-GGGAAGGCATGGAAACCCTTAGCGGGCTA-----CAC-TTGGTAAGTAAGCACAGGGATGAAGGCGTGGTCATCCAGACAAGATCACAGAACCCAGGGAAGACAACTTGAGCCATAAAATTCGAGTTGCTCCAAAGGGCAGGATGAGAAGTGAAAAGGCTTT-GCCTTTCACTGAAAAA-TGGATAGATCAACAGTG-CCCCTAAA---------TTTCCATTTCACGAGTTCTTAATCCTTTCCAACTTCTAGTCTGCGTGACCATTTATGTGAAACACAGAAATCACAACACATGCGTAAGTTTCTAAAACAGCTTATCATCTGAAGGTACCAGGTGGCTTCCTATCCCAAATCCCGAATCTAAGCTAATAACCCAAACTCAGACAAATCAAGGAGGGTTCCTATCTTATACAGCTAA-CACTCTG-CTTTGAGAATTGTTATTTTGTTTCCTCAATTCCAGAGATGGATTCAAAACTAATGTGAAACCTCCTGGACAGAAACAGAATTGGCAGTCCTTCCCCAGTTGGGAGCGCTTTCTCAAGTAATGGTGGGGTGGG-----TGGGCGGGGCTATTCTGGGGTCACTTTTGACAGTGCTCTT-------------------------------------------------------------------------------------------------------------------------------------------------------------------------------------------------------------------------------------ATGGGACAGGGTGGTTTGTGAGGTTTCCCAACAGTGAAATTCTACACATTCTCAGAGTTAGCCAGAATGTGTAGG----GATTATCACTGTAGACCCAGGAGTAGTGAGTAGTCTTAGCCTGGAATATAGCTAGCTCTCAGT-ATTGGGAAGATGTAATCAAAACCACCTGAGGAGATCCTGTGTGTAAGGCATT-GTGCAAGGCTTTGAGGATACAAAGAATGAGATCTTTTTTCCCCT------AAGCTTCCTGATGTTATCTCCTCTGTACTGGTCTACCAAGGGGACTATCTCCAATTCTGCTCTTTCC-TCCAGTTCCGAGCTTGCATCATGGAGACGGTGTGTGGAAGGCCCATGACAGATGAGTCTGACATGTCTAGCTCCCGGAAAATG??????????????????????????????????????????
	Pontoporia_blainvillei             ATGAGCAAGACGTCAGAGGAGGAGGAT------TTTTTTCTGTTCAAGAACATCTCCTCCGCGGGGCCGTGGGATGGGCCTCAGTACCGCCTCGCCCCTGTCTGGGCCTTCCACCTCCAGGCAGCCTTCACGGGCTTTGTCTTCTTTGTAGGGACGCCACTCAATTCCACAGTGCTGGTGGCCACACTGCGCTACAGAAAGTTGTGGCAGCCACTCAACTACATTCTGGCCAATGTATCCCTGGGGGGCTTCATCTACTGCATCTTCTCTGTCTTTGTCGTCTTCATCACCAGCTGTCATGGATACT---GTCTTTGGCCGCCATGTTTGTGCTCTGGGGGCCTTCCTGGGCTGTACAGCAGGTATTGCAGGAGAAGGGGGCTGGGGGG-ACGCAGAGGACACCGCTCCATGGTTGGAACCAGGGGCCAGGCTGTTGGGTGAGAGTGGGCCCC-AAAGAGGAGTCTGGGGGA-TAGAAGTTTGGTGCTCTTTTGAATACTGAGATATAAAGTCACCCAGGCTAGAAGTCT---GACC----GAATCCCAAACTCTACTTCACTCACCAC---TCCAACCTTCCCTCC------------CCGTGTTTTCTCCACCCCATCTGTTTTCCACTCTG---CCTGCCAGGATGA-GTGGGGCTGTTTACCCTCTTACCCTCACATTTCATCACACGTCTGGTGACAGGCTGGTCACTGGCCTTCTTGGTCTTTGAGCGCTACATCATCATCTGTAAGCCCTTCGGCAGCTTCCGCTTCAGCTCCAAGCACGCACTGATGGTGGTCCTGGCCATGTGGACCATTGGTATTGGTGTCTCCATCCCACCCTTCTTTGGCTGGAGCCGGTGAGAGTGCGGGGCCGCTGTGCTGACTTAGCTAGAAGCTCAGGTTGCGAGGG-CGGGAAGAGAGTTAGGTATA--GTCTTTGACCTCTAATTTTTAAAGCGCTGGTGGAATAAATAAGGGAAAGGGCTGTGGGAGACAAGTGCTAAAGTTTACCCTGCAGTTGCAATTGCTGAAGGCTC----------------------------------------------------------------------------------------------------------------------------GCTGGTGAGGACAGAAAATACCCACTGCCTGAAGTCATTCTGGGTTCTAAGTGGAGAACACAACCCAAGAACCT-CATCTCCCTCTCTACTAATT--------GAGCGTCACAGTGA------------GCAAGTGCTTGGT---CCCTTGCAGGTTCGTCCCTGAGGGTCTTCAGTGTCCCTGC---------------ACCGTGGGCACCAAATATTACAGCGAGTACTATACCTGGTTTCTCTTCATTTTCTGCTACATTGTGCCTCTCT----CCCTCATCTGCTTCTCCTACTCTCAGCTGCTGGGGGTCTTCAGAGCTGTGAGTGCCTTTCGTGAGGGTCAGGGAGGAAGGGATCACAAGGCTCTAGGTGAGAGGGAAGAGCGGGTAAGTGCTCTAGAACAT--AAAACATTTGGAAACGTCCASAGTCAGGTAGAGGGG-TATCAAAAAGCAGTGAAGGAAGTGGGG-ACAGGGAGATGATGAAATGGAATGAAGAATAAGGCGGAGGCATCCCTGCTCAGGTATATCAAGAGACGCATGT-------------------------------------------------------------------------------------------------------------------------------------------------------------------------------------------------------------------------------GATCTTTTCCATTGTCACAGACC----AGAGAGCTGCCTCCATCTTGCCTTCCTCAAGGAGCGGGAAACAGAGGGACTAGGCCAAAAGCTGGGACAGCAGAGAGACAATAAGAGTAGACGGCTCCCTAGTTGAA--GAGTCCAGAGATCTGGGAGTTC-GGGCCAGGGATAAGAGGGTGTGATGTTTTCTGTGCCCTTTCCAGGTTGCAGCTCAGCAGCAGGAGTCAGCTACCACCCAGAGGGCTGGGCGGGAGGTGAGCCACAT-GGTGGTGACGATG---GGATCCTTCTGTCTCTGTTGCACGCCCTGTGCTGCCCTGGCCATGTATACATTCAGCAACCGTAACCACGGGGTGGACTTACGGTTTGTCACCATTCCTGCCTTCTTCCCCAAGAGTGCTTTTGCGTCTACAATCCCATCATCTACTGCTTCATGAATAAGCAGGTAAAGCTCTCTCTTT---------------------------------------------------------------------------------------------------------------------------------------------------------------------------ATATTCTT------------------AGGACCCGGCTCTTCTCAACAACGACTTTT------------------------------------------------------------------------------------------------------------------------------------------------------------------------------------------------------------------------AACCCCAAGCACCTGGGACTCCACTCAAAGGGTTTCTAGGGGTCAACA-GGGAAGGCATGGAAACCCTCAGCAGGCTAGAAAGCAC-TTGGTAAGTAAGCACAGGGATGAAGGCGTGGTCATCCAGACAAGATCACAGAACCCAGGGAAGACAACTTGAGCCATAAAATTCGAGTTGCTCCAAAGGGCAGGATGAGAAGTGAAAAGGCTTCTCCCTTTCACCGAAAAA-CTCATAGATCAACAGTG-CCCCTGAA---------TTTCCATTTCACGAGTTCTCAATCCTTTCCAACTTCTAGTCTGCGCGACCATTTACGTGAAACACAGAAATCACAACACACGCGTAAGTTTCTCAAACAGCTTATCATCTGAAGGTACCAGGTGGCTTCCTATCCCAAATCCTGAATCTAAGCTAATAACCCAAACTCAGACAAATCAAGGAGGGTTCCTGTCTTGTACAGCTAA-CACTCTG-CTTTGAGAATTGTTATTTTGTTTCCTCAATTCCAGAGATGGATTCAAAACTAATGGGAAACCTCCTGGACAGAAACAGAATTGGCAGTCCTTCCCCAGTTGGGAGCGCTTTC--AAGTAATGGTGGGGTGGG-----TGGGCGGGGCTATTCTGGGGTCACTTTTGACGGTGCTCTT-------------------------------------------------------------------------------------------------------------------------------------------------------------------------------------------------------------------------------------ATGGGGCAGGGTGGTTTGTGAGGTTTCCCAACAGTGAAATTCTACACATTCTCAGAGTTAGCCAGAATGTGTAGG----GATTATCACTGTAGACGCAGGAGCAGTGAGTAGTCTTAGCCTGGAATATAGCTAGCTCTCAGT-ATTGGGAAGATATAATCAAAACCACCTGAGGAGGTCCTGTGTATCAGGCATT-GTGCAAGGCTTTGAGGATACAAAGAATGAGATCTTTTTTCCCCT------ATGCTTCCTGATGTTATCTCCTCTGTACTGGTCTACCAAGGGGACTATCTCCAATTCTGCTCTTTCC-TCCAGTTCCGAGCTTGCATCATGGAGATGGTGTGTGGAAGGCCCATGACAGATGAGTCTGACATGTCTAGCTCCCAGAAAATG??????????????????????????????????????????
	Globicephala_melas                 ATGAGCANGATGTCGGAGGAGGAGGAG------TTTTTTCTGTTCAAGAACATC---TTGGTGGGGCCGTGGGATGGGCCTCAGTACCGCCTCGCCCCTGTCTGGGCCTTCCACCTCCAGGCAGCCTTCACGGGCTTTGTCTTCGTTGTAGGGACGCCACTCGATGCCACAGTGCTGGTGGCCACACTGCGCTACAGAAAGTTGCGGCAGCCACTCAACTACATTCTGGTCAATGTATCCCTGGGGGGCTTCATCTACTG---------------------------------------------------TCTTCGGCCGCCATGTTTGTGCTCTGGGGGCCTTCCTGGGCCGTACAGCAGGTATTGCAGGAGAAGGGGGCTGGGGGG-AGGCAAAGGACACCGCTCCATGATTGGAACCAGGGGCCAGGCTGTTGGGTGAGAGTGGGCCCC-AAAGAGGAGTCTGGGGGA-TAGAAGTTTGGTGCTCTTTTGCATACTGAGATATAAAGCCACCCAGACTAGAAGTCT---GACC----GAGTCCCAAACTCTACTTCACTAACCAC---TCCAACCTTCCCTCC------------CTGTGCTTTCTCCACCCCATCTGTATTCCACTCTG---CCTGCCAGGATGA-GTGGGGCTGTTTACCCTCTTACCCTCACATTTCATCACAGGTCTGGTGACAGGCTGGTCACTGGCCTTCTTGGTCTTTGAGCGCTACATCATCATCTGTAAGCCCTTCGGCAACTTCCGCTTCAGCTCCAAGCACGCACTGATGGTGGTCCTGGCCACCTGGACCATTGGTATTGGTGTCTCCATCCCACCCTTCTTTGGCTGGAGCCGGTGAGAGTGCGGGGCCGCTTTGCTGACGTAGCTAGAAGCTCAGGTTGTGAGGG-CGGGAGGGGAATTGGGTATA--GTCTTTGACCTCTAATTTTTAAAGAGCTGGTGGAATAAATAAGGGAAAGGGCTGTGGGAGACAAGTGCTAAAGCTTACCCTGCAGTTGCAATTGCTAAAGGCTC----------------------------------------------------------------------------------------------------------------------------GCTGGTGAGGACAGAAAACACCCGCTGCCTGAAGTCATTCTGGGTTCTAAGTGGAGAACACAACCCAAGAATCT-CATCTCCCTCACTACTAATT--------GAGCCTCACAGTGA------------GTAAGTGCTTGGT---CCCTTGCAGGTTTGTCCCCGAGGGTCTTCAGTGTTCCTGC---------------ACCGTGGGCACCAAATATTACAGCGAGTACTATACCTGGTTTCTCTTCATTTTCTGCTACACTGTGCCTCTCTCTCTCCCTCATCTGCTTCTCCTACTCTCAGCTGCTGGGGGTCTTCAGAGCTGTGAGTGCCTTTCGTGAGGGTCAGGGAGGAAGGGATCACAAGGCTCTAGGTGAGAGGGAAGAGCGGGTAAGTGCTCTAGAACAT--AAAACATTCAGAAACGTCCA--GTCAGGTAGAGGGG-TATCAAAAAGCAGTGAAGGAAGTGGGG-ACAGGGAGATGATGAAATGG-----AGAATAAGGCGGAGTCATTCCTGCTCAGGTATGTCAAGAGACGCATGT-------------------------------------------------------------------------------------------------------------------------------------------------------------------------------------------------------------------------------GATCTTTTCCATCGTCACAGACC----AGAGAGCTGCCTCCATCTTGCCTTCCTCAAGGAGGGGGAAACAGAGGGACTAGGCCAAAAACTGGGACAGCAGAGAGACAATTAGAGTAGATGGCCCCCTAGTTGAA--GAGTCCAGAGATCTAGGAGTTCAGGGCCAGGGATAGGAGGGTGTGATGTTTTCTGTGCTCTTTCCAGGTTGCAGCTCAGCAGCAGGAGGCAGCTACAACCCAGAAGGCTGGGCGGGAGGTGAGCCACAA-GGTGGTGATGATGGTGGGATCCTTCTGTCTCTGTTACACGCCCTACGCTGCCCTGGCCATGTATATAGTCAACAACCATAAACAGGGGGTGGACTTACGGTTTGTCACCATTCCTGCCTTCTTCCCCAAGAGTGC--TTGCGTCTACAATCCCATCATCTACTGCTTCATGAATAAGCAGGTAAAGCTCTCTATTT---------------------------------------------------------------------------------------------------------------------------------------------------------------------------ATATTCCT------------------AAGACCTGGTTCTTCTCAACAATGACTTTT------------------------------------------------------------------------------------------------------------------------------------------------------------------------------------------------------------------------AACTCCAAGCACCTGGGACTCCACTCAAAGGGTTTCTAGGGGTCAACA-GGGAAGGCATGGAAACCCTTAGCAGGCTAGAAAGCAC-TTGGTAAGTAAGCCCAGGGATGAAGGCGTGGTCATCCAGACCAGATCACAGAACTCAGGGAAGACAACTTGAGCCATAAAATTCGAGTTGCTCCAAAGGGCAGGATGAGAAGTGAAAAGGCTTT-CCGTTTCACTGAAAAA-CTGATAGATCAGCAGTG-CCCCTAAA---------TTTCCATTTCACGAGTTCTTAATCCTTTCCAACTTCTAGTCTGCACGACCATTTATGTGAAACACAGAGATCACAACACATGCGTACGTTTCTAAAACAGCTTATCA-------------------------------------------------------------------------------------------------------------------------------------------------------------------------------------------------------------------------------------------------------------------------------------------------------------------------------------------------------------------------------------------------------------------------------------------------------------------------------------------------------------------------------------------------------------------------------------------------------------------------------------------------------------------------------------------------------------------------------------------------------------------------TTTCCCCT------ATGCTTCCTGATGTTATCTCCTCTGTACCGCTCTACCAAGGGGACTATCTCCAATTCTGCTCTTTCC-TCCAGTTCCAAGCTTGCATCATGGAGATGGTGTGTGGAAGGCCCATGACAGATGAGTCTGACATGTCTAGCTCCCAGAAAATGGAAGTTTCTACCGTCTNTTCTAGCCAAGTTGGCCCCAACTAA
	Tursiops_truncatus                 ATGAGCAAGATGTCGGAGGAGGAGGAG-------TTTTTCTGTTCAAGAACATC---TTGGTGGGGCCGTGGGATGGGCCTCAGTACCGCCTCGCCCCTGTCTGGGCCTTCCACCTCCAGGCAGCCTTCACGGGCTTTGTCTTCGTTGTAGGGACGCCACTCGATGCCACAGTGCTGGTGGCCACACTGCGCTACAGAAAGTTGCGGCAGCCACTCAACTACATTCTGGTCAACGTATCCCTGGGGGGCTTCATCTACTGCATCTTCTCTGTCTTTGTCGTCTTCATCACCAGCTGTCATGGATACTTT-GTCTTCGGCCGCCATGTTTGTGCTCTGGGGGCCTTCCTGGGCCGTACAGCAGGTATTGCAGGAGAAGGGGGCTGGGGGG-AGGCAAAGGACACCGCTCCATGATTGGAACCAGGGGCCAGGCTGTTGGGTGAGAGTGGGCCCC-AAAGAGGAGTCTGGGGGA-TAGAAGTTTGGTGCTCTTTTGCATACTGAGATATAAAGCCACCCAGACTAGAAGTCT---GACC----GAGTCCCAAACTCTACTTCACTAACCAC---TCCAACCTTCCCTCC------------CTGTGCTTTCTCCACCCCATCTGTATTCCACTCTG---CCTGCCAGGATGA-GTGGGGCTGTTTACCCTCTTACCCTCACATTTCATCACAGGTCTGCTGACAGGCTGGTCACTGGCCTTCTTGGTCTTTGAGCGCTACATCATCATCTGTAAGCCCTTCGGCAACTTCCGCTTCAGCTCCAAGCACGCACTGATGGTGGTCCTGGCCACCTGGACCATTGGTATTGGTGTCTCCATCCCACCCTTCTTTGGCTGGAGCCGGTGCGAGTGCGGGGCCGCTTTGCTGACGTAGCTAGAAGCTCAGGTTGTGAGGG-CGGGAAGGGAATTGGGTATA--GTCTTTGACCTCTAATTTTTAAAGAGCTGGTGGAATAAATAAGGGAAAGGGCTGTGGGAGACAAGTGCTAAAGTTTACCCTGCAGTTGCAATTGCTAAAGGCTC----------------------------------------------------------------------------------------------------------------------------GCTGGTGAGGACAGAAAATACCCGCTGCCTGAAGTCATTCTGGGTTCTAAGTGGAGAACACAACCCAAGAATCT-CATCTCCCTCTCTACTAATT--------GAGCCTCACAGTGA------------GTAAGTGCTTGGT---CCCTTGCAGGTTTGCCCCCGAGGGTCTTCAGTGTTCCTGC---------------ACCGTGGGCACCAAATATTACAGCGAGTACTATACCTGGTTTCTCTTCATTTTCTGCTACACTGTGCCTCTCT----CCCTCATCTGCTTCTCCTACTCTCAGCTGCTGGGGGTCTTCAGAGCTGTGAGTGCCTTTCGTGAGGGTCAGGGAGGAAGGGATCACAAGGCTCTAGGTGAGAGGGAAGAGCGGGTAAGTGCTCTAGAACAT--AAAACATTCAGAAACGTCCA--GTCAGGTAGAGGGG-TATCAAAAAGCAGTGAAGGAAGTGGGG-ACAGGGAGATGATGAAATG-----AAGAATAAGGCGGAGTCATTCCTGCTCAGGTATATCAAGAGACGCATGT-------------------------------------------------------------------------------------------------------------------------------------------------------------------------------------------------------------------------------GATCTTTTCCATCGTCACAGACC----AGAGAGCTGCCTCCATCTTGCCTTCCTCAAGGAGGGGGAAACAGAGGGACTAGGCCAAAAGCTGGGACAGCAGAGAGACAATTAGAGTAGATGGCCCCCTAGTTGAA--GAGTCCAGAGATCTAGGAGTTCAGGGCCAGGGATAAGAGGGTGTGATGTTTTCTGTGCTCTTTCCAGGTTGCAGCTCAGCAGCAGGAGGCAGCTACAACCCAGAAGGCTGGGCGGGAGGTGAGCCACAA-GGTGGTGATGATGGTGGGATCCTTCTGTCTCTGTTACACGCCCTACGCTGCCCTGGCCATGTATATAGTCAACAACCATAACCACGGGGTGGACTTACGGTTTGTCACCATTTCTGCCTTCTTCCCCAAGAGTGC--TTGCGTCTACAATCCCATCATCTACTGCTTCATGAATAAGCAGGTAAAGCTCTCTATTT---------------------------------------------------------------------------------------------------------------------------------------------------------------------------ATATTCCT------------------AAGACCTGGTTCTTCTCAACAATGACTTTT------------------------------------------------------------------------------------------------------------------------------------------------------------------------------------------------------------------------AACTCCAACCACCTGGGACTCCACTCAAAGGGTTTCTAGGGGTCAACA-GGGAAGGCGTGGAAACCCTTAGCAGGCTAGAAAGCAC-TTGGTAAGTAAGCCCAGGGATGAAGGCGTGGTCATCCAGACAAGATCACAGAACTCAGGGAAGACAACTTGAGCCATAAAATTCGAGTTGCTCCAAAGGGCAGGATGAGAAGTGAAAAGGCTTT-CCGTTTCACTGAAAAA-CTGATAGATCAGCAGTG-CCCCTAAA---------TTTCCATTTCACGAGTTCTTAATCCTTTCCAACTTCTAGTCTGCACGACCATTTATGTGAAACACAGAGATCACAACACATGCGTACGTTTCTAAAACAGCTTATCATCTGAAGGTACCAGGTGGCTTCCTATCCCAAATCCTGAATCTAAGCTAATAACCCAAACTCAGACAAATCAAGGAGGGTTCCTGCCGTGTAGAGCTAA-CACTCTG-CTTTGAGAATTGTTATTTTGTTTCCTCACTTCCAGAGATGGATTCAAAACGAATGCGAAACCTCCTGGACAGAAACGGAATTGGCAGTCCTTCCCCAGTTGGGAGCGCTTTC--AAGTAATGGTGGGGTGGG-----TGGGCGGGGCTATTCTGGGGTCACTTTTGACAGTGCTCTT-------------------------------------------------------------------------------------------------------------------------------------------------------------------------------------------------------------------------------------ATGGGGCAGGGTGGTTTGTGAGGTCTCCCAACAGTGAAATTCTACACATTCTCAGAGTTAGCCAGAATGTGTAGG----GATTATCACTGTAGACCCAGGAGTAGTGCGTAGTCTTAGCCTGGAATATAGCTAGCTCTCAGT-ATTGGGAAGATATAATCAAAACCACCTGAGGAGATCCTGTGTATAAGGCATT-GTGCAAGGCTTTGAGGATACAAAGAATGAGATCTTTTTTCCCCT------ATGCTTCCTGATGTTATCTCCTCTGTACCGCTCTACCAAGGGGACTATCTCCAATTCTGCTCTTTCC-TCCAGTTCCAAGCTTGCATCATGGAGATGGTGTGTGGAAG-CCCATGACAGATGAGTCTGACATGTCTAGCTCCCAGAAAATGGAAGTTTCTACCGTCTCTTCTAGCCAAGTTGGCCCCAACTAA
	Delphinapterus_leucas_14           ATGAGCAAGATGTCAGAGGAGGAGGAG------TTTTTTCTGTTCAAGAACATC---TTGGTGGGGCCGCGGGATGGGCCTCAGTACCGCCTCGCCCCTGTCTGGGCCTTCCACCTCCAGGCAGCCTTCACGGGCTTTGTCTTYGTTGTAGGGACGCCACTCAATGCCACAGTGCTGGTGGCCACACTGTGCTACAGAAAGTTGCGGCAGCCACTCAACTACATTCTGGTCAATGTATCCCTGGGGGGCTTCATCTACTGCATCTTCTCTGTCTTTGTCATCTTCATCACCAGCTGTCATGGATACTTT-GTCTTCGGCCGCCATGTTTGTGCTCTGGGGGCCTTCCTGGGCTGTACAGCAGGTATTGCAGGAGAAGGGGGCTGGGGGG-AGGCAAAGGACACCGCTCCATGATTGGAACCAGGGGCCAGGCTGTTGGGTGAGAGTGGGCCCC-AAAGAGGAGTCTGGGGGA-TAGAAGTTTGGTGCTCTTTTGCATACTGAGATGTAAAGCCACCCAGACTAGAAGTCT---GACC----GAGTCCCAAACTCTACTTCACTAACCAC---TCCAACCTTCCCTCC------------CTGTGCTTTCTCCACCCCATCTGTATTCCACTCTG---CCTGCCAGGATGA-GTGGGGCTGTTTACCCTCTTACCCTCACATTTCATCACAGGTCTGGTGACAGGCTGGTCACTGGCCTTCTTGGTCTTTGAGCGCTACACCACCATCTGTAAGCCCTTCGGCAACTTCCGCTTCAGCTCCAAGCACGCACTGATGGTGGTCCTGGTCACCTGGACCATTGGTATTG-------------------------------------------------------------------------------------------------------------------------------------------------------------------------------------------------------------------------------------------------------------------------------------------------------------------------------------------------------------------------------------------------------------------------------------------------------------------------------------------------------------------------------------------------------------------------------------------------------------------------------------------------------------------------------------------------------------------------------------------------------------------------------------------------------------------------------------------------------------------------------------------------------------------------------------------------------------------------------------------------------------------------------------------------------------------------------------------------------------------------------------------------------------------------------------------------------------------------------------------------------------------------------------------------------------------------------------------------------------------------------------------------------------------------------------------------------------------------------------------------------------------------------------------------------------------------------------------------------------------------------------------------------------------------------------------------------------------------------------------------------------------------------------------------------------------------------------------------------------------------------------------------------------------------------------------------------------------------------------------------------------------------------------------------------------------------------------------------------------------------------------------------------------------------------------------------------------------------------------------------------------------------------------------------------------------------------------------------------------------------------------------------------------------------------------------------------------------------------------------------------------------------------------------------------------------------------------------------------------------------------------------------------------------------------------------------------------------------------------------------------------------------------------------------------------------------------------------------------------------------------------------------------------------------------------------------------------------------------------------------------------------------------------------------------------------------------------------------------------------------------------------------------------------------------------------------------------------------------------------------------------------------------------------------------------------------------------------------------------------------------------------------------------------------------------------------------------------------
	Delphinapterus_leucas_13343_Copy_1 ATGAGCAAGATGTCAGAGGAGGAGGAG------TTTTTTCTGTTCAAGAACATC---TTGGTGGGGCCGCGGGATGGGCCTCAGTACCGCCTCGCCCCTGTCTGGGCCTTCCACCTCCAGGCAGCCTTCACGGGCTTTGTCTTYGTTGTAGGGACGCCACTCAATGCCACAGTGCTGGTGGCCACACTGTGCTACAGAAAGTTGCGGCAGCCACTCAACTACATTCTGGTCAATGTATCCCTGGGGGGCTTCATCTACTGCATCTTCTCTGTCTTTGTCATCTTCATCACCAGCTGTCATGGATACTTT-GTCTTCGGCCGCCATGTTTGTGCTCTGGGGGCCTTCCTGGGCTGTACAGCAGGTATTGCAGGAGAAGGGGGCTGGGGGG-AGGCAAAGGACACCGCTCCATGATTGGAACCAGGGGCCAGGCTGTTGGGTGAGAGTGGGCCCC-AAAGAGGAGTCTGGGGGA-TAGAAGTTTGGTGCTCTTTTGCATACTGAGATGTAAAGCCACCCAGACTAGAAGTCT---GACC----GAGTCCCAAACTCTACTTCACTAACCAC---TCCAACCTTCCCTCC------------CTGTGCTTTCTCCACCCCATCTGTATTCCACTCTG---CCTGCCAGGATGA-GTGGGGCTGTTTACCCTCTTACCCTCACATTTCATCACAGGTCTGGTGACAGGCTGGTCACTGGCCTTCTTGGTCTTTGAGCGCTACACCACCATCTGTAAGCCCTTCGGCAACTTCCGCTTCAGCTCCAAGCACGCACTGATGGTGGTCCTGGTCACCTGGACCATTGGTATTG-------------------------------------------------------------------------------------------------------------------------------------------------------------------------------------------------------------------------------------------------------------------------------------------------------------------------------------------------------------------------------------------------------------------------------------------------------------------------------------------------------------------------------------------------------------------------------------------------------------------------------------------------------------------------------------------------------------------------------------------------------------------------------------------------------------------------------------------------------------------------------------------------------------------------------------------------------------------------------------------------------------------------------------------------------------------------------------------------------------------------------------------------------------------------------------------------------------------------------------------------------------------------------------------------------------------------------------------------------------------------------------------------------------------------------------------------------------------------------------------------------------------------------------------------------------------------------------------------------------------------------------------------------------------------------------------------------------------------------------------------------------------------------------------------------------------------------------------------------------------------------------------------------------------------------------------------------------------------------------------------------------------------------------------------------------------------------------------------------------------------------------------------------------------------------------------------------------------------------------------------------------------------------------------------------------------------------------------------------------------------------------------------------------------------------------------------------------------------------------------------------------------------------------------------------------------------------------------------------------------------------------------------------------------------------------------------------------------------------------------------------------------------------------------------------------------------------------------------------------------------------------------------------------------------------------------------------------------------------------------------------------------------------------------------------------------------------------------------------------------------------------------------------------------------------------------------------------------------------------------------------------------------------------------------------------------------------------------------------------------------------------------------------------------------------------------------------------------------
	Delphinapterus_leucas_13343_Copy_2 ATGAGCAAGATGTCAGAGGAGGAGGAG------TTTTTTCTGTTCAAGAACATC---TTGGTGGGGCCGCGGGATGGGCCTCAGTACCGCCTCGCCCCTGTCTGGGCCTTCCACCTCCAGGCAGCCTTCACGGGCTTTGTCTTYGTTGTAGGGACGCCACTCAATGCCACAGTGCTGGTGGCCACACTGTGCTACAGAAAGTTGCGGCAGCCACTCAACTACATTCTGGTCAATGTATCCCTGGGGGGCTTCATCTACTGCATCTTCTC----TTTGTCATCTTCATCACCAGCTGTCATGGATACTTT-GTCTTCGGCCGCCATGTTTGTGCTCTGGGGGCCTTCCTGGGCTGTACAGCAGGTATTGCAGGAGAAGGGGGCTGGGGGG-AGGCAAAGGACACCGCTCCATGATTGGAACCAGGGGCCAGGCTGTTGGGTGAGAGTGGGCCCC-AAAGAGGAGTCTGGGGGA-TAGAAGTTTGGTGCTCTTTTGCATACTGAGATGTAAAGCCACCCAGACTAGAAGTCT---GACC----GAGTCCCAAACTCTACTTCACTAACCAC---TCCAACCTTCCCTCC------------CTGTGCTTTCTCCACCCCATCTGTATTCCACTCTG---CCTGCCAGGATGA-GTGGGGCTGTTTACCCTCTTACCCTCACATTTCATCACAGGTCTGGTGACAGGCTGGTCACTGGCCTTCTTGGTCTTTGAGCGCTACACCACCATCTGTAAGCCCTTCGGCAACTTCCGCTTCAGCTCCAAGCACGCACTGATGGTGGTCCTGGTCACCTGGACCATTGGTATTG-------------------------------------------------------------------------------------------------------------------------------------------------------------------------------------------------------------------------------------------------------------------------------------------------------------------------------------------------------------------------------------------------------------------------------------------------------------------------------------------------------------------------------------------------------------------------------------------------------------------------------------------------------------------------------------------------------------------------------------------------------------------------------------------------------------------------------------------------------------------------------------------------------------------------------------------------------------------------------------------------------------------------------------------------------------------------------------------------------------------------------------------------------------------------------------------------------------------------------------------------------------------------------------------------------------------------------------------------------------------------------------------------------------------------------------------------------------------------------------------------------------------------------------------------------------------------------------------------------------------------------------------------------------------------------------------------------------------------------------------------------------------------------------------------------------------------------------------------------------------------------------------------------------------------------------------------------------------------------------------------------------------------------------------------------------------------------------------------------------------------------------------------------------------------------------------------------------------------------------------------------------------------------------------------------------------------------------------------------------------------------------------------------------------------------------------------------------------------------------------------------------------------------------------------------------------------------------------------------------------------------------------------------------------------------------------------------------------------------------------------------------------------------------------------------------------------------------------------------------------------------------------------------------------------------------------------------------------------------------------------------------------------------------------------------------------------------------------------------------------------------------------------------------------------------------------------------------------------------------------------------------------------------------------------------------------------------------------------------------------------------------------------------------------------------------------------------------------------
	Delphinpaterus_leucas_39           ATGAGCAAGATGTCAGAGGAGGAGGAG------TTTTTTCTGTTCAAGAACATC---TTGGTGGGGCCGCGGGATGGGCCTCAGTACCGCCTCGCCCCTGTCTGGGCCTTCCACCTCCAGGCAGCCTTCACGGGCTTTGTCTTTGTTGTAGGGACGCCACTCAATGCCACAGTGCTGGTGGCCACACTGTGCTACAGAAAGTTGCGGCAGCCACTCAACTACATTCTGGTCAATGTATCCCTGGGGGGCTTCATCTACTGCATCTTCTCTGTCTTTGTCATCTTCATCACCAGCTGTCATGGATACTTT-GTCTTCGGCCGCCATGTTTGTGCTCTGGGGGCCTTCCTGGGCTGTACAGCAGGTATTGCAGGAGAAGGGGGCTGGGGGG-AGGCAAAGGACACCGCTCCATGATTGGAACCAGGGGCCAGGCTGTTGGGTGAGAGTGGGCCCC-AAAGAGGAGTCTGGGGGA-TAGAAGTTTGGTGCTCTTTTGCATACTGAGATGTAAAGCCACCCAGACTAGAAGTCT---GACC----GAGTCCCAAACTCTACTTCACTAACCAC---TCCAACCTTCCCTCC------------CTGTGCTTTCTCCACCCCATCTGTATTCCACTCTG---CCTGCCAGGATGA-GTGGGGCTGTTTACCCTCTTACCCTCACATTTCATCACAGGTCTGGTGACAGGCTGGTCACTGGCCTTCTTGGTCTTTGAGCGCTACACCACCATCTGTAAGCCCTTCGGCAACTTCCGCTTCAGCTCCAAGCACGCACTGATGGTGGTCCTGGTCACCTGGACCATTGGTATTG-------------------------------------------------------------------------------------------------------------------------------------------------------------------------------------------------------------------------------------------------------------------------------------------------------------------------------------------------------------------------------------------------------------------------------------------------------------------------------------------------------------------------------------------------------------------------------------------------------------------------------------------------------------------------------------------------------------------------------------------------------------------------------------------------------------------------------------------------------------------------------------------------------------------------------------------------------------------------------------------------------------------------------------------------------------------------------------------------------------------------------------------------------------------------------------------------------------------------------------------------------------------------------------------------------------------------------------------------------------------------------------------------------------------------------------------------------------------------------------------------------------------------------------------------------------------------------------------------------------------------------------------------------------------------------------------------------------------------------------------------------------------------------------------------------------------------------------------------------------------------------------------------------------------------------------------------------------------------------------------------------------------------------------------------------------------------------------------------------------------------------------------------------------------------------------------------------------------------------------------------------------------------------------------------------------------------------------------------------------------------------------------------------------------------------------------------------------------------------------------------------------------------------------------------------------------------------------------------------------------------------------------------------------------------------------------------------------------------------------------------------------------------------------------------------------------------------------------------------------------------------------------------------------------------------------------------------------------------------------------------------------------------------------------------------------------------------------------------------------------------------------------------------------------------------------------------------------------------------------------------------------------------------------------------------------------------------------------------------------------------------------------------------------------------------------------------------------------------
	Monodon_monoceros                  ATGAGCAAGATGTCAGAGGAGGAGGAG------TTTTTTCTGTTCAAGAACATC---TTGGTGGGGCCGTGGGATGGGCCTCAGTACCGCCTGGCCCCTGTCTGGGCCTTCCACCTCCAGGCAGCCTTCACGGGCTTTGTCTTCGTTGTAGGGACGCCACTCAATGCCACAGTGCTGGTGGCCACACTGTGCTACAGAAAGTTGCGGCAGCCACTCAACTACATTCTGGTCAATGTATCCCTGGGGGGCTTCATCTACTGCATCTTCTCTGTCTTTGTCGTCTTCATCACCAGCTGTCATGGATACTTT-GTCTTCGGCCGCCATGTTTGTGCTCTGGGGGCCTTCCTGGGCTGTACAGCAGGTATTGCAGGAGAAGGGGGCTGGGGGG-AGGCAAAGGACACCGCTCCATGATTGGAACCAGGGGCCAGGCTGTTGGGTGAGAGTGGGCCCC-AAAAAGGAGTCTGGGGGA-TAGAAGTTTGGTGCTCTTTTGCATACTGAGATATAAAGCCACCCAGACTAGAAGTCT---GACC----GAGTCCCAAACTCTACTTCACTAACCAC---TCCAACCTTCCCTCC------------CTGTGCTTTCTCCACCCCATCTGTATTCCACTCTG---CCTGCCAGGATGA-GTGGGGCTGTTTACCCTCTTACCCTCACATTTCATCACAGGTCTGGTGACAGGCTGGTCACTGGCCTTCTTGGTCTTTGAGCGCTACACCACCATCTGTAAGCCCTTCGGCAACTTCCGCTTCAGCTCCAAGCACGCACTGATGGTGGTCCTGGTCACCTGGACCATTGGTATTG-------------------------------------------------------------------------------------------------------------------------------------------------------------------------------------------------------------------------------------------------------------------------------------------------------------------------------------------------------------------------------------------------------------------------------------------------------------------------------------------------------------------------------------------------------------------------------------------------------------------------------------------------------------------------------------------------------------------------------------------------------------------------------------------------------------------------------------------------------------------------------------------------------------------------------------------------------------------------------------------------------------------------------------------------------------------------------------------------------------------------------------------------------------------------------------------------------------------------------------------------------------------------------------------------------------------------------------------------------------------------------------------------------------------------------------------------------------------------------------------------------------------------------------------------------------------------------------------------------------------------------------------------------------------------------------------------------------------------------------------------------------------------------------------------------------------------------------------------------------------------------------------------------------------------------------------------------------------------------------------------------------------------------------------------------------------------------------------------------------------------------------------------------------------------------------------------------------------------------------------------------------------------------------------------------------------------------------------------------------------------------------------------------------------------------------------------------------------------------------------------------------------------------------------------------------------------------------------------------------------------------------------------------------------------------------------------------------------------------------------------------------------------------------------------------------------------------------------------------------------------------------------------------------------------------------------------------------------------------------------------------------------------------------------------------------------------------------------------------------------------------------------------------------------------------------------------------------------------------------------------------------------------------------------------------------------------------------------------------------------------------------------------------------------------------------------------------------------------
	Neophocaena_phocaenoides           ATGAGCAAGATGTCAGAGGAGGAGGAG------TTTTTTCTGTTCAAGAACATC---TTGGTGGGGCCGTGGGATGGGCCTCAGTACCGCCTCGCCCCTGTCTGGGCCTTCCACCTCCAGGCAGCCTTCACGGGCTTTGTCTTCGTTGTAGGGACGCCACTCAATGCCACAGTGCTGGTGGCCACACTGTGCTACAGAAAGTTGCGGCAGCCACTCAACTGCATTCTGGTCAATGTATCCCTGGGGGGCTTCATCTACTGCATCTTCTCTGTCTTTGTCGTCTTCATCACCAGCTGTCATGGATACTTT-GTCTTCGGCCGCCATGTTTGTGCTCTGGGGGCCTTCCTGGGCTGTACAGCAGGTATTGCAGGACAAGGGGGCTGGGGGG-AGGCAAAGGACACCGCTCCATGATTGGAACCAGGGGCCAGGCTGTTGGGTGAGAGTGGGCCCC-AAAGAGGAGTCTGGGGGA-TAGAAGTTTGGTGCTCTTTTGCATACTGAGATATAAAGCCACCCAGACTAGAAGTCT---GACC----AAGTCCCAAACTCTACTTCACTAACCAC---TCCAACCTTCCCTCC------------CTGTGCTTTCTCCACCCCATCTGTATTCCACTCTG---CCTGCCAGGATGA-GTGGGGCTGTTTACCCTCTTACCCTCACATTTCATCACAGGTCTGGTGACAGGCTGGTCACTGGCCTTCTTGGTCTTTGAGCGCTACATCATCATCTGTAAGCCCTTCGGCAACTTCTGCTTCAGCTCCAAGCACGCGCTGATGGTGGACCTGGTCACCTGGACCATTGGTATTG-------------------------------------------------------------------------------------------------------------------------------------------------------------------------------------------------------------------------------------------------------------------------------------------------------------------------------------------------------------------------------------------------------------------------------------------------------------------------------------------------------------------------------------------------------------------------------------------------------------------------------------------------------------------------------------------------------------------------------------------------------------------------------------------------------------------------------------------------------------------------------------------------------------------------------------------------------------------------------------------------------------------------------------------------------------------------------------------------------------------------------------------------------------------------------------------------------------------------------------------------------------------------------------------------------------------------------------------------------------------------------------------------------------------------------------------------------------------------------------------------------------------------------------------------------------------------------------------------------------------------------------------------------------------------------------------------------------------------------------------------------------------------------------------------------------------------------------------------------------------------------------------------------------------------------------------------------------------------------------------------------------------------------------------------------------------------------------------------------------------------------------------------------------------------------------------------------------------------------------------------------------------------------------------------------------------------------------------------------------------------------------------------------------------------------------------------------------------------------------------------------------------------------------------------------------------------------------------------------------------------------------------------------------------------------------------------------------------------------------------------------------------------------------------------------------------------------------------------------------------------------------------------------------------------------------------------------------------------------------------------------------------------------------------------------------------------------------------------------------------------------------------------------------------------------------------------------------------------------------------------------------------------------------------------------------------------------------------------------------------------------------------------------------------------------------------------------------------------
	Phocoenoides_dalli_Copy1           ATGAGCAAGATGTCAGAGGAGGAGGAG------TTTTTTCTGTTCAAGAACATC---TTGGTGGGGCCGTGGGATGGGCCTCAGTACCGCCTCGCCCCTGTCTGGGCCTTCCACCTCCAGGCAGCCTTCACGGGCTTTGTCTTCGTTGTAGGGACGCCACTCAATGCCACAGTGCTGGTGGCCACACTGTGCTACAGAAAGTTGCGGCAGCCTCTCAACTGCATTCTGGTCAATGTATCCCTGGGGGGCTTCATCTACTGCATCTTCTCTGTCTTTGTCGTCTTCATCACCAGCTGTCATGGATACTTT-GTCTTCGGCCGCCATGTTTGTGCTCTGGGGGCCTTCCTGGGCTGTACAGCAGGTATTGCAGGACAAGGGGGCTGGGGGG-AGGCAAAGGACACCGCTCCATGATTGGAACCAGGGGCCAGGCTGTTGGGTGAGAGTGGGCCCC-AAAGAGGAGTCTGGGGGA-TAGAAGTTTGGTGCTCTTTTGCATACTGAGATATAAAGCCACCCAGACTAGAAGTCT---GACC----GAGTCCCAAACTCTACTTCACTAACCAC---TCCAACCTTCCCTCC------------CTGTGCTTTCTCCACCCCATCTGTATTCCACTCTG---CCTGCCAGGATGA-GTGGGGCTGTTTACCCTCTTACCCTCACATTTCATCACAGGTCTGGTGACAGGCTGGTCACTGGCCTTCTTGGTCTTTGAGCGCTACATCATCATCTGTAAGCCCTTCGGCAACTTCTGCTTCAGCTCCAAGCACGCGCTGATGGTGGACCTGGTCACCTGGACCATTGGTATTG-------------------------------------------------------------------------------------------------------------------------------------------------------------------------------------------------------------------------------------------------------------------------------------------------------------------------------------------------------------------------------------------------------------------------------------------------------------------------------------------------------------------------------------------------------------------------------------------------------------------------------------------------------------------------------------------------------------------------------------------------------------------------------------------------------------------------------------------------------------------------------------------------------------------------------------------------------------------------------------------------------------------------------------------------------------------------------------------------------------------------------------------------------------------------------------------------------------------------------------------------------------------------------------------------------------------------------------------------------------------------------------------------------------------------------------------------------------------------------------------------------------------------------------------------------------------------------------------------------------------------------------------------------------------------------------------------------------------------------------------------------------------------------------------------------------------------------------------------------------------------------------------------------------------------------------------------------------------------------------------------------------------------------------------------------------------------------------------------------------------------------------------------------------------------------------------------------------------------------------------------------------------------------------------------------------------------------------------------------------------------------------------------------------------------------------------------------------------------------------------------------------------------------------------------------------------------------------------------------------------------------------------------------------------------------------------------------------------------------------------------------------------------------------------------------------------------------------------------------------------------------------------------------------------------------------------------------------------------------------------------------------------------------------------------------------------------------------------------------------------------------------------------------------------------------------------------------------------------------------------------------------------------------------------------------------------------------------------------------------------------------------------------------------------------------------------------------------------------
	Phocoenoides_dalli_Copy2           ATGAGCAAGATGTCAGAGGAGGAGGAG------TTTTTTCTGTTCAAGAACATC---TTGGTGGGGCCGTGGGATGGGCCTCAGTACCGCCTCGCCCCTGTCTGGGCCTTCCACCTCCAGGCAGCCTTCACGGGCTTTGTCTTCGTTGTAGGGACGCCACTCAATGCCACAGTGCTGGTGGCCACACTGTGCTACAGAAAGTTGCGGCAGCCTCTCAACTGCATTCTGGTCAATGTATCCCTGGGGGGCTTCATCTACTGCATCTTCTC----TTTGTCGTCTTCATCACCAGCTGTCATGGATACTTT-GTCTTCGGCCGCCATGTTTGTGCTCTGGGGGCCTTCCTGGGCTGTACAGCAGGTATTGCAGGACAAGGGGGCTGGGGGG-AGGCAAAGGACACCGCTCCATGATTGGAACCAGGGGCCAGGCTGTTGGGTGAGAGTGGGCCCC-AAAGAGGAGTCTGGGGGA-TAGAAGTTTGGTGCTCTTTTGCATACTGAGATATAAAGCCACCCAGACTAGAAGTCT---GACC----GAGTCCCAAACTCTACTTCACTAACCAC---TCCAACCTTCCCTCC------------CTGTGCTTTCTCCACCCCATCTGTATTCCACTCTG---CCTGCCAGGATGA-GTGGGGCTGTTTACCCTCTTACCCTCACATTTCATCACAGGTCTGGTGACAGGCTGGTCACTGGCCTTCTTGGTCTTTGAGCGCTACATCATCATCTGTAAGCCCTTCGGCAACTTCTGCTTCAGCTCCAAGCACGCGCTGATGGTGGACCTGGTCACCTGGACCATTGGTATTG-------------------------------------------------------------------------------------------------------------------------------------------------------------------------------------------------------------------------------------------------------------------------------------------------------------------------------------------------------------------------------------------------------------------------------------------------------------------------------------------------------------------------------------------------------------------------------------------------------------------------------------------------------------------------------------------------------------------------------------------------------------------------------------------------------------------------------------------------------------------------------------------------------------------------------------------------------------------------------------------------------------------------------------------------------------------------------------------------------------------------------------------------------------------------------------------------------------------------------------------------------------------------------------------------------------------------------------------------------------------------------------------------------------------------------------------------------------------------------------------------------------------------------------------------------------------------------------------------------------------------------------------------------------------------------------------------------------------------------------------------------------------------------------------------------------------------------------------------------------------------------------------------------------------------------------------------------------------------------------------------------------------------------------------------------------------------------------------------------------------------------------------------------------------------------------------------------------------------------------------------------------------------------------------------------------------------------------------------------------------------------------------------------------------------------------------------------------------------------------------------------------------------------------------------------------------------------------------------------------------------------------------------------------------------------------------------------------------------------------------------------------------------------------------------------------------------------------------------------------------------------------------------------------------------------------------------------------------------------------------------------------------------------------------------------------------------------------------------------------------------------------------------------------------------------------------------------------------------------------------------------------------------------------------------------------------------------------------------------------------------------------------------------------------------------------------------------------------------
	Tasmacetus_shepherdi               ATGAGCAAGATGTCAGAGGAGGAGGAG------TTTTATCTGTTC------ATCTCCTTGGTGGGGCCGTGGGATGGGCCTCAGCACCACCTTGCCCCTGTCTGGGCCTTCCACCTCCAGGCAGCCTTCACGGGCTTTGTCTTCTTTGTAGGGACGCCACTCAATGCCACAGTGCTGGTGGCCACACTGCGCTACAGAAAGTTGCGGCAGCCACTCAACTACATTCTGGTCAATGTATCCCTGGGGGGCTTCATCTACTGCATCTTCTCTGTCTTTGTCGTCTTCATCACCAGCTGTCATGGATACCTT-GTCTTCGGCCACCATGTTTGTGCTCTGGGGGCCTTCCTGGGCTATACAGCAGGTATTGCAGGAGAAGGGGGCTGGGGGG-AGGCAAAGGACACCGCTCCATGATTGGGACCAGGGGCCAGGCTGTTGGGTGAGAGTGGGCCCC-AAAGAGGAGTCTGGGAGA-TAAAAGTTTGGTGCTCTTTTGAATACTGAGATATAAAGCCACCCAGACTAGAAGTTT---GACC----GAGT--------------CACTCACCAC---TCCAACCTTCCCTCC------------CTGTGCTTTCTCCACCCCATCTGTATCCCACTCTG---CCTGCCAGGATGA-GTGGGGCTGTTTACCCTCTTACCCTCACATTTCATCACAGGTCTGGTGACAGGCTGGTCATTGGCCTTCTTGGTCTTTGAGCGCTACATCGGCATCTGTAAGCCCTTCGGCAACTTCCGCTTCAGCTCCAAGCATGCACTGATGGTGGTCCTGGCCACCTGGACCATCGGTATTG-------------------------------------------------------------------------------------------------------------------------------------------------------------------------------------------------------------------------------------------------------------------------------------------------------------------------------------------------------------------------------------------------------------------------------------------------------------------------------------------------------------------------------------------------------------------------------------------------------------------------------------------------------------------------------------------------------------------------------------------------------------------------------------------------------------------------------------------------------------------------------------------------------------------------------------------------------------------------------------------------------------------------------------------------------------------------------------------------------------------------------------------------------------------------------------------------------------------------------------------------------------------------------------------------------------------------------------------------------------------------------------------------------------------------------------------------------------------------------------------------------------------------------------------------------------------------------------------------------------------------------------------------------------------------------------------------------------------------------------------------------------------------------------------------------------------------------------------------------------------------------------------------------------------------------------------------------------------------------------------------------------------------------------------------------------------------------------------------------------------------------------------------------------------------------------------------------------------------------------------------------------------------------------------------------------------------------------------------------------------------------------------------------------------------------------------------------------------------------------------------------------------------------------------------------------------------------------------------------------------------------------------------------------------------------------------------------------------------------------------------------------------------------------------------------------------------------------------------------------------------------------------------------------------------------------------------------------------------------------------------------------------------------------------------------------------------------------------------------------------------------------------------------------------------------------------------------------------------------------------------------------------------------------------------------------------------------------------------------------------------------------------------------------------------------------------------------------------------
	Berardius_bairdii                  ATGAGCAAGATATCAGAGGAGGAGGAG------TTTTTTCTGTTC------ATCTCCTTGGTGGRGCCGTGGGATGGGCCTCAGCACCACCTTGCCCCTGTCTGGGCCTTCCACCTCCAGGCAGCCTTCACGGGCTTTGTCTTCTTTGTAGGGACGCCACTCAATGCCACAGTGCTGGTGGCCACACTGCACTACAGAAAGTTGCGGCAGCCACTCAACTACATTCTGGTCAATGTATCCCTGGGGGGCTTCATCTACTGCATCTTCTCTGTCTTTGTCGTCTTCATCACCAGCTGTCATGGATACTTT-GTCTTCGGCCACCATGTTTGTGCTCTGGGGGCCTTCCTGGGCTATACAGCAGGCATTGCAGGAGAAGGGGGCTGGGGGG-AGGCAAAGGACACCGCTCCATGATTGGGACCAGGGGCCAGGCTGTTGGGTGAGAGTGGGCCCC-AAAGAGGAGTCTGGGGGA-TAGAAGTTTGGTGCTCTTTTGAATACTGAGATATAAAGCCACCCAGACTAGAAGTTT---GACC----GAGTTCCAAACTCTACTTCACTTACCAC---TCCAACCTTCCCTCC------------CTGTGCTTTCTCCACCCCATCTGTATTCCACTCTG---CCTGCCAGGATGA-GTGGGGCTGTTTACCCTCTTACCCTCACATTTCATCACAGGTCTGGTGACAGGCTGGTCACTGGCCTTCTTGGTCTTTGAGCGCTACATCAGCACCTGTAAGCCCTTCGGCAACTTCCTCTTCAGCTCCAAGCACGCACTGATGGTGGTCCTGGCCACCTGGACCATCGGTATTG-------------------------------------------------------------------------------------------------------------------------------------------------------------------------------------------------------------------------------------------------------------------------------------------------------------------------------------------------------------------------------------------------------------------------------------------------------------------------------------------------------------------------------------------------------------------------------------------------------------------------------------------------------------------------------------------------------------------------------------------------------------------------------------------------------------------------------------------------------------------------------------------------------------------------------------------------------------------------------------------------------------------------------------------------------------------------------------------------------------------------------------------------------------------------------------------------------------------------------------------------------------------------------------------------------------------------------------------------------------------------------------------------------------------------------------------------------------------------------------------------------------------------------------------------------------------------------------------------------------------------------------------------------------------------------------------------------------------------------------------------------------------------------------------------------------------------------------------------------------------------------------------------------------------------------------------------------------------------------------------------------------------------------------------------------------------------------------------------------------------------------------------------------------------------------------------------------------------------------------------------------------------------------------------------------------------------------------------------------------------------------------------------------------------------------------------------------------------------------------------------------------------------------------------------------------------------------------------------------------------------------------------------------------------------------------------------------------------------------------------------------------------------------------------------------------------------------------------------------------------------------------------------------------------------------------------------------------------------------------------------------------------------------------------------------------------------------------------------------------------------------------------------------------------------------------------------------------------------------------------------------------------------------------------------------------------------------------------------------------------------------------------------------------------------------------------------------------------------
	Ziphius_cavirostris                ????????????????????????????????????????????????????TCTCCTTYGTGGGGCCGTGGGATGGGCCTCAGCACCACCTTGCCCCTGTCTGGGCCTTCCACCTCCAGGCAGCCTTCACGGGCTTTGTCTTCTTTGTAGGGACGCCACTCAATGCCACAGTGCTGGTGGCCACACTGCGCCACAGAAAGTTGCGGCAGCCACTCAACTACATTCTGGYCAATGTATCCCTGGGGGGCTTCATCTACTGCATCTTCTCYGTCTTTGTCGTCTTCATCACCAGCTGTCATGGATACTTT-GTCTTCGGCCACCATGTTTGTGCTCTGGGGGCCTTCCTGGGCTATACAGCAGGTATTGCAGGAGAAGGGGGCTGGGGGG-AGGCAAAGGACACCGCTCCATGATTGGGACCAGGGGYCAGRCTGTTGGGTGAGAGTGGGCCCC-AAAGAGGAGTCTGGGGGA-TAGAAGTTTGGTGCTCTTTTGAATACTGAGATATAAAGCCACCCAGACTAGAAGTTT---GACC----GAGTTCCAAACT--AGTTCACTCACCAC---TCCAACCTTCCCTCC------------CTGTGCTTTCTCCACCCCATCTGTATTCCACTCTG---CCTGCCAGGATGA-GTGGGGCTGTTTACCCTCTTACCCTCACATTTCATCACAGGTCTGGTGACAGGCTGGTCACTGGCCTTCTTGGTCTTTGAGCGCYACATCAGCATCTGTAAGCCCTTCGGCAACTTCCGCTTCAGCTCCAAGCACGCACTGATGGTGGTCCTGGCCACCTGGACCATCGGTATTG-------------------------------------------------------------------------------------------------------------------------------------------------------------------------------------------------------------------------------------------------------------------------------------------------------------------------------------------------------------------------------------------------------------------------------------------------------------------------------------------------------------------------------------------------------------------------------------------------------------------------------------------------------------------------------------------------------------------------------------------------------------------------------------------------------------------------------------------------------------------------------------------------------------------------------------------------------------------------------------------------------------------------------------------------------------------------------------------------------------------------------------------------------------------------------------------------------------------------------------------------------------------------------------------------------------------------------------------------------------------------------------------------------------------------------------------------------------------------------------------------------------------------------------------------------------------------------------------------------------------------------------------------------------------------------------------------------------------------------------------------------------------------------------------------------------------------------------------------------------------------------------------------------------------------------------------------------------------------------------------------------------------------------------------------------------------------------------------------------------------------------------------------------------------------------------------------------------------------------------------------------------------------------------------------------------------------------------------------------------------------------------------------------------------------------------------------------------------------------------------------------------------------------------------------------------------------------------------------------------------------------------------------------------------------------------------------------------------------------------------------------------------------------------------------------------------------------------------------------------------------------------------------------------------------------------------------------------------------------------------------------------------------------------------------------------------------------------------------------------------------------------------------------------------------------------------------------------------------------------------------------------------------------------------------------------------------------------------------------------------------------------------------------------------------------------------------------------------------

;
End;

[Alignment 2: SWS1 Exons (PAML/RAxML analyses)]

#NEXUS

Begin DATA;
	Dimensions ntax=24 nchar=1014;
	Format datatype=NUCLEOTIDE gap=-;
	Matrix
	[                          1         11        21        31        41        51        61        71        81        91        101       111       121       131       141       151       161       171       181       191       201       211       221       231       241       251       261       271       281       291       301       311       321       331       341       351       361       371       381       391       401       411       421       431       441       451       461       471       481       491       501       511       521       531       541       551       561       571       581       591       601       611       621       631       641       651       661       671       681       691       701       711       721       731       741       751       761       771       781       791       801       811       821       831       841       851       861       871       881       891       901       911       921       931       941       951       961       971       981       991       1001      1011    ]
	[                          |         |         |         |         |         |         |         |         |         |         |         |         |         |         |         |         |         |         |         |         |         |         |         |         |         |         |         |         |         |         |         |         |         |         |         |         |         |         |         |         |         |         |         |         |         |         |         |         |         |         |         |         |         |         |         |         |         |         |         |         |         |         |         |         |         |         |         |         |         |         |         |         |         |         |         |         |         |         |         |         |         |         |         |         |         |         |         |         |         |         |         |         |         |         |         |         |         |         |         |         |         |    ]
	Balaena_mysticetus         ATGAGCAAGATGTCAGAGGAGGAGGAG------TTTTTTCTGTTCAAGAACATCTCCTTGGTGGGGCCGTGGGATGGGCCTCAGTACCACCTCACCCCTGTCTGGGTCTTCCACCTCCAGGCAGCCTTCACGGGCTTTGTCTTCTTTGTAGGGACGCCACTCAGTGCCACAGTGCTGGTGGCCAGACTGCGCTACAGAAAGTTGCAGCAGCCACTCAACTATATTCTGGTCAATGTATCCCTGGGGGGCTTCATCTACTGCATCTTCTC----TTTGTCGTCTTCATCACCAGCTGGCATGAATACTTTGTCTTCGGCCGCCATGTTTGTGCTCTGGAGGCCTTCCTGGGCTGTACAGCAGGTCTGGTGACAGGCTGGTCACTGGCCTTCTTGGYCTTTGAGCGCTACATCATCATCTGTAAGCCCTTCGGCAACTTCCACTTCAGCTCCAAGCATGCACTGACGGTGGTCCTGGCCACCTGGACCATTGGTATTGGTGTCTCCATCCCACCCTTCTTTGGCTGGAGCTGGTTCGTCCCCGAGGGTCTTCAGTGTTCCTGCGGTCCCGACTGGTACACCGTGGGCACCAAATATTACAGCGAGTACTATACCTGGTTCCTCTTCATTTTCTGCTACATTGTGCCTCTCTCCCTCATCTGCTTCTCCTACTCTCAGCTGCTGGGGGTCTTCAGAGCTGTTGCAGCTCAGCAGCAGGAGTCAGCTACAACCCAGAAAGCTGAGCGGGAGGTGAGCCACACAGTGGTGATGATGGTGGGATCCTTCTGTCTCTGTTGCACGCCCTATGCTGCCCTGGCCATGTATACAGTCAACAACCATAACCATGGGGTGGACTTACGGTTTGTCACCATTCCTGCCTTCTTCTCCAAGAGTGCTTGCGTCTACAATCCCATCATCTACTGCTTCATGAATAAGCAGTTCCGAGCTTGCATCATGGAGATGGTGTGTGGAAAGCCCATGACAGATGAGTCCGACATGTCTAGCTCCCAGAAAATA
	Balaenoptera_acutorostrata ATGAGCAAGATGTCAGAGGAGGAGGAG------TTTTTTCTGTTCAAGAACATCTCCTTGGTGGGGCCGTGGGATGGGCCTCAGTACCACCTCACCCTTGTCTGGGCCTTCCACCTCCAGGCAGCCTTCACGGGCTTTGTCTTCTTTGTAGGGATGCCACTCAATGCCACAGTGCTGGTGGCCACACTGCGCTACAGAAAGTTGCGGCAGCCACTCAACTATATTCTGGTCAATGTATCTCTGGGGGGCTTCATCTACTCCATCTTCTC----TTTGTCGTCTTCATCACCAGCTGTCATGAATACTTTGTCTTCGGCAGCCATGTTTGTGCTCTGGAGGCCTTCCTGGGCTGTACAGCAGGTCTGGTGACAGGCTGGTCCCTGGCCTTCTTGGCCTTTGAGCGCTACATCATCATCTGTAAGCCCTTCAGCAACTTCCACTTCAGCTCCAAGCATGCACTGACGGTGGTCCTGGCCACCTGGACCATTGGTATTGGTGTCTCCGTCCCACCCTTCTTTGGCTGGAGCCGGTTCGTCCCCGAGGGTCTTCAGTGTTCCTGCAGTCCCGACTGGTACACCGTGGGCACCAAATATTACAGCGAGTACTATACCTGGTTCCTCTTCATTTTCTGCTACATTGTGCCTCTCTCCCTCATCTGCTTCTCCTACTCTCAGCTGCTGGGGGTCTTCAGAGCTGTTGCAGCTCAGCAGCAGGAGTCAGCTACAACCCAGAAAGCTGAGCGGGAGGTGAGCCACACGGTGGTGATGATGGTGGGATCCTTCTGTCTCTGTTGCACGCCCTATGCTGCCCTGGCCATGTATATAGTCAACAACCGTAACCATGGGGTGGACTTACGGTTTGTCACCATTCCTGCCTTCTTCTCCAAGAGTGCTTGTGTCTACAATCCCATCATCTACTGCTTCATGAATAAGCAGTTCCGAGCTTGCATCATGGAGATGGTGTGTAGAAAGCCCATGACAGATGAGTCCGACAT--CTAGCTCCCAGAAAATG
	Balaenoptera_musculus      ATGAGCAAGATGTCAGAGGAGGAGGAG------TTTTTTCTGTTCAAGAACATCTCCTTGGTGGGGCCGTGGGATGGGCCTCAGTACCACCTCACCCCTGTCTGGGCCTTCCACCTCCAGGCAGCCTTCACGGGCTTTGTCGTCTCTGTAGGGATGCCACTCAATGCCACAGTGCTGGTGGCCACACTGCGCTACAGAAAGTTGCGGCAGCCACTCAACTATATTCTGGTCAATGTATCCCTGGGGGGCTTCATCTACTGCATCTTCTC----TTTGTCGTCTTCATCACCAGCTGTCATGAATACTTTGTCTTCGGCCGCCATGTTTGTGCTCTGGAGGCCTTCCTGGGCTGTACAGCAGGTCTGGTGACAGGCTGGTCCCTGGCCTTCTTGGCCTTTGAGCGCTACATCATCATCTGTAAGCCCTTCGGCAACTTCCACTTCAGCTCCAAGCATGCACTGACGGTGGTCCTGGCCACCTGGACCATTGGTATTGGTGTCTCCATCCCACCCTTCTTTGGCTGGAGCCGGTTCGTCCCYGAGGGTCTTCAGTGTTCCTGCGGTCCCGACTGGTACACCGTGGGCACCAAATATTACAGCGAGTACTATACCTGGTTCCTCTTCATTTTCTGCTACATTGTGCCTCTCTCCCTCATCTGCTTCTCCTACTCTCAGCTGCTGGGGGTCTTCAGAGCTGTTGCAGCTCAGCAGCAGGAGTCAGCTACAACCCAGAAAGCTGAGCGGGAGGTGAACCACACGGTGGTGATGATGGTGGGATCCTTCTGTCTCTGTTGCACGCCCTATGCTGCCCTGGCCATGTATATAGTCAACAACCGTAACCACGGGGTGGACTTACGGTTTGTCACCATTCCTGCCTTCTTCTCCAAGAGTGCTTGCGTCTACAATCCCATCATCTACTGCTTCATGAATAAGCAGTTCCGAGCTTGCATCATGGAGATGGTGTGTGGAAAGCCCATGACAGATGAGTCCGACATGTCTAGCTCCCAGAAAATG
	Balaenoptera_physalus      ATGAGCAAGATGTCAGAGGAGGAGGAG------TTTTTTCTGTTCAAGAACATCTCCTTGGTGGGGCCGTGGGATGGGCCTCAGTACCACCTCACCCCTGTCTGGGCCTTCCACCTCCAGGCAGCCTTCACGGGCTTTGTCTTCTTTGTAGGGATGCCACTCAATGCCACAGTGCTGGTGGCCACACTGCGCTACAGAAAGTTGCGGCAGCCACTCAACTATATTCTGGTCAATGTATCCGTGGGGGGCTTCATCTACTGCATCTTCTC----TTTGTCGTCTTCATCACCAGCTGTCATGAATACTTTGTCTTCGGCAGCCATGTTTGTGCTCTGGAGGCCTTCCTGGGCTGTACAGCAGGTCTGGTGACAGGCTGGTCCCTGGCCTTCTTGGCCTTTGAGCGCTACATCATCATCTGTAAGCCCTTCGGCAACTTCCACTTCAGCTCCAAGCATGCACTGACGGTGGTCCTGGCCACCTGGACCATTGGTATTGGTGTCTCCATCCCACCCTTCTTTGGCTGGAGCCGGTTCGTCCCCGAGGGTCTTCAGTGTTCCTGCGGTCCCGACTGGTACACCGTGGGCACCAAATATTACAGYGAGTACTATACCTGGTTCCTCTTCATTTTCTGCTACATTGTGCCTCTCTCCCTCATCTGCTTCTCCTACTCTCAGCTGCTGGGGGTCTTCAGAGCTGTTGCAGCTCAGCAGCAGGAGTCAGCTACAACCCAGAAAGCTGAGCGGGAGGTGAGMCACACGGTGGTGATGATGGTGGGATCCTTCTGTCTCTGTTGCACGCCCTATGCTGCCCTGGCCATGTATACAGTCAACAACCGTAACCATGGGGTGGACTTACGGTTTGTCACCATTCCTGCCTTCTTCTCCAAGAGTGCTTGCGTCTACAATCCCATCATCTACTGCTTCATGAATAAGCAGTTCCGAGCTTGCATCATGGAGATGGTGTGTGGAAAGCCCATGACAGATGAGTCCGACATGTCTAGCTCCCAGAAAATG
	Bos_taurus                 ATGAGCAAGATGTCAGAGGAGGAGGAG------TTTCTTCTGTTCAAGAACATCTCCTTGGTGGGGCCGTGGGATGGACCTCAGTACCACCTCGCGCCTGTCTGGGCCTTCCACCTCCAGGCAGTCTTCATGGGTTTTGTCTTCTTTGTAGGGACGCCACTCAATGCCACGGTGCTGGTGGCCACACTGCGCTACAGAAAGTTGCGGCAGCCACTCAACTATATTCTGGTCAACGTGTCTCTGGGGGGCTTCATCTACTGCATCTTCTCTGTCTTCATCGTCTTCATCACCAGTTGTTATGGGTACTTCGTCTTCGGCCGCCATGTCTGTGCCCTGGAGGCCTTCCTGGGCTGTACAGCAGGTCTGGTGACAGGCTGGTCACTGGCCTTCTTGGCCTTCGAGCGCTACATCATCATCTGTAAACCCTTCGGCAACTTCCGCTTCAGCTCCAAGCATGCCCTGATGGTGGTCGTGGCCACCTGGACCATCGGTATTGGTGTCTCCATCCCACCCTTCTTTGGCTGGAGCCGATTCGTCCCTGAGGGCCTGCAGTGTTCCTGTGGTCCCGACTGGTACACCGTGGGCACCAAGTATTACAGCGAGTACTATACCTGGTTCCTCTTCATCTTCTGCTACATTGTGCCTCTCTCCCTCATCTGCTTCTCCTACTCTCAGCTGCTGGGGGCCCTCAGAGCTGTTGCGGCTCAACAGCAGGAGTCAGCTTCGACCCAGAAGGCTGAGCGGGAGGTGAGCCACATGGTGGTGGTCATGGTGGGATCCTTTTGTCTCTGTTACACACCCTACGCTGCCCTGGCCATGTATATAGTCAACAACCGTAACCATGGGGTGGACTTACGGCTTGTCACCATTCCTGCCTTCTTCTCCAAGAGTGCTTGTGTCTACAATCCCATCATCTACTGCTTCATGAATAAGCAGTTCCGAGCTTGCATCATGGAGATGGTGTGTGGAAAACCCATGACAGATGAGTCTGAGCTGTCTAGCTCCCAGAAAACC
	Caperea                    ATGAGCAAGATGTCAGAGGAGGAGGAA------TTTTTTCTGTTCAAGAACATCTCCTTGGTGGGGCCGTGGGATGGGCCTCAGTACCACCTCACCCCTGTCTGGGCCTTCCACCTCCAGGCAGCCTTCACGGGCTTTGTCTTCTTTGTAGGGATGCCACTCAATGCCACAGTGCTGGTGGCCACACTGTGCTACAGAAAGTTGCGGCAGCCACTCAACTATATTCTGGTCAATGTATCCCTGGGGGGCTTCATCTACTGCATCTTCTC----TTTGTCGTCTTCATCACCAGCTGTCATGAATACTTTGTCTTTGGCCGCCATGTCTRTGCTCTGGAGGCCTTCCTGGGCTGTACAGCAGGTCTGGTGACAGGCTGGTCCCTGGCCTTCTTGGCCTTTGAGTGCTACATCATCATCTGTAAGCCCTTCGGCAACTTCCGCTTCAGCTCCAAGCATGCACTGACGGTGGTCCTGGCCACCTGGACCATTGGTATTGGTGTCTCCATCCCACCCTTCTTTGGCTGGAGCCGGTTCGTCCCCGAGGGTCTTCAGTGTTCCTGCGGTCCCGACTGGTACACCGTGGGCACCAAATATTACAGCGAGTACTATACCTGGTTCCTCTTCATTTTCTGCTACATTGTGCCTCTCTCCCTCATCTGCTTCTCCTACTCTCAGCTGCTGGGGGTCTTCAGAGCTGTTGCAGCTCAGCAGCAGGAGTCAGCTACAACCCAGAAAGCTGAGCGGGAGGTGAGCCACACGGTGGTGATGATGGTGGGATCCTTCTGTCTCTGTTGCACGCCCTATGCTGCCCTGGCCATGTATATAGTCAACAACCGTAACCATGGGGTGGACTTACGGTTTGTCACCATTCCTGCCTTCTTCTCCAAGAGTGCTTGCGTCTACAATCCCATCATCTACTGCTTCATGAATAAGCAGTTCCGAGCTTGCATCATGGAGATGGTGTGTGGAAAGCCCATGGCAGATGAGTCCGACATGTCTAGCTCCCAGAAAATG
	Cervus                     ATGAGCAAGATGTCAGAGGAGGAGGAG------TTTTTTCTGTTCAAGAACATCTCCTTGGTGGGGCCGTGGGGTGGACCTCAGTACCACCTTGCCCCTGTCTGGGCCTTCCACCTCCAGGCAGCCTTCATGGGCTTTGTCTTCTTTGCAGGGACGCCACTCAATGCCACGGTGCTGGTGGCCACGCTGCGCTACAGAAAGTTGCGGCAGCCGCTCAACTATATTCTGGTCAACGTGTCTCTGGGGGGCTTCATCTACTGCATCTTCTCTGTCTTCATCGTCTTCATCAACAGTTGTTACGGGTACTTCGTCTTCGGCCGCCATGTTTGTGCCCTGGAGGCCTTCCTGGGCTGTGCAGCAGGTCTGGTGATAGGCTGGTCACTGGCCTTCTTGGCCTTTGAGCGCTACATCATCATCTGTAAACCCTTCGGCAACTTCCGCTTCAGCTCCAAGCATGCCCTGATTGTGGTCGTGGCCACCTGGATCATCGGTGTTGGTGTCTCCATCCCACCCTTCTTTGGCTGGAGCCGATTCCTCCCTGAGGGCCTGCAGTGTTCCTGTGGTCCCGACTGGTACACCGTGGGCACCAAATATTACAGCGAGTACTATACCTGGTTCCTCTTCATCTTCTGCTACATTGTGCCTCTCTCCCTCATCTGCTTCTCCTACTCTCAGCTGCTGGGGGCCCTCAGAGCTGTTGCGGCTCAGCAGCAGGAGTCAGCTTCGACCCAGAAGGCTGAGCGGGAGGTGAGCCACATGGTGGTGGTCATGGTGGGATCCTTTTGTCTCTGTTACACTCCCTATGCAGCCCTGGCCATGTATATAGTCAACAACCGTAACCATGGGGTGGACTTACGGCTTGTCACCATCCCTGCCTTCTTCTCCAAGAGTGCTTGTGTCTACAATCCCATCATCTACTGCTTCATGAATAAGCAGTTCCGAGCTTGTATCATGAAGATGGTGTGTGGAAAACCCATGACAGATGAGTCTGAGGTGTCTAGCTCCCAGAAAACC
	Delphinapterus             ATGAGCAAGATGTCAGAGGAGGAGGAG------TTTTTTCTGTTCAAGAACATC---TTGGTGGGGCCGCGGGATGGGCCTCAGTACCGCCTCGCCCCTGTCTGGGCCTTCCACCTCCAGGCAGCCTTCACGGGCTTTGTCTTCGTTGTAGGGACGCCACTCAATGCCACAGTGCTGGTGGCCACACTGTGCTACAGAAAGTTGCGGCAGCCACTCAACTACATTCTGGTCAATGTATCCCTGGGGGGCTTCATCTACTGCATCTTCTC----TTTGTCGTCTTCATCACCAGCTGTCATGGATACTTTGTCTTCGGCCGCCATGTTTGTGCTCTGGGGGCCTTCCTGGGCTGTACAGCAGGTCTGGTGACAGGCTGGTCACTGGCCTTCTTGGTCTTTGAGCGCTACACCACCATCTGTAAGCCCTTCGGCAACTTCCGCTTCAGCTCCAAGCACGCACTGATGGTGGTCCTGGTCACCTGGACCATTGGTATTGGTGTCTCCATCCCACCCTTCTTTGGCTGGAGCCGGTTTGTCCCCGAGGGTCTTCAGTGTTCCTGC---------------ACCGTGGGCACCAAATATTACAGCGAGTACTGTACCTGGTTTCTCTTCATTTTCTGCTACATTGTGCCTCTCTCCCTCATCTGCTTCTCCTACTGTCAGCTGCTGGGGGTCTTCAGAGCTGTTGCAGCTCAGCAGCAGGAGTCAGCTACAACCCAGAAGGCTGGGCGGGAGGTGAGCCACAAGGTGGTGATGATGGTGGGATCCTTCTGTCTCTGTTACACGCCCTATGCTGCCCTGGCCACATATATAGTCAACAACCGTAACCACGGGGTGGACTTACGGTTTGTCACCATCCCTGCCTTCTTCCCCAAGAGTGCTTGCGTCTACAATCCCATCATCTACTGCTTCATGAATAAGCAGTTCCGAGCTTCCATCATGGAGATGGTGTGTGGAAGGCCCATGACAGATGAGTCTGACATGTCTAGCTCCCAGAAAATG
	Eschrichtius               ATGAGCAAGATGTCAGAGGAGGAGGAG------TTTTTTCTGTTCAAGAACATCTCCTTGGTGGGGCCGTGGGATGGGCCTCAGTACCACCTCACCCCTGTCTGGGCCTGCCACCTCCAGGCAGCCTTCACGGGCTTTGTCCTCTTTGTAGGGATGCCACTCAATGCCACAGTGCTGGTGGCCACACTGCGCTACAGAAAGTTGCGGCAGCCACTCAACTACATTCTGGTCAATGTACCCCTGGGGGGCTTCATCTACTGCATCTTCTC----TTTGTCGTCTTCATCACCAGCTGTCATGACTACTTTGTCTTCGGCAGCCATGTTTGTGCTCTGGAGGCCTTCCTGGGCTGTCCAGCAGGTCTGGTGACAGGCTGGTCCCTGGCCTTCTTGGCCTTTGAGCGCTACATCATCATCTGTAAGCCCTTCGGCAACTTCCACTTCAGCTCCAAGCACGCACTGACGGTGGTCCTGGCC--------CATTGGTATTGGCGTCTCCATCCCACCCTTCTTTGGCTGGAGCCGGTTCGTCCCCGAGGGTCTTCAGTGTTCCTGCAGTCCCGACTGGTACACCGTGGGCACCAAATATTACAGCGAGGACTATACCTGGTTCCTCTTCATTTTCTGCTACATTGTGCCTCTCTCCCTCATCTGCTTCTCCTACTCTCAGCTGCTGGGGGTCTTCAGAGCTGTTGCAGCTCAGCAGCAGGAGTCAGCTACAACCCAGAAAGCTGAGCGGGAGGTGAGCCACACGGTGGTGATGATGGTGGGATCCTTCTGTCTCTGTTGCACGCCCTATGCTGCCCTGGCCACGTATATAGTCAACAACCGTAACCATGGGGTGGACTTACGGTTTGTCACCATTCCTGCCTTCTTCTCCAAGAGTGCTTGCGTCTACAATCCCATCATCTACTGCTTCATGAATAAGCAGTTCCGAGCTTGCATCATGGAGATGGTGTGTGGAAAGCCCATGACAGATGAGTCCGACACGTCTAGCTCCCAGAAAATG
	Eubalaena_australis        ATGAGCAAGATGTCAGAGGAGGAGGAG------TTTTTTCTGTTCAAGAACATCTCCTTGGTGGGGCCGTGGGATGGGCCTCAGTACCACCTCACCCCTGTCTGGGTCTTCCACCTCCAGGCAGCCTTCACGGGCTTTGTCTTCTTTGTAGGGACGCCACTCAGTGCCACAGTGCTGGTGGCCAGACTGCGCTACAGAAAGTTGCAGCAGCCACTCAACTATATTCTGGTCAATGTATCCCTGGGGGGCTTCATCTACTGCATCTTCTC----TTTGTCGTCTTCATCACCAGCTGGCATGAATACTTTGTCTTCGGCCGCCATGTTTGTGCTCTGGAGGTCTTCCTGGGCTGTACAGCAGGTCTGGTGACAGGCTGGTCACTGGCCTTCTTGGCCTTTGAGCGCTGCATCATCATCTGTAAGCCCTTTGGCAACTTCCACTTCAGCTCCAAGCATGCACTGACGGTGGTCCTGGCCACCTGGACCATTGGTATTGGTGTCTCCATCCCACCCTTCTTTGGCTGGAGCTGGTTCGTCCCCGAGGGTCTTCAGTGTTCCTGCGGTCCCGACTGGTACACCATGGGCACCAAATATTACAGCGAGTACTATACCTGGTTCCTCTTCATTTTCTGCTACATTGTGCCTCTCTCCCTCATCTGCTTCTCCTACTCTCAGCTGCTGGGGGTCTTCAGAGCTGTTGCAGCTCAGCAGCAGGAGTCAGCTACAACCCAGAAAGCTGAGCGGGAGGTGAGCCACACAGTGGTGATGATGGTGGGATCCTTCTGTCTCTGTTGCACGCCCTATGCTGCCCTGGCCATGTATACAGTCAACAACCGTAACCATGGGGTGGACTTACGGTTTGTCACCATTCCTGCCTTCTTCTCCAAGAGTGCTTGCATCTACAATCCCATCATCTACTGCTTCATGAATAAGCAGTTCCGAGCTTGCACCATGGAGATGGTGTGTGGAAAGCCCATGACAGATGAGTCCGACATGTCTAGCTCCCAGAAAATA
	Globicephala               ATGAGCANGATGTCGGAGGAGGAGGAG------TTTTTTCTGTTCAAGAACATC---TTGGTGGGGCCGTGGGATGGGCCTCAGTACCGCCTCGCCCCTGTCTGGGCCTTCCACCTCCAGGCAGCCTTCACGGGCTTTGTCTTCGTTGTAGGGACGCCACTCGATGCCACAGTGCTGGTGGCCACACTGCGCTACAGAAAGTTGCGGCAGCCACTCAACTACATTCTGGTCAATGTATCCCTGGGGGGCTTCATCTACTG--------------------------------------------------TCTTCGGCCGCCATGTTTGTGCTCTGGGGGCCTTCCTGGGCCGTACAGCAGGTCTGGTGACAGGCTGGTCACTGGCCTTCTTGGTCTTTGAGCGCTACATCATCATCTGTAAGCCCTTCGGCAACTTCCGCTTCAGCTCCAAGCACGCACTGATGGTGGTCCTGGCCACCTGGACCATTGGTATTGGTGTCTCCATCCCACCCTTCTTTGGCTGGAGCCGGTTTGTCCCCGAGGGTCTTCAGTGTTCCTGC---------------ACCGTGGGCACCAAATATTACAGCGAGTACTATACCTGGTTTCTCTTCATTTTCTGCTACACTGTGCCTCTCTCCCTCATCTGCTTCTCCTACTCTCAGCTGCTGGGGGTCTTCAGAGCTGTTGCAGCTCAGCAGCAGGAGGCAGCTACAACCCAGAAGGCTGGGCGGGAGGTGAGCCACAAGGTGGTGATGATGGTGGGATCCTTCTGTCTCTGTTACACGCCCTACGCTGCCCTGGCCATGTATATAGTCAACAACCATAAACAGGGGGTGGACTTACGGTTTGTCACCATTCCTGCCTTCTTCCCCAAGAGTGCTTGCGTCTACAATCCCATCATCTACTGCTTCATGAATAAGCAGTTCCAAGCTTGCATCATGGAGATGGTGTGTGGAAGGCCCATGACAGATGAGTCTGACATGTCTAGCTCCCAGAAAATG
	Hippopotamus               ATGAGCAAGATGTCAGAGGAGGAGGAG------TTTTTGCTGTTCAAGAACATCTCCTTGGTGGGGCCGTGGGATGGGCCTCAGTACCACCTCGCCCCTGTCTGGGCCTTTCACCTCCAGGCAGCTTTCATGGGCTTTGTCTTCTTTGCAGGGACGCCACTCAACGCTACCGTGCTGGTGGCCACACTGCGCTACAGAAAGTTGCGGCAGCCACTCAACTATATTCTGGTCAATGTGTCCTTGGGGGGCTTCATCTACTGCATCTTCTCTGTCTTTGTCGTCTTCATCACCAGCTGCCATGGATACTTTGTCTTCGGCCGCCATGTTTGCGCTCTGGAGGCCTTCCTGGGCTGTACAGCAGGTCTGGTGACAGGCTGGTCACTGGCCTTCTTGGCCTTTGAGCGCTACATCATCATCTGTAAGCCCTTCGGCAACTTCCGCTTCAGCTCCAAGCACGCACTGATGGTGGTCCTGGCCACCTGGACCATTGGTATTGGTGTCTCCATCCCACCCTTCTTTGGCTGGAGCCGGTTYGTCCCTGAGGGTCTACAGTGTTCCTGTGGTCCCGACTGGTACACCGTGGGCACCAAATATTACAGCGAGTACTATACCTGGTTCCTCTTCATCTTCTGCTACATTGTGCCTCTCTCCCTCATCTGCTTTTCCTACTCTCAGCTGCTGGGGGCCCTCAGAGCTGTTGCAGCTCAGCAGCAGGAGTCAGCCTCTACCCAGAAGGCTGAGCGGGAGGTGAGCCACATGGTTGTGGTGATGGTGGGATCCTTCTGTCTCTGTTACACACCCTATGCTGCCCTGGCCATGTATATAGTCAACAACCGTAACCATGGGGTGGATTTACGGTTTGTCACCATTCCTGCCTTCTTCTCCAAGAGTGCTTGCGTCTACAATCCTATCATCTACTGCTTCATGAATAAGCAGTTCCGAGCTTGCATCATGGAGATGGTGTGTGGAAAGCCCATGACAGATGAGTCTGACGTGTCCAGCTCCCAGAAAACA
	Inia                       ATAAGCAAGATGTCAGAGGAGGAGGAG------ATTCTTCTGTTCAAGAACATCTCCTCCGTGGGGCCGTGGGATGGGCCTCAGTACCGCCTCGCCCCTGTCTGGGCCTTC------CAGGCAGCCTTCATGGGCTTTGTCTTCGTTGTAGGGACGCCACTCAATGCCACAGTGCTGGTGGCCACACTGCACTACAGAAAGTTGTGGCAGCCACTCAACTACATTCTGGTCAATGTATTCCTGGGGGGCTTCATCTACTGCATCTTT---GTCTTTGTCGTCTTCATCACCAGCTGTCATGGATACTTTGTCTTCGGCCTCCATGTTTGTGCTCTGGGGGCCTTCCTGGGCTGTACAGCAGGTCTGGTGACAGGCTGGTCACTGGCCTTCTTGGTCTTTGAGCGCTACATCATCATCTGTAAGCCCTTCGGCAACTTCCACTTCAGCTCCAAGCACGCACTGATGGTGGTCCTGGCCACCTGGACCATTGGTATTGGTGTCTCCATCCCACCCTTCTTTGGCTGGAGCCGGTTCGTCCCCGAGGGTCTTCAGTGTTCCTGC---------------ACTGTGGGCACCAAATATTACAGCGAGTACTATACCTGGTTTCTCTTCATTTTCTGCTACATTGTGCCTCTCTCCCTCATCTGCTTCTCCTACTCTCAGCTGCTGGGGGTCTTCAGAGCTGTTGCAGCTCAGCAGCAGGAGTCAGCTACAACCCAGAAGGCTGGGAGGGAGGTGAGCCACATGGTGGTGATGATGGTGGGATCCTTCTGTCTCTGTTACACGCCCTATGCTGCCCTGGCCATGTATATAGTCAGCAACCGTAACCACGGGGTGGACTTACGGTTTGTCACCATTCCTGCCTTCTTCCCCAAGAGTGCTTGCGTCTACAATCCCATCACCTGCTGCTTCATGAATAAACAGTTCCGAGCTTGCATCATGGAGACGGTGTGTGGAAGGCCCATGACAGATGAGTCTGACATGTCTAGCTCCCGGAAAATG
	Kogia_breviceps            ATGAGCAAGATGTCAGAGGAGGAG---------TTTTTTCTGTTCAAGGACATCTCCTTGGTGGGGCTGTGGTATGAGCCTCAGTACCACCTCGCCCCTGTCTGGGCCTCCCACCTCCAGGCAGCCGTCACGGGCTTTGTCTTCTTTGTAGGGACGCCCCTCAATGCCACAGTGCTGGTGGYCACGCTGCGCTACAGAAAGTTGCGGCAGCCACGCCACTACATTCTGGTCAATGTATCCCTGGGGGGCTTCATCTACTGCATCTTCTCTGTCTTTGTCGTCTTCATCATCAGCTGTCATGGATACTTTGTCTTCAGCTGCCACATTTGTGCTCTGGGGGCCTTCCTGGGCTGTACAGCAGGTCTGATGACAGGCTGGTCACTGGCCTTCTTGGTCTTTGAGCGCTACATCATC---TGTAAGCCCTTCGGCAACTTCCACTTCAGCTCCAAGCACGCACTGATGGTGGTCCTGGCCACCTGGACCATTGGTATTGGTGTCTCCATCCCACCCTTCTTTGGCTGGAGCCGGTTCGTCCCCGAGGGTCTTCAGTGTTCCTGTGGTCCCGACTGGTACACCGTGGGCACCAAATATCACAGCGAGTACTATACCTGGTTTCTCTTCATTTTCTGCTACATTGCGCCTCTCTCCCTCATCTGCTTCTCCTACTCTCAGCTGCTGGGGGTCTTCAGAGCCGTTGCAGTTCAGCAGCAGGAGTCAGCTACAACCCAGAAGGCTGAGCGGGAGGTGAGCCACATGGTGGTGATGATGGTGGGATCCTTCTGTCTCTGTTACACGCCCTATGCTGCCCTGGCCATGTATATAGTCAACAACCGTAACCACAGGGTGGACTTAAGGTTTGTCACCATTCCTGCCTTCTTCTCCATGAGTA-TTGCGTCTACAATCCCATCGTCTACTGCTTCATGAATAAGCAGTTCCAAGCTCGCATCATGGAGATGGTGTGTGGAAAGCCCATGACAGATGAGTCTGACATGTCTAGCTCCCAGAAAATG
	Megaptera                  ATGAGCAAAATGTCGGAGGAAGAGGAG------TTTTTTCTGTTCAAGAACATCTCCTTGGTGGGGCCGTGGGATGGGCCTCAGTACCACCTCACCCCTGTCTGGGCCTTCCACCTCCAGGCAGCCTTCACGGGCTTTGTCTTCTTTGTAGGGATGCCACTCAATGCCACAGTGCTGGTGGCCACACTGCGCTACAGAAAGTTGCGGCAGCCACTCAACTATATTCTGGTCAATGTATCCCTGGGGGGCTTCATCTACTGCACCTTCTC----TTTGTTGTCTTCATCACCAGCTGTCATGAATACTTTGTCTTCGGCAGCCATGTTTGTGCTCTGGAGGCCTTCCTGGGCTGTACAGCAGGTCTGGTGACAGGCTGGTCCCTGGCCTTCTTGGCCTTTGAGCGCTACATCATCATCTGTAAGCCCTGCGGCAACTTCCACTTCAGCTCCAAGCATGCACTGACGGTGGTCCTGGCCACGTGGACCATTGGTATTGGTGTCTCCATCCCACCCTTCTTTGGCTGGAGCCGGTTCGTCCCCAAGGGTCTTCAGTGTTCCTGCGGTCCCGACTGGTACACCGTGGGCACCAAATATTACAGCGAGTACTATACCTGGTCCCTCTTCATTTTCTGCTACATTGTGCCTCTCTCCCTCATCTGCTTCTCCTACTCTCAGCTGCTGGGGGTCTTCAGAGCTGTTGCAGCTCAGCAGCAGGAGTCAGCTACAACCCAGAAAGCTGAGCGGGAGGTGAGCCACACGGTGGTGATGATGGTGGGATCCTTCTGTCTCTGTTGCACGCCCTATGCTGCCCTGGCCATGTATATAGTCAACAACCATAACCATGGGGTGGACTTACGGTTTGTCACCATTCCTGCCTTCTTCTCCAAGAGTGCTTGCGTCTACAATCCCATCATCTACTGCTTCATGAATAAGCAGTTCCGAGCTTGCATCATGGAGATGGTGTGTGGAAAGCCCATGACAGATGAGTCCGACATGTCTAGCTCCCAGAAAATG
	Mesoplodon_bidens          ATGAGCAAGATGTCAGAGGAGGAGGAG------TTTTTTCTGTTC------ATCTCCTTGGTGGGGCCGTGGGATGGGCCTCAGCACCACCTTGCCCCTGTCTGGGCCTTCCACCTCCAGGCAGCCTTCACGGGCTTTGTCTTCTTTGTAGGGACGCCACTCAATGCCACAGTGCTGGTGGCCACACTGCGCTACAGAAAGTTGCGGCAGCCACTCAACTACATTCTGGTCAATGTATCCCTGGGGGGCTTCATCTACTTCAACTTCTC----TTTGTCGTCTTCATCACCAGCTGTCATGGATACTTTGTCTTCGGCCACCATGTTTGTGCTCTGGGGGCCTTCCTGGGCTATACAGCAGGTCTGGTGACAGGCTGGTCACTGGCCTTCTTGGTCTTTGAGCGCTACATCAGCATCTGTAAGCCCTTCGGCAACTTCCGCTTCAGTTCCAAGCACGCACTGATGGTGGTCCTGGCCACCTGGACCATCGGTATTGGTGCCTCCATCCCACCCTTCTTTGGCTGGAGCCGGTTCGTCCCCGAGGGTCTTCAGTGTCCCTGTGGTCCCAACTGGTACACTGTGGGCACCAAATATTACAGCGAGTACTATACCTGGTTTCTCTTCATTTTCTGCTACATTGTGCCTCTCTCCCTCATCTGCTTCTCCTACTCTCAGCTGCTGGGGGTCTTCAGAGCTGTTGCAGCTCAGCAGCAGGAGTCAGGTACAACCCAGAAGGCTGAGCGGGAGGTGAGTCACATGGTGGTGATGATGGTGGGGTCCTTCTGTCTCTGTTACACGCCCTGTGCTGCCCTGCCCATGTATATAGTCAACAACCGTAACCACGGGGTGGACTTATGGTTTGTCACCATTCCTGCCTTCTTCTCCAAGAGTGCTTGCGTCTACAATCCCATCATCTACTGCTTCATGAATAAGCAGTTCCGAGCTTGCATCATGGAGATGGTGTGTGGAAGGTCCATGACAGATGAGTCTGACCTGTCTAGCTCCCAGAAACTG
	Ovis                       ATGAGCAAGATGTCAGAGGAGGAGGAG------TTTTTTCTGTTCAAGAACATCTCCTTGGTGGGGCCGTGGGATGGACCTCAGTACCACCTCGCCCCTGTCTGGGCCTTCCACCTCCAGGCAGCCTTCATGGGTTTTGTCTTCTTTGTAGGGACGCCACTCAATGCCACGGTGCTTGTGGCCACACTGCGCTACAGAAAGTTGCGGCAGCCGCTCAACTATATTCTGGTCAACGTGTCTCTGGGGGGCTTCATCTACTGCATCTTCTCTGTCTTTGTCGTCTTCATCA?????????????????????????????????????????????????????????????????????????????????????????????????????TTGGCCTTTGAGCGCTACATCATCATCTGTAAACCCTTCGGCAACTTCCGCTTCAGCTCCAAGCATGCCCTGATGGTGGTCGTGGCCACCTGGACCATCGGTATTGGTGTCTCCATCCCACCCTTCTTCGGCTGGAGCCGATTCATCCCTGAGGGCCTGCAGTGTTCCTGTGGTCCCGACTGGTACACCGTGGGCACCAAATATTACAGCGAGTACTATACCTGGTTCCTCTTCATCTTCTGCTACATTGTGCCTCTCTCCCTCATCTGCTTCTCCTACTCTCAGCTGCTGGGGGCCCTCAGAGCTGTTGCGGCTCAGCAGCAGGAGTCAGCTTCGACCCAGAAGGCTGAGCGGGAGGTGAGCCACATGGTGGTGGTCATGGTGGGATCCTTTTGTCTCTGTTACACACCCTACGCTGCCCTGGCCATGTACATAGTCAACAACCGTAACCATGGGGTGGACTTACGGCTTGTCACCATTCCTGCCTTCTTCTCCAAGAGTGCTTGTGTCTACAATCCCATCATCTACTGCTTCATGAATAAGCAGTTCCGAGCTTGCATCATGGAAATGGTGTGTGGAAAACCCATGACAGACGAGTCTGAAGTGTCTAGCTCCCAGAAAACC
	Phocoena                   ATGAGCAAGATGTCAGAGGAGGAGGAG------TTTTTTCTGTTCAAGAACCTC---TTGGTGGGGCCGTGGGATGGGCCTCAGTACCGCCTCACCCCTGTCTGGGCCTTCCACCTCCAGGCAGCCTTCACGGGCTTTGTCTTCGTTGTAGGGACGCCACTCAATGCCACAGTGCTGGTGGCCACACTGTGCTACAGAAAGTTGCGGCAGCCACTCAACTGCATTCTGGTCAATGTATCCCTGGGGGTCTTCATCTACTGCATCTTCTCTGTCTTTGTCGTCTTCATCACCAGCTGTCATGGATACTTTGTCTTCGGCCGCCATGTTTGTGCTCTGGGGGCCTTCCTGGGCTGTACAGCAGGTCTGGTGACAGGCTGGTCACTGGCCTTCTTGGTCTTTGAGCGCTACATCATCATCTGTAAGCCCTTCGGCAACTTCTGCTTCAGCTCCAAGCACGCGCTGATGGTGGACCTGGTCACCTGGACCATTGGTATTGGTGTCTCCATCCCACCCTTCTTTGGCTGGAGCCRGTTTGCCCCCAAGGGTCTTCAGTGTTCCTGC---------------ACCGTGGGCACCAAATATTACAGCGAGTACTATACCTGGTTTCTCTTCATTTTCTGCTACATTGTGCCTCTCTCCCTCATCTGCTTCTCCTACTCTCAGCTGCTGGGGGTCTTCAGAGCTGTTGCAGCTCAGCAGCAGGAGTCAGCTACAACCCAGAAGGCTGGGCGGGAGGTGAGCCACAAGGTGGTGATGATGGTGGGATCCTTCTGTCTCTGTTACGCGCCCTATGCTGCCCTGGCCACGTATATAGTCAACAACCGTAACCACGGGGTGGACTTACGGTTTGTCACCATCCCTGCCTTCTTCCCCAAGAGTGCTTGCGTCTACAATCCCATCATCTACTGCTTCATGAATAAGCAGTTCCGAGCTTGCATCATGGAGATGGTGTGTGGAAGGCCCATGACAGATGAGTCTGACATGTCTAGCTCCCAGAAAATG
	Physeter                   ATGAGCAAGATGTCCGAGGAGGAGGAG------TTTTTTCTGTTCAAGGACATCTCCTTGGTGGGGCCGTGGTATGGGCCTCAGTACCACCTCGCCCCTGTCTGGGCCTCCCACCTCCAGGCAGCCTTCACGGGCTTTGTCTTCTTTGTAGGGACGCCCCTCAATGCCACAGCGCTGGTGGTCACGCTGCGCTACAGAAAGTTGCGGCAGCCACTCAACTGCATTCTGGTCAATGTATCCCTGGGGGGCTTCATCTACTGCATCTTCTCTGTCTTTGTCGTCTTCATCACCAGCTGTCATGGATACTTTGTCTTCGGCTGCCACGTTTGTGCTCTGGGGGCCTTCCTGGGCTGTACAGCAGGTCTGGTGACAGGCTGGTCACTGGCCTTCTTGGTCTTTGAGCGCTACATCATCATCTGTAAGCCCTTCGGCAACTTCCGCTTCAGCTCCAAGCACGCACTGATGGTGGTCCTGGCCACCTGGACCATTGGTATTGCTGTCTCCATCCCACCCTTCTTTGGCTGGAGCCGGTTCGTCCCCGAGGGTCTTCAGTGTTCCTGTGGTCCCGACTGGTACACCGTGGGCAYCAAATATTACAGCRAGTACTATACCTGGTTTCTCTTCATTTTCTGCTACATTGCGCCTCTCTCCCTCATCTGCTTCTCCTACTCTCAGCTGCTGGAGGTCTTCAGAGCTGTTGCAGTTCAGCAGCAGGAGTCAGCTACAACCCAGAAGGCTGAGYGGGAGGTGAGCCACATGGTGGTGATGATGGTGGGATCCTTCTGTCTCTGTTACACGCCCTGTGCTGCCCTGGCCATGTATACAGTCAACAACCGTAACCACAGGGTGGACTTATGGTTTGTCACCATTCCTGCCTTCTTCTCCAAGAGTGCTTGCATCTACAATCCCATTGTCTACTGCTTCATGAATAAGCAGTTCCAAGCTCGCATCATGGAGATGGTGTGTGGAAAGCCCATGACAGATGAGTCTGACATGTCTAGCTCCCAGAAAATG
	Platanista                 ATGAGCAAGATGTCAGAGGAGGAGGAG------TTTTTTCTGTGCAAGGACATCTCCTTGGTGGGGCCGTGGGATGGGCCTCAGTACCACCTCGCCCCTTTCTGGGCCTTCCACCTCCAGGCAGCCTTCACGGGCTTTGTCTTCTTTGTAGGGATGCCACTCAATGCCACAGTGCTGGTGGCCACACTGTGCTACAGAAAGTTGTGGCAGCCACTCAACTACATTGTGGTCAATGTACCCCTGGGGGGCTTCATCTACTGCATCTTCTC----TTTGTCGTCTTCATCACCAGCTGTCATGGATACTTTGTCTTCAGCCGCCATGTTTATGCTCTGGGGGCCTTCCTGGGCTGTACAGCAGGTCTGGTGACAGGCTGGTCACTGGCCTTCTTGGTCTTTGAGCGCCACGTCATCATCTCTAAGCCCTTCGGCAACTTCCGCTTCAGCTCCAAGCACGCACTGATGGTGGTCCTGGCCACCTGGACCATTGGTATTGGTGTCTCCATCCCACGCTTCTTTGGCTGGAGCCGGTTCGTCCCCGAGGGTCTTCAGTGTTCCTGCGGTCCCGACTGGTACACCGCGGCCACCAAATATTACAGCGAGTACAATACCCGGTTTCTCTTCATTTTCTGCTACATTGTGCCTCTCTCCCTCATCTGCTTCTCCTACTCTCAGCTGCTGGGGGTCTTCAGAGCTGTTGCAGCTCAGCAGCAGGAGTCAGCTACAACTCAGAAGGCTGAGCGGGAGGTGAGCCACAAGGTGGTGATGATGGTGGGATCCTTCTGTCTCTGTTACACGCCCTATGCTGCCCCGGCCATGTATATAGTCAACAAGCGTAACCACGGGGTGGGCTTACGGTTTGTCACCATTCCTGCCTTCTTCTCCAAGAGTGCTTGCGCCTACAATCCCATCATCTACTGCTTCATGAATAAGCAGCTCCGAGCTTGCATCATGGAGATGGTGTGTGGAAGGCCCATGACAGATGAGTCTGACATGTCTAGCTCCCAGAAAATG
	Pontoporia                 ATGAGCAAGACGTCAGAGGAGGAGGAT------TTTTTTCTGTTCAAGAACATCTCCTCCGCGGGGCCGTGGGATGGGCCTCAGTACCGCCTCGCCCCTGTCTGGGCCTTCCACCTCCAGGCAGCCTTCACGGGCTTTGTCTTCTTTGTAGGGACGCCACTCAATTCCACAGTGCTGGTGGCCACACTGCGCTACAGAAAGTTGTGGCAGCCACTCAACTACATTCTGGCCAATGTATCCCTGGGGGGCTTCATCTACTGCATCTTCTCTGTCTTTGTCGTCTTCATCACCAGCTGTCATGGATACT--GTCTTTGGCCGCCATGTTTGTGCTCTGGGGGCCTTCCTGGGCTGTACAGCAGGTCTGGTGACAGGCTGGTCACTGGCCTTCTTGGTCTTTGAGCGCTACATCATCATCTGTAAGCCCTTCGGCAGCTTCCGCTTCAGCTCCAAGCACGCACTGATGGTGGTCCTGGCCATGTGGACCATTGGTATTGGTGTCTCCATCCCACCCTTCTTTGGCTGGAGCCGGTTCGTCCCTGAGGGTCTTCAGTGTCCCTGC---------------ACCGTGGGCACCAAATATTACAGCGAGTACTATACCTGGTTTCTCTTCATTTTCTGCTACATTGTGCCTCTCTCCCTCATCTGCTTCTCCTACTCTCAGCTGCTGGGGGTCTTCAGAGCTGTTGCAGCTCAGCAGCAGGAGTCAGCTACCACCCAGAGGGCTGGGCGGGAGGTGAGCCACATGGTGGTGACGATG---GGATCCTTCTGTCTCTGTTGCACGCCCTGTGCTGCCCTGGCCATGTATACATTCAGCAACCGTAACCACGGGGTGGACTTACGGTTTGTCACCATTCCTGCCTTCTTCCCCAAGAGTGCTTGCGTCTACAATCCCATCATCTACTGCTTCATGAATAAGCAGTTCCGAGCTTGCATCATGGAGATGGTGTGTGGAAGGCCCATGACAGATGAGTCTGACATGTCTAGCTCCCAGAAAATG
	Sus                        ATGAGCAAGATGCCAGAGGAGGAGGAGGAGGAGTTTCTTCTGTTCAAGAACATCTCCTTGGTGGGGCCGTGGGATGGGCCTCAGTACCACCTCGCCCCTGTCTGGGTCTTCCACCTCCAGGCAGCCTTCATGGGCTTTGTCTTCCTTGTAGGGACACCACTCAATGCCACGGTTCTGGTGGCCACCCTACGCTACAGAAAGTTGCGGCAGCCCCTCAACTATATTCTGGTCAACGTGTCCCTGGGGGGCTTCATCTACTGCATCTTCTCTGTCTTCAGCGTCTTCATTGCCAGCTGTCATGGGTACTTCGTCTTTGGCCGCCGTGTTTGTGCTATGGAGGCCTTCCTAGGCTCTGCAGCAGGTCTGGTGACAGGCTGGTCACTGGCCTTCTTGGCCTTTGAGCGCTACATCATCATCTGTAAGCCCTTCGGCAACTTCCGCTTCAGCTCCAAGCATGCACTGATAGCGGTCCTGGCCACCTGGGCAATTGGGATCGGCGTCTCCATCCCACCCTTCTTTGGCTGGAGCCGGTTCCTGCCTGAGGGCCTGCAGTGTTCCTGTGGCCCCGACTGGTACACCGTGGGCACCAAGTACTACAGCGAGTATTATACCTGGTTCCTCTTCATCTTCTGCTACATCGTGCCTCTCGCCCTCATCTGCTTCTCCTACTCTCAGCTGCTGGGGGCCCTCAGAGCTGTTGCAGCTCAGCAGCAGGAGTCAGCTTCAACCCAGAAGGCTGAGCGGGAGGTGAGCCACATGGTGGTGGTGATGGTGGGGTCCTTTTGTGTCTGTTACACGCCCTACGCTGCCCTGGCCATGTATATAGTCAACAACCGGAACCACGGGGTGGACCTACGGCTTGTCACCATTCCTGCCTTCTTCTCCAAGAGTGCTTGCATCTACAATCCGATCATCTACTGCTTCATGAATAAGCAGTTCCGAGCTTGCATCATGGAGATGGTGTGCGGAAAGCCCATGACAGATGAGTCTGACATGTCTAGCTCCCAGAAAACC
	Tursiops_truncatus         ATGAGCAAGATGTCGGAGGAGGAGGAG-------TTTTTCTGTTCAAGAACATC---TTGGTGGGGCCGTGGGATGGGCCTCAGTACCGCCTCGCCCCTGTCTGGGCCTTCCACCTCCAGGCAGCCTTCACGGGCTTTGTCTTCGTTGTAGGGACGCCACTCGATGCCACAGTGCTGGTGGCCACACTGCGCTACAGAAAGTTGCGGCAGCCACTCAACTACATTCTGGTCAACGTATCCCTGGGGGGCTTCATCTACTGCATCTTCTCTGTCTTTGTCGTCTTCATCACCAGCTGTCATGGATACTTTGTCTTCGGCCGCCATGTTTGTGCTCTGGGGGCCTTCCTGGGCCGTACAGCAGGTCTGCTGACAGGCTGGTCACTGGCCTTCTTGGTCTTTGAGCGCTACATCATCATCTGTAAGCCCTTCGGCAACTTCCGCTTCAGCTCCAAGCACGCACTGATGGTGGTCCTGGCCACCTGGACCATTGGTATTGGTGTCTCCATCCCACCCTTCTTTGGCTGGAGCCGGTTTGCCCCCGAGGGTCTTCAGTGTTCCTGC---------------ACCGTGGGCACCAAATATTACAGCGAGTACTATACCTGGTTTCTCTTCATTTTCTGCTACACTGTGCCTCTCTCCCTCATCTGCTTCTCCTACTCTCAGCTGCTGGGGGTCTTCAGAGCTGTTGCAGCTCAGCAGCAGGAGGCAGCTACAACCCAGAAGGCTGGGCGGGAGGTGAGCCACAAGGTGGTGATGATGGTGGGATCCTTCTGTCTCTGTTACACGCCCTACGCTGCCCTGGCCATGTATATAGTCAACAACCATAACCACGGGGTGGACTTACGGTTTGTCACCATTTCTGCCTTCTTCCCCAAGAGTGCTTGCGTCTACAATCCCATCATCTACTGCTTCATGAATAAGCAGTTCCAAGCTTGCATCATGGAGATGGTGTGTGGAAG-CCCATGACAGATGAGTCTGACATGTCTAGCTCCCAGAAAATG
	Vicugna                    ??????AAAATGTCAGAGGAGGAAGAG------TTTTATCTGTTCAAGAACATCTCCTCGGTGAAACCGTGGGATGGGCCTCAGTACCACCTCGCCCCTATCTGGGCCTTCCGCCTCCAGGCAGCCTTCATGGGCTTTGTCTTCCTTGTCGGGACGCCACTCAATGCCACGGTGCTGATAGCCACGCTGCGCTACAGAAAGTTGCGGCAGCCACTCAACTATATTCTGGTCAACGTGTCCCTGGGGGGCTTCATCTACTGCATGTTCTCTGTCTTCTGCGTCTTTGTAGCCAGCTGTTATGGATACTTCGTCTTTGGGCGCCGTGTTTGTGCTATGGAGGCCTTCCTGGGCTCTGCAGCAGGTCTAGTGACAGGCTGGTCACTGGCCTTCTTGGCCTTTGAGCGCTACATTATCATCTGTAAACCCTTCGGCAACTTCCGCTTCAGCTCCAAGCATGCAGTGATGGTGGTTGTGGCCACCTGGATCATTGGTGTTGGCGTCTCCATCCCACCGTTCTTTGGCTGGAGCCGGTACCTGCCTGAGGGCCTGCAGTGTTCCTGTGGTCCCGACTGGTACACCGTGGGCACCAAATACTACAGCGAGTACTATACCTGGTTCCTCTTCATCTTCTGCTACATTGTGCCTCTCTCTCTCATCTGCTTCTCCTACTCTCAGCTGCTGGGGGCCCTCAGAGCTGTTGCAGCTCAACAGCAGGAGTCAGCGTCGACCCAGAAGGCTGAGCGGGAGGTGAGCCACATGGTGGTAATGATGGTGGGATCCTTTTGTCTCTGCTACACGCCATACGCTGCCCTGGCCATGTATATAGTCAACAACCGTAACCATGGGGTGGACTTACGGCTAGTCACCATTCCTGCCTTCTTCTCCAAGAGTGCTTGCGTCTACAATCCCATCATCTACTGCTTCATGAATAAGCAGTTCCGAGCTTGCATCATGGAGATGGTGTGTGGAAAGTCCATGACAGATGAGTCTGACATGTCCAGTTCCCAGAAAACG

;
End;

[Alignment 3: LWS Exons (PAML/RAxML analyses)]
[Note: Taxa with inactivating mutations were excluded from site and branch-site analyses]
#NEXUS

Begin DATA;
	Dimensions ntax=29 nchar=1092;
	Format datatype=NUCLEOTIDE gap=-;
	Matrix
	[                          1         11        21        31        41        51        61        71        81        91        101       111       121       131       141       151       161       171       181       191       201       211       221       231       241       251       261       271       281       291       301       311       321       331       341       351       361       371       381       391       401       411       421       431       441       451       461       471       481       491       501       511       521       531       541       551       561       571       581       591       601       611       621       631       641       651       661       671       681       691       701       711       721       731       741       751       761       771       781       791       801       811       821       831       841       851       861       871       881       891       901       911       921       931       941       951       961       971       981       991       1001      1011      1021      1031      1041      1051      1061      1071      1081      1091  ]
	[                          |         |         |         |         |         |         |         |         |         |         |         |         |         |         |         |         |         |         |         |         |         |         |         |         |         |         |         |         |         |         |         |         |         |         |         |         |         |         |         |         |         |         |         |         |         |         |         |         |         |         |         |         |         |         |         |         |         |         |         |         |         |         |         |         |         |         |         |         |         |         |         |         |         |         |         |         |         |         |         |         |         |         |         |         |         |         |         |         |         |         |         |         |         |         |         |         |         |         |         |         |         |         |         |         |         |         |         |         |         |  ]
	Balaena                    ATGGCCCAGCAGTGGGGCCCTCAAAGGTTTGCAGGTGGGCAGCCACAGACCAGCTTTGAGGACAGCACCCAGGGGAGCGTCTTCACCTACACCAACAGCAACTCCACCAGAGACCCCTTCGATGGCCCCAATTACCACATCGCTCCTCGATGGGTGTATCACCTCACCAGTGTCTGGATGGTCTTTGTGGTCATCGCCTCCATCTTCACGAATGGGCTCGTGCTGGCAGCCACCATGAAGTTCAAGAAGCTGCGCCACCCTCTGAACTGGATCCTGGTGAACTTGGCCATCGCTGACCTGGCGGAGACGATCATCGCCGGCACCATCAGCATTGTGAACCAGATGTATGGCTACTTTGTGCTGGGCCACCCCTTGTGCATCGTGGAGGGCTACACTGTCTCCTTGTGTGGGATCACCGGTCTCTGGTCCTTGGCCATCATTTCCTGGGAGAGGTGGATGGTGGTCTGCAAGCCCTTTGGCAACGTGAGATTTGATGCCAAGCTGGCCATCGCGGGCATTGCCTTCTCCTGGATCTGGGCTGCTGTGTGGACAGCTGCACCCATCTTTGGTTGGAGCAG??????????????????????????????????????????????????????????????????????????????????????????????????????????????????????????????????????????????????????????????????????GTGGCGAAGCAGCAGAAAGAATCCGAGTCCACCCAGAAGGCGGAGAAGGAGGTGACCCGCATGGTGATGGTGATGATCTTCGCGTACTGCCTCTGCTGGGGGCCCTACACATTCTTTGCATGCTTCGCCGCTGCCCACCCTGGCTACGCCTTCCACCCTCTGGTGGCCGCCCTGCCATCCTACTTCGCCAAAAGTGCCACTATCTACAACCCCGTTATCTATGTCTTTATGAACCGGCAGTTTCGAAGCTGCAGCTTGCAGCTTTTCGGGAAGAAGGTGGAAGACAGCTCTGAGCTCTCCAGCGTTTGCAAAGCAGAAGCTTCATCTGTCTCTTCGGTCTCACCTGCC
	Balaenoptera_acutorostrata --GGCCCAGCACTGGGGCCCTCAAAGGTTTGCAGGCGGGCAGGCACAGGCCAGCTTTGAGGACAGCACCCAGGGGAGCGTCTTCACCTACACCAGCAGCAGCTCCACCAGAGACCCCTTCGACGGCCCCGATCACCACATCGCTCCC-GATGGGTGTATCAGCTCACCAGTGCCTGGATGGTCTTTGTGGTCGTCGCCTCCATCCTCACCAATGGGCTCGTGCTGGCAGCCACCATGAAGTTCAGGAAGCTGCGCCACCCTCTGAACTGGATCCTGGTGAACTTGGCCATCGCTGACCTGGCGGAGACGATCATTGCCGGCACCATCAGCAGTGTGAACCAGATGTACGGCTACTTTGTGCTGGGCCACCCCTTGTGCATCGTGGAGGGCTACACTGTCTCCTTGTGTGGGATCACCGGTCTCTGGTCCTTGGCCATCATTTCCTGGGAGAGGTGGATGGTGGTCTGCAAGCCCTTTGGCAACATGAGATTTGATGCCAAGCTGGCCATCGCGGGCATTGCCTTCTCCTGGATCTGGGCTGCTGTGTGGGCAGCTCCACCCATCTTTGGTTGGAGCAGGTACTGGCCCCACGGCCTGAAGACTTCGTGCGGCCCGGACGTGTTCCGCGGCAGCTCGTACCCCGGGGTGCGGTCTCACATGATCGTGCTCGTGACCACCTGCTGCTTCCTCCCGCTCAGCGCCATCGTGCTCTGCTACCTGCAAGTGTGGCTGGCCATCCGAGCGGTGGCGAAGCAGCAGAAAGAATCCGAGTCCACCCAGAAGGCGGAGAAGGAGGTGACCCGCATGGTGATGGTGATGATCTTCGCGTACTGCCTCTGCTGGGGGCCCTACACATTCTTTGCATGCTTCGCCGCTGCCCACCCTGGCTATGCCTTCCACCCTCTGGTGGCCGCCCTGCCATCCTACTTCGCCCAAAGTGCCACTATCTACAACCCCATTATCTATGTCTTTATGAACCGGCAGTTTYGAAGCTGCAGCTTGCGGCTTTTTGGGAAGAAGGTGGAAGACAGCTCTGAGCTCTCCTGCGTTTGCAAAGCAGAAGCTTCATCTGTCTCTTCGGTCTCACCTGCC
	Balaenoptera_musculus      --GGCCCAGCAGGGGGGCCCTCAAAGGTTTGCAGGCGGGCAGGCACAGGC-AGCTTTGAGGACAGCACCCAGGGGAGCGTCTTCACCTACACCAGCAGCAGCTCCACCAGAGACCCCTTCGACGGCCCCAATCACCACATCGCTCCC-GATGGGTGTATCAGCTCACCAGTGTCTGGATGGTCTTTGTGGTCGTCGCCTCCATCCTCACCAATGGGCTCGTGCTGGCAGCCACCATGAAGTTCAAGAAGCTGCGCCACCCTCTGAACTGGATCCTGGTGAACTTGGCCATCGCTGACCTGGCGGAGACGATCATTGCCGGCACCATCAGCATTGTGAACCAGATGTACGGCTACTTTGTGCTGGGCCACCGCTTGTGCATCGTGGAGGGCTACACTGTCTCCTTGTGTGGGATCACCGGTCTCTGGTCCTTGGCCATCATTTCCTGGGAGAGGTGGATGGTGGTCTGCAAGCCCTTTGGCAACGTGAGATTTGATGCCAAGCTGGCCATCGCGGGCATTGCCTTCTCCTGGATCTGGGCTGCTGTGTGGGCAGCTCCACCCATCTTTGGTTGGAGCAGGTACTGGCCCCACGGCCTGAAGACTTCGTGCGGCCCGGACGTGTTCAGCGGCAGCTCGTACCCCGGGGCGCAGTCTTACATGATCGTGCTCATGACCACCTGCTGCTTCCTCCCGCTCAGCGTCATCGTGCTCTGCTACCTGCAAGTGCGGCTGGCCATCCGAGCGGTGGCGAAGCAGCAGAAAGAATCCGAGTCCACCCAGAAGGCGGAGAAGGAGGTGACCCGCATGGTGATGGTGATGATCTTCGCGTACTGCCTCTGCTGGGGGCCCTACACATTCTTTGCATGCTTTGCCGCTGCCCACCCTGGCTATGCCTTCCACCCTCTGGTGGCCGCCCTGCCATCCTACTTCGCCAAAAGTGCCACTATCTACAACCCCATTATCTATGTCTTTATGAACCGGCAGTTTYGAAGCTGCAGCTTGCAGCTTTTTGGGAAGAAGGTGGAAGACAGCTCTGAGCTCTCCAGCGTTTGCAAAGCAGAAGCTTCATCTGTCTCTTCGATCTCACCTGCC
	Balaenoptera_physalus      --GGCCCAGCAGTGGGGCCCTCAAAGGTTTGCAGGCGGGCAGGCACAGGCCAGCTTTGAGGACAGCACCCAGGGGAGCGTCTTCACCTACACCAGCAGCAGCTCCACCAGAGACCCCTTCGACGGCCCCAATCACCACATCGCTCCC-GATGGGTGTATCAGCTCACCAGTGTCTGGATGGTCTTTGTGGTCGTCGCCTCCATCCTCACCAATGGGCTCGTGCTGGCAGCCACCATGAAGTTCAAGAAGCTGCGCCACCCTCTGAACTGGATCCTGGTGAACTTGGCCATCGCTGACCTGGCGGAGACGAGCATTGCCGGCACCATCAGCATTGTGAACCAGATGTACGGCTACTTTGTGCTGGGCCACCCCTTGTGCATCGTGGAGGGCTACACTGTCTCCTTGTGTGGGATCACCGGTCTCTGGTCCTTGGCCATCATTTCCTGGGAGAGGTGGATGGTGGTCTGCAAGCCCTTTGGCAACGTGAGATTTGATGCCAAGCTGGCCATCGCGGGCATTGCCTTCTCCTGGATCTGGGCTGCTGTGTGGGCAGCTCCACCCATCTTTGGTTGGAGCAGGTACTGGCCCCACGGCCTGAAGACTTCGTGCGGCCCGGACGTGTTCAGCGGCAGCTCGTACCCCGGGGTGCAGTCTTACATGATCGTGCTCATGACCACCTGCTGCTTCATCCCGCTCAGCGTCATCGTGCTCTGCTACCTGCAAGTGTGGCTGGCCATCCGAGCGGTGGCGAAGCAGCAGAAAGAATCCGAGTTCACCCAGAAGGCGGAGAAGGAGGTGACCCGCATGGTGATGGTGATGATCTTCGCGTACTGCCTCTGCTGGGGGCCCTACACATTCTTTGCATGCTTTGCCRCTGCCCACCCTGGCTATGCCTTCCACCCTCTGGTGGCCGCCCTGCCATCCTACTTCGCCAAAAGTGCCACTATCTACAACTCCATTATCTATGTCTTTATGAACCGGCAGTTTCGAAGCTGCAGCTTGCAGCTTTTTGGGAAGAAGGTGGAAGACAGCTCTGAGCTCTCCAGCGTTTGCAAAGCAGAAGCTTCATCTGTCTCTTCGGTCTCACCTGCC
	Berardius_bairdii          ATGGCCCAGCAGTGGGGCCCTCAAAGGTTTGCAGGTGGGCAGCCACAGACCAGCTTTGAGGACAGCACCCAGGGGAGCGTCTTCACTTACACCAACAGCAACTCCACCAGAGACCCCTTCGACGGCCCCAATTACCACATCGCTCCCAGATGGGTGTACCACCTCACCAGCGTCTGGATGGTCTTTGTGGTCATCGCGTCCGTCTTCACGAATGGGCTCGTGCTGGCAGCCACCATGAAGTTCAAGAAGCTGCGCCACCCTCTGAACTGGATTCTGGTGAACTTGGCCATCGCTGACCTGGCAGAGACGATCATTGCCAGCACCATCAGCATTGTGAACCAGATGTACGGCTACTTTGTGTTGGGCCACCCCTTGTGCATCGTGGAGGGCTACACTGTCTCCTTGTGTGGGATCACGGGTCTCTGGTCCTTGGCCATCATTTCCTGGGAGAGGTGGATGGTGGTCTGCAAGCCCTTTGGCAACGTGAGATTTGATGCCAAGTTGGCCATTGCGGGCATTGCCTTCTCCTGGATCTGGGCTGCTGTGTGGACAGCTCCACCCATCTTTGGTTGGAGCAGGTACTGGCCCCATGGCCTGAAGACGTCGTGCGGCCCGGACGTGTTCAGCG----CTC--ACCCTGGGCTGCAGTCTTACATGCTCGTGCTCATGGTCACCTGCTGCTTCACCCTGCTCAGCGTTATCGTGCTCTGCTACCTACAAGTGTGGCTGGCCATCCGAGCGGTGGTGAAGCAGCAGAAAGAATCCGAGTCCACCCAGAAGGCGGAGAAGGAGGTAACCCGCATGGTGATGGTGATGATCTTCGCGTACTGCCTCTGCTGGGGGCCCTACACATTCTTTGCATGCTTCGCCGCTGCCCACCCTAGCTACGCCTTCCACCCTCTGGTGGCCGCCCTGCCAGCCTACTTCGCCAAAAGTGCCACTATCTACAACCCCATTATCTATGTCTTTATGAACCGGCAGTTTCGAAACTGCATCTTGCAGCTTTTTGGGAAGAAGGTGGGTGATAGCTCTGAACTCTCCAGCGTTTCCAAAACAGAGGCCTCATCTGTCTCTTCGGTGTCACCTGCC
	Bos_taurus                 ATGGCCCACGCGTGGGGCCCCCAAAGGCTTGCAGGTGGGCAGCCGCAGGCCAACTTTGAGGAGAGCACCCAGGGGAGCATCTTTACCTACACCAACAGCAACTCCACCAGAGATCCCTTTGAAGGCCCCAATTACCACATCGCTCCCAGATGGGTGTACCACCTCACCAGCGCCTGGATGGTCTTCGTGGTCATCGCGTCTGTCTTCACTAATGGGCTCGTGCTGGCAGCCACCATGAGGTTCAAGAAGCTCCGCCACCCTCTCAACTGGATCCTGGTCAACTTGGCCATTGCTGACCTGGCAGAGACCATCATCGCCAGCACCATCAGCGTTGTGAACCAGATGTATGGCTACTTTGTGCTGGGCCACCCCTTGTGTGTTGTGGAGGGCTACACTGTCTCCTTGTGTGGGATCACCGGTCTCTGGTCCTTGGCCATCATCTCCTGGGAGAGGTGGATGGTGGTCTGCAAGCCCTTTGGCAACGTCAGATTTGATGCCAAGTTGGCCATCACAGGCATCGCCTTCTCCTGGATCTGGGCTGCTGTGTGGACGGCTCCGCCCATCTTTGGTTGGAGTAGGTACTGGCCCCACGGCCTGAAGACTTCATGTGGCCCCGATGTGTTCAGCGGCAGCTCCTACCCAGGGGTGCAGTCGTACATGATCGTTCTCATGATCACGTGTTGCTTCATCCCACTCAGCGTCATCATCCTCTGCTACCTGCAAGTGTGGCTGGCCATCCGAGCGGTGGCAAAGCAGCAGAAAGAATCTGAGTCCACCCAGAAGGCGGAGAAGGAGGTAACCCGCATGGTGATGGTGATGATCTTCGCCTACTGTCTCTGCTGGGGGCCCTACACCTTCTTTGCCTGCTTTGCTGCTGCACACCCCGGCTACGCCTTCCACCCTCTGGTGGCTGCCCTGCCAGCCTACTTTGCCAAAAGTGCCACTATCTACAACCCCATTATCTATGTCTTCATGAACCGCCAGTTTCGAAACTGCATCTTGCAACTTTTTGGGAAGAAGGTGGACGACAGCTCTGAACTCTCCAGTGTTTCCAAAACAGAGGCGTCATCTGTTTCTTCGGTGTCACCTGCA
	Caperea                    ATGGCCCAGCAGTGGGGCCCTCAAAGGTTTGCAGGTGGGCAGCCACAGACCAGCTTTGAGGACAGCACCCAGGGGACCGTCTTCACCTACACCAACAGCAACTCCACCAGAGACCCCTTCGATGGCCCCAGTTACCACATTGCTCCCAGATGGGTGTATCACCTCACCAGTGTCTGGGTGGTCTTTGTGGTCATCGCCTCCATCTTCACGAATGGGCTTGTGCTGGCAGCCACCATGAAGTTCAAGAAGCTGCGCCACCCTCTGAACTGGATCCTGGTGAACTTGGCCATCGCTGACCTGGCGGAGACGATCATCGCTGGCACCATCAGTATTGTGAACCAGATGTGTGGCTACTTTGTGCTGGGCCACCCCTTGTGCATCGTGGAGGGCTACACTGTCTCCTTGTGTGGGATCACCGGTCTCTGGTCCTTGGCCATCATTTCCTGGGAGAGGTGGATGGTGGTCTGCAAGCCCTTTGGCAATGTGAGATTTGATGCCAAGCTGGCCATTGCGGGCATTGCCTTCTCCTGGATCTGGGCTGCTGTGTGGGCAGCTCCACCCATCTTTGGTTGGAGCAGGTACTGGCCCCACGGCCTGAAGACTTCGTGCGGCCCGGACGTGTTCAGCGGCAGCTCGTACCCTGGGGTGCAGTCTTATATGATCGTGCTCATGACCACCTGCTGCTTCATCCCGCTCAGCGTCATCGTGCTCTGCTACCTGCAAGTGTGGCTGGCCATCCGAGCGGTGGCGAAGCAGCAGAAAGAATCTGAGTCCACCCAGAAGGCGGAGAAGGAGGTGACCCGCATGGTGATGGTGATGATCTTCGCGTACTGCCTCTGCTGGGGGCCCTACACATTCTTTGCATGTTTCGCCGCTGCCCACCCTGGCTATGCCTTCCACCCTCTGGTGGCCGCCCTGCCATCCTACTTCGCCAAAAGTGCCACTATCTACAACCCCATTATCTATGTCTTTATGAACTGGCAGTTTCGAAGCTGCAGCTTGCAGCTTTTTGGGAAGAAGGTGGAAGACAGCTCTGAGCTCTCCAGCGTTTGCAAAGCAGAAGCTTCATCTGTCTCTTCGGTCTCACCTGCC
	Delphinapterus             ATGGCCCAGCAGTGGGGCCCTCAAAGGTTTGCAGGTGGGCAGCCACAGACCAGCTTTGAGGACAGCACCCAGGGGAGYGTCTTCACCTACACCAACAGCAACTCCACCAGAGACCCCTTCGACGGCCCCAATTACCACATCGCCCCCAGATGGGTGTACCACCTGACCAGCGTCTGGATGGTCTTCGTGCTCATCGCCTCCATCTTCACGAACGGGCCCGTGCTGGCAGCCACCATGAAGTTCAAGAAGCTGCGCCACCCTCTGAACTGGATGCTGGTGAACTTGGCCGTCGCTGACCTGGCGGAGACGGTCATTGCCAGCACCATCAGCGTTGTGAACCAGATGTACGGCTACTTTGTGCTGGGCCACCCCTTGTGCATCGTGGAGGGCTTCACTGTCTCCTTGTGTGGGATCACCGGTCTCTGGTCCTTGGCCATCATTTCCTGGGAGAGGTGGATGGTGGTCTGCAAGCCCTTTGGCAACGTGAGATTTGATGCCAAGTTGGCCATTGCGGGCATTGCCTTCTCCTGGATCTGGGCTGCTGTGTGGACAGCTCCACCCATCTTTGGTTGGAGCAGGTACTGGCCCCACGGCCTGAAGACTTCGTGCGGCCCGGATGTGTTCAGCGGCAGCTCTTACCCTGGGGTGCAGTCTTACATGATCACGCTCATGATCACCTGCTGCTTCATCCCGCTCAGCGTTATCGTGCTCTGCTACCTGCAAGTGTGGCTGGCCATCCGAGCGGTGGCGAAGCAGCAGAAAGAATCCGAATCCACCCGGAAGGCGGAGAAGGAGGTAACCCGCATGGTGATGGTGATGATCTTTGCGTACTGCCTCTGCTGGGGGCCCTACACATTCTTTGCATGCTTCGCCGCTGCCCACCCTGGCTACGCCTTCCACCCTCTGGTGGCCGCCCTGCCATCCTACTTCGCCAAAAGTGCCACCATCTACAACCCCATTATCTACGTCTTTATGAACCGGCAGTTTCGAAACTGCATCTTGCAGCTTTTTGGGAAGAAGGTGGATGATAGCTCTGAACTCTCCAGCGTTTCCAAAACAGAGGCCTCATCTGTCTCTTCGGTGTCACCTGCC
	Delphinus_delphis          ATGGCCCAGACGTGGGGCCCTCAGAGGTTTGCAGGTGGGCAGCCGCAGACCAGCTTTGAGGACAGCACCCAGGGGAGCGTCTTCACCTACACCAACAGCAACTCCACCAGAGACCCCTTCGACGGCCCCAATTACCACATCGCCCCCAGATGGGTGTACCACCTGACCAGCGTCTGGATGGTCTTCGTGCTCATCGCCTCCATCTTCACGAACGGGCCCGTGCTGGCAGCCACCATGAAGTTCAAGAAGCTGCGCCACCCTCTGAACTGGATGCTGGTGAACTTGGCCGTCGCTGACCTGGCGGAGACGGTCATTGCCAGCACCATCAGCGTTGTGAACCAGATGTACGGCTACTTTGTGCTGGGCCACCCCTTGTGCATTGTGGAGGGCTTCACTGTCTCCTTGTGTGGGATCACCGGTCTCTGGTCCTTGGCCATCATTTCCTGGGAGAGGTGGATGGTGGTCTGCAAGCCCTTCGGCAACGTGAGATTTGATGCCAAGCTGGCCATTGCAGGCATTGCCTTCTCCTGGATCTGGGCTGCTGTGTGGACAGCTCCACCCATCTTTGGCTGGAGCAGGTACTGGCCCCACGGCCTGAAGACGTCGTGCGGCCCGGATGTGTTCAGCGGCAGCTCTTACCCCGGGGTGCAGTCTTACATGATCACGCTCATGATCACCTGCTGCTTCATCCCGCTCAGCGTTACCGTGCTCTGCTACCTGCAAGTGTGGCTGGCCATCCGAGCGGTGGCGAAGCAGCAGAAAGAATCCGAATCCACCCGGAAGGTGGAGAAGGAGGTAACCCGCATGGTGATGGTGATGATCTTTGCGTACTGCCTCTGCTGGGGGCCCTACACATTCTTTGCGTGCTTCGCCGCTGCCCACCCTGGCTACGCCTTCCACCCTCTGGTGGCCGCCCTGCCATCCTACTTCGCCAAAAGTGCCACCATCTACAACCCCATTATCTATGTCTTTATGAACCGGCAGTTTCGAAACTGCATCTTGCAGCTTTTTGGGAAGAAGGTGGATGACAGCTCTGAACTCTCCAGCGTTTCCAAAACAGAGGCCTCATCTGTCTCTTCGGTGTCACCTGCC
	Eschrichtius               --GGCCCAGCAGTGGGGCCCTCAAAGGTTTGCAGGCGGGCAGGCACAGGCCAGCTTTGAGGACAGCACCCAGGGGAGTGTCTTCACCTACACCAGCAGCAGCTCCACCAGAGACCCCTTTGACGGCCCCGATCACCACATCGCCCCC-GATGGGTGTATCAGCTCACCAGCGTCTGGATGGTCTTTGTGGTCGTCGCCTCCATCCTCACCAATGGGCTCGTGCTGGCAGCCACCATGAAGTTCAAGAAGCTGCGCCACCCTCTGAACTGGATCCTGGTGAACTTGGCCATCGCTGACCTGGCGGAGACGATCATTGCCGGCACCATCAGCATTGTGAACCAGATGTACGGCTACTTTGTGCTGGGCCACCCCTTGTGCATCGTGGAGGGCTACACTGTCTCCTTGTGTGGGATCACCGGTCTCTGGTCCTTGGCCATCATTTCCTGGGAGAGGTGGATGGTGGTCTGCAAGCCCTTTGGCAACGTGAGATTTGATGCCAAGCTGGCCATCGCGGGCATTGCCTTCTCCTGGATCTGGGCTGCTGTGTGGGCAGCTCCACCCATCTTTGGTTGGAGCAGGTACTGGCCCCACGGCCTGAAGACTTCGTGCGGCCCGGACGTGTTCAGCGGCAGCTCGTACCCCGGGGTGCAGTCTTACATGATCGTGCTCATGACCACCTGCTGCTTCATCCCGCTCAGCGTCATCGTGCTCTGCTACCTGCAAGTGTGGCTGGCCATCCGAGCGGTGGCGAAGCAGCAGAAAGAATCCGAGTCCACCCAGAAGGCGGAGAAGGAGGTGACCCGCATGGTGATGGTGATGATCTTCGCGTACTGCCTCTGCTGGGGGCCCTACACATTCTTTGCATGCTTCGCCGCTGCCCACCCTGGCTATGCCTTCCACCCTCTGGTGGCTGCCCTGCCATCCTGCTTCGCCAAGAGTGCCACTATCTACAACCCCATTATCTATGCCTTTATGAACCGGCAGTTTCGAAGCTGCAGCTTGCAGCTTTTTGGGAAGAAGGTGGAAGACAGCTTTGAGCTCTCCAGCGTTTGCAAAGCAGAAGCTTCATCTGTCTCTTCGGTCTCACCTGCC
	Eubalaena                  ATGGCCCAGCAGTGCGGCCCTCAAAGGTTTGCAGGTGGGCAGCCACAGACCAGCTTTGAGGACAGCACCCAGGGGAGCGTCTTCACCTACACCAACAGCAACTCCACCAGAGACCCCTTCGATGGCCCCAATTACCACATCGCTCCCCGATGGGTGTATCACCTCACCAGTGTCTGGATGGTCTTTGTGGTCATCGCCTCCATCTTCACGAATGGGCTCGTGCTGGCAGCCACCATGAAGTTCAAGAAGCTGCGCCACCCTCTGAACTGGATCCTGGTGAACTTGGCCATCGCTGACCTGGCGGAGACGATCATCGCCGGCACCATCAGCATTGTGAACCAGATGTACGGCTACTTTGTGCTGGGCCACCCCTTGTGCATCGTGGAGGGCTACACTGTCTCCTTGTGTGGGATCACCGGTCTCTGGTCCTTGGCCATCATTTCCTGGGAGAGGTGGATGGTGGTCTGCCAGCCCTTTGGCAACGTGAGATTTGATGCCAAGCTGGCCATCGCGGGCATTGCCTTCTCCTGGATCTGGGCTGCTGTGTGGACAGCTCCACCCATCTTTGGTTGGAGCAG??????????????????????????????????????????????????????????????????????????????????????????????????????????????????????????????????????????????????????????????????????GTGGCGAAGCAGCAGAAAGAATCCGAGTCCACCCAGAAGGCGGAGAAGGAGGTGACCCGCATAGTGATGGTGATGATCTTCACGTACTGCCTCTGCTGGGGGCCCTACACATTCTTTGCATGCTTCGCCGCTGCCCACCCTGGCTACGCCTTCCACCCTCTGGTGGCCGCCCTGCCATCCTACTGCGCCAAAAGTGCCACTATCTACAACCCCATTATCTATGTCTTTATGAACCGGCAGTTTCGAAGCTGCA-------GCTTTTTGGGAAGAAGGTGGAAGACAGCTCTGAGCTCTCCAGCGTTTGCAAAGCAGAAGCTTCATCTGTCTCTTCGGTCTCACCTGCC
	Globicephala_melas         ATGGCCCAGCAGTGGGGCCCTCAGAGGTTTGCAGGTGGGCAGCCGCAGACCAGCTTCGAGGACAGCACGCAGGGGAGCGTCTTCACCTACACCAACAGCAACTCCACCAGAGACCCCTTCGACGGCCCCAATTACCACATCGCCCCCAGATGGGTGTACCACCTGACCAGCGTCTGGATGGTCTTCGTGCTCATCGCCTCCATCTTCACGAACGGGCCCGTGCTGGCAGCCACCATGAAGTTCAAGAAGCTGCGCCACCCTCTGAACTGGATGCTGGTGAACTTGGCCGTCGCTGACCTGGCGGAGACGGTCATTGCCAGCACCATCAGCGTTGTGAACCAGATGTACGGCTACTTTGTGCTGGGCCACCCCTTGTGCATTGTGGAGGGCTTCACTGTCTCCTTGTGTGGGATCACCGGTCTCTGGTCCTTGGCCATCATTTCCTGGGAGAGGTGGATGGTGGTCTGCAAGCCCTTCGGCAACGTGAGATTTGATGCCAAGCTGGCCATTGTGGGCATTGCCTTCTCCTGGATCTGGGCTGCTGTGTGGACAGCTCCACCCATCTTTGGCTGGAGCAGGTACTGGCCCCACGGCCTGAAGACGTCGTGCGGCCCGGATGTGTTCAGCGGCAGCTCTTACCCCGGGGTGCAGTCTTACATGATCACGCTCATGATCACCTGCTGCTTCATCCCGCTCAGCGTTATCGTGCTCTGCTACCTGCAAGTGTGGCTGGCCATCCGAGCGGTGGCGAAGCAGCAGAAAGAATCCGAATCCACCCGGAAGGCGGAGAAGGAGGTAACCCGCATGGTGATGGTGATGATCTTTGCGTACTGCCTCTGCTGGGGGCCCTACACGTTCTTTGCGTGCTTCGCCGCTGCCCACCCTGGCTACGCCTTCCACCCTCTGGTGGCCGCCCTGCCATCCTACTTCGCCAAAAGTGCCACCATCTACAACCCCATTATCTATGTCTTTATGAACCGGCAGTTTCGAAACTGCATCTTGCAGCTTTTTGGGAAGAAGGTGGATGACAGCTCTGAACTCTCCAGCGTTTCCAAAACAGAGGCCTCATCTGTCTCTTCAGTGACACCTGCC
	Hippopotamus               ATGGCCCAGCAGTGGGGCCCCCAAAGGCTTGCAGTTGGGCAGCCGCAGGCCAGCTTTGAGGACAGCACCCAGGGGAGCATCTTCACCTACACCAACAGCAACTCCACCAGAGGCCCCTTCGACGGCCCCAATTACCACATCGCTCCCAGATGGGTGTACCACCTCACCAGCGCCTGGATGGTCTTCGTGGTCATCGCCTCCGTCTTCACTAACGGCCTGGTGCTGGCAGCTACCATGAGGTTCAAGAAGCTGCGCCACCCTCTGAACTGGATCCTCGTGAACTTGGCCATCGCTGACCTGGCAGAGACGGTCATTGCCAGCACCATCAGCGTTGTGAACCAGATGCACGGCTACTTTGTGCTGGGCCACCCCCTGTGCGTCGTGGAGGGCTATACTGTCTCCTTGTGTGGGATCACTGGTCTCTGGTCCTTGGCCATCATTTCCTGGGAGAGATGGATGGTGGTCTGCAAGCCCTTTGGCAACGTGAGATTTGATGCCAAGCTGGCCATCGCAGGCATCGCCTTCTCCTGGATCTGGGCAGCTGTGTGGACAGCTCCGCCCATCTTTGGTTGGAGCAGGTACTGGCCCCATGGCCTGAAGACTTCGTGTGGCCCGGACGTGTTCAGCGGCAGCTCCTACCCCGGGGTGCAGTCTTACATGCTCGTGCTCATGGTCACCTGCTGCTTCATCCCGCTCGGCGTCATCGTGCTCTGCTACCTGCAAGTGTGGCTGGCCATCCGAGCGGTGGCGAAGCAGCAGAAAGAATCCGAGTCCACTCAGAAGGCAGAGAAGGAGGTAACCCGCATGGTGATGGTGATGATCTTTGCGTACTGCCTCTGCTGGGGGCCCTACACCTTCTTTGCATGCTTTGCTGCTGCCCACCCTGGCTACGCCTTCCACCCTCTGGTGGCCGCCCTGCCAGCCTACTTCGCCAAAAGTGCCACTATCTACAACCCCATTATCTATGTCTTTATGAACCGGCAGTTTCGAAACTGCATCTTGCAGCTTTTTGGGAAGAAGGTGGATGATAGCTCTGAAATCTCCAGCGTTTCCAAAACAGAGGCCTCATCTGTCTCTTCAGTGTCACCTGCC
	Inia                       ATGGCCCAGCAGTGGGGCCCTCAAAGGTTTGCAGGTGGGCAGCCACTGACCAGCTTTGAGGACAGCACCCAGGGGAGCGTCTTCACCTACACCAACAGCAACTCCACCAGAGACCCCTTCGACGGCCCCAATTACCACATCGCCCCCAGATGGGTGTACCACCTGACCAGTGTCTGGATGGTCTTCGTGCTCGTCGCCTCCGTCTTCACGAACGGGCCCGTGCTGGTGGCCACCATGACGTTCAGGAAGCTGCGCCACCCTCTGAACTGGATGCTGGTGAACTTGGCCGTCGCTGACCTGGCGGAGGCGGTCATTGCCAGCACCATCAGCGTTGTGAACCAGATGCACGGCTACTTTGTGCTGGGCCACCCCTTGTGCATCGTGGAGGGCTTCACTGTCTCCTTGTGTGGGATCACCGGTCTCTGGTCCTTGGCCATCATTTCCTGGGAGAGGTGGATGGTGGTCTGCAAGCCCTTTGGCAACGTGAGATTTGATGCCAAGTTGGCCATTGCGGGCATTGCCTTCTCCTGGATCTGGGCTGCTGTGTGGACAGCTCCACCCATCTTTGGTTGGAGTAGGTACTGGCCCCACGGCCTGAAGACTTCGTGCGGCCCGGATGTGTTCAGCGGCAGCTCTTACCCTGGGGTGCAGTCTTACATGATCGCGCTCATGATCACCTGCTGTTTCATCCCGCTCAGCATCATCGTGCTCTGCTACCTGCAAGTGTGGCTGGCCATCCGAGCGGTGGCGAAGCAGCAGACAGAATCCGAATCCACCCGGAAGGCGGAGAAGGAGGTGACCCGCATGGTGATGGTGATGATCTTTGCGTACTGCCTCTGCTGGGGGCCCTACACAGTCTTTGCATGCTTCGCCACTGCCCACCCTGGCTACGCCTTCCACCCTCTGGTGGCCGCCCTGCCGCCCTACTTTGCCAAAAGTGCCACCATCTACAACCCCATTATCTATGTCTTTATGAACCGGCAGTTTCGAAACTGCATTTTGCAGCTTTTTGGGAAGAAGGTGGATGATAGCTYTGAACTCTCCAGCGTTTCCAAAACAGAGGCCTCATCTGTCTCTTCCGTGTCACCTGCC
	Kogia                      ----------------------------------------AGCCACAGACCAGCTTTGAGGACAGCACCCAGGGGAGCGTCTTCACCTACACCAACAGCAACTCCACCAGAGACCCCTTCGGCGGCCCCGATTACCACAGCGCCCCCAGATGGGTGTATCACCTYGCCGGCGCCTGGGTGGTCTCCGTGGTCATCGCCTCCATCTTCACGAACGGGCTCGTGCCGGCAGCCACCACGAAGTTCAAGAAGCTGCGCCGCCCTCTGAACTGGATCCTGGTGAACTTGGCCATCGCTAACCTAGCGGAGACGATCATCACCGGCACCGTCAGCGCTGCGAACCAGATGTACGGCTACTTTGTGCTGGGCCGCCCCTTGTGCATCGTGGAGGGCTACACTGTCGCCCTGTGTGGGATCACCGGTCTCTGGTCCTTGGCCATCATTTCCTGGGAGAGATGGACGGTGGTCTGCAAGCCCTCTGGCAATGGGAGATTTGATGCCAGGTTGGCCGTTGCGGGCATTGCCTTCTCCTGGATCTGGGCTGCCGTGTGGACAGCTCCACCCATCTTTGGTTGGAGCAGGTACTGGCCCCACGGCCTGAAGACCTCGTGCGGCCCGGACGTGTTCAGCGGCAGCTCTTACCCTGGGGCGCAGTCTTACGTGGYCGCGCTCRTGATCACCTGCGGCCTCRTCCCGCTCAGCRCCATCGTGCTCTGCTACCTGCAAGTGTGGCTGGCCATCCGGGCG????????????????????????????????????????????????????????????????????????????????????????????????????????????????????????????????????????????????????????????????????????????????????????????????????????????????????????????????????????????????TTTCGAAACTGCATCTTGCAGCTTTTTGGGAAGAAGGTGGATGATAGCTCTGAACTCTCCAGCGTTTCCAAAACAGAGGCCTCATCTGTTTCTTCGGTGTCACCTGCC
	Megaptera                  --GGCCCAGCAGTGGGGCCCTCAAAGGTTTGCAGGCGGGCAGGCACAGGCCAGCTTTGAGGACAGCACCCAGGGGAGCGTCTTCACCTACACCAGCAGCAGCTCCACCAGAGACCCCTTCGACGGCCCCAATCACCACATCGCTCCC-GATGGGTGTATCAGCTCACCAGTGTCTGGATGGTCTTTGTGGTCGTCGCCTCCATCCTCACCAATGGGCTCGTGCTGGCAGCCACCATGAAGTTCAAGAAGCTGCGCCACCCTCTGAACTGGATCCTGGTGAACTTGGCCATCGCTGACCTGGCGGAGACGATCATTGCCGGCACCATCAGCATTGTGAACCAGATGTACGGCTACTTTGTGCTGGGCCACCCCTTGTGCATCGTGGAGGGCTACACTGTCTCCTTGTGTGGGATCACTGGTCTCTGGTCCTTGGCCATCATTTCCTGGGAGAGGTGGATGGTGGTCTGCAAGCCCTTTGGCAACGTGAGATTTGATGCCAAGCTGGCCATCGCGGGCATTGCCTTCTCCTGGATCTGGGCTGCTGTGTGGGCAGCTCCACCCATCTTTGGTTGGAGCAGGTACTGGCCCCACGGCCTGAAGACTTCGTGCGGCCCGGACGTGTTCAGCGGCAGCTCGTACCCCGGGGTGCAGTCTTACATGATCGTGCTCATGACCACCTGCTGCTTCATCCCGCTCAGCGTCATCGTGCTCTGCTACCTGCAAGTGTGGCTGGCCATCCGAGCGGTGGCGAAGCAGCAGAAAGAATCCGAGTTCACCCAGAAGGCGGAGAAGGAGGTGACCCGCATGGTGATGGTGATGATCTTCGCGTACTGCCTCTGCTGGGGGCCCTACACATTCTTTGCATGCTTTGCCGCTGCCCACCCTGGCTATGCCTTCCACCCTCTGGTGGCCGCCCTGCCATCCTACTTCGCCAAAAGTGCCACTATCTACAACCCCATTATCTATGTCTTTATGAACCGGCAGTTTCGAAGCTGCAGCTTGCAGCTTTTTGGGAAGAAGGTGGAAGACAGCTCTGAGCTCTCCAGCGTTTGCAAAGCAGAAGCTTCATCTGTCTCTTCAGTCTCACCTGCC
	Mesoplodon                 ATGGCCCAGCAGTGGGGCCCTCAAAGGTTTGCAGGTGGGCAGCCACAGACCAGCTTTGAGGACAGCACCCAGGGGAGCGTCTTCACCTACACCAACAGCAACTCCACCAGAGACCCCTTCGACGGCCCCAATTACCACATCGCTCCCAGATGGGTGTACCACCTCACCAGCGTCTGGATGGTCTTTGTGGTCATCGCGTCCATCTTCACGAATGGGCTCGTGCTGGCAGCCACCATGAAGTTCAAGAAGCTGCGCCACCCTCTGAACTGGATTCTGGTGAACTTGGCCATCGCTGACCTGGCAGAGACGATCATTGCCAGCACCATCAGCGTTGTGAACCAGATGTACGGCTACTTTGTGCTGGGCCACCCCTTGTGCATCATGGAGGGCTACACTGTCTCCTTGTGTGGGATCACGGGTCTCTGGTCCTTGGCCATCATTTCCTGGGAGAGGTGGATGGTG---TGCAAGCCCTTTGGCAACGTGAGATTTGATGCCAAGTTGGCCATTGCGGGCATTGCCTTCTCCTGGATCTGGGCTGCTGTGTGGACAGCTCCACCCATCTTTGGTTGGAGCAGGTACTGGCCCCATGGCCTGAAGACATCRTGCGGCCCGGACGTGTTCAGCG----CTC--ACCCTGGGGTGCAGTCTTACATGCTCGTGCTCATGGTCACCTGCTGCTTCACCCCGCTCAGCGTTATCGTGCTCTGCTACCTGCAAGTGTGGCTGGCCATCYGAGCGGTGGCGAAGCAGCAGAAAGAATCCGAGTCCACCCAGAAGGCGGAGAAGGAGGTAACCCGCATGGTGATGGTGATGATCTTCGCGTACTGCCTCTGCTGGGGGCCCTACACATTCTTTGCATGCTTCGCCGCTGCCCACCCTGGCTATGCCTTCCACCCTCTGGTGGCCGCCCTGCCAGCCTACTTCGCCAAAAGTGCCACTATCTACAACCCCATTATCTATGTCTTTATGAACCGGCAGTTTCGAAACTGCATCTTGCAGCTTTTTGGGAAGAAGGTGGGTGATAGCTCTGAACTCTCCAGCGTTTCCAAAACAGAGGCCTCATCTGTCTCTTCGGTGTCACCTGCC
	Neophocaena                ATGGCCCAGCAGTGGGGCCCTCAAAGGTTTGCAGGTGGGCAGCCACAGACCAGCTTTGAGGACAGCACCCAGGGGAGCGTCTTCACCTACACCAACAGCAACTCCACCAGAGACCCCTTCGACGGCCCCAATTACCACATCGCCCCCAGATGGGTGTACCACCTGACCAGCGTCTGGATGGTCTTCGTGCTCATCGCCTCCATCTTCACGAACGGGCCCGTGCTGGCAGCCACCGTGAAGTTCAAGAAGCTGCGCCACCCTCTGAACTGGATGCTGGTGAACTTGGCCGTCGCTGACCTGGCGGAGACGGTCATTGCCAGCACCATCAGCGTTGTGAACCAGATGTACGGCTACTTTGTGCTGGGCCACCCCTTGTGCATCGTGGAGGGCTTCACTGTCTCCTTGTGTGGGATCACCGGTCTCTGGTCCTTGGCCATCATTTCCTGGGAGAGGTGGATGGTGGTCTGCAAGCCCTTTGGCAACGTGAGATTTGATGCCAAGTTGGCCATTGCGGGCATTGCCTTCTCCTGGATCTGGGCTGCTGTGTGGACAGCTCCACCCATCTTTGGTTGGAGCAGGTACTGGCCCCACGGCCTGAAGACGTCGTGCGGCCCGGACGTGTTCAGCGGCAGCTCTTACCCTGGGGTGCAGTCTTACATGATCGCGCTCATGATCACCTGCTGCTTCATCCCGCTCAGCGTTATCGTGCTCTGCTACCTGCAAGTGTGGCTGGCCGTCCGAGCGGTGGCGAAGCAGCAGAAAGAATCCGAATCCACCCGGAAGGCGGAGAAGGAGGTAACCCGCATGGTGATGGTGATGATCTTTGCGTACTGCCTCTGCTGGGGGCCCTACACATTCTTTGCATGCTTCGCCGCTGCCCACCCTGGCTACGCCTTCCACCCTCTGGTGGCCGCCCTGCCATCCTACTTCGCCAAAAGTGCCACCATCTACAACCCCATTATCTACGTCTTTATGAACCGGCAGTTTCGAAACTGCATCTTGCAGCTTTTTGGGAAGAAGGTGGATGATAGCTCTGAACTCTCCAGCGTTTCCAAAACAGAGGCCTCATCTGTCTCTTCGGTGTCACCTGCC
	Odocoileus_virginianus     ATGGCCCACGAGTGGGGCCCCCAAAGGCTTGCAGGTGGGCAGCCACAGGCCAACTTTGAGGAGAGCACCCAGGGGAGCATCTTCACCTACACCAACAGCAACTCCACCAGAGATCCCTTTGAAGGCCCCAATTACCACATCGCTCCCAGATGGGTGTACCACCTCACCAGCGCCTGGATGGTCTTCGTGGTCATCGCGTCTGTCTTCACTAATGGCCTCGTACTGGCAGCCACCATGAGGTTCAAGAAGCTCCGCCACCCTCTCAACTGGATCCTGGTCAACTTGGCCATCGCTGACCTGGTGGAGACCATCATCGCCAGCACCATCAGCGTCGTGAACCAGATGTACGGCTACTTTGTGCTGGGCCACCCCCTGTGTGTCGTGGAGGGCTACACTGTCTCCTTGTGTGGGATCACCGGTCTCTGGTCCTTGGCCATCATCTCCTGGGAGAGGTGGATGGTGGTCTGCAAGCCCTTTGGCAACGTCAGATTTGATGCCAAGTTGGCCATCGCGGGCATCGCCTTCTCCTGGATCTGGGCTGCTGTGTGGACGGCTCCGCCCATCTTTGGTTGGAGTAGGTACTGGCCCCATGGCCTGAAGACTTCCTGTGGCCCTGATGTGTTCAGTGGCAGCTCCTACCCGGGGGTGCAGTCGTACATGATTGTTCTCATGATCACATGTTGCTTCATCCCGCTCAGCGTCATCGTGCTCTGCTACCTGCAAGTGTGGCTGGCCATCCGAGCGGTGGCGAAGCAACAGAAAGAATCTGAGTCCACCCAAAAGGCGGAGAAGGAAGTAACCCGCATGGTGATGGTGATGATCTTCGCCTTCTGTCTCTGCTGGGGGCCCTACGCCTTCTTTGCCTGCTTCGCCGCTGCACACCCCGGCTACGCCTTCCACCCTCTGGTGGCCGCCCTGCCAGCCTACTTTGCCAAAAGTGCCACTATCTACAACCCCATTATCTATGTCTTCATGAACCGCCAGTTTCGAAATTGCATCTTGCAACTTTTTGGGAAGAAGGTGGATGACAGCTCTGAACTCTCCAGTGTTTCCAAAACAGAGGCGTCATCCGTCTCTTCGGTGTCACCTGCA
	Ovis                       ATGGCCCACACATGGGGCCCCCAAAGGCTTGCAGGTGGGCAGCCGCAGGCCAACTTTGAGGAGAGCACCCAGGGGAGCATCTTTACCTACACCAACAGCAACTCCACCAGAGATCCCTTTGAAGGCCCCAATTACCACATTGCTCCCAGATGGGTATATCACCTCACCAGCGCCTGGATGGTCTTCGTGGTCATCGCGTCTGTCTTCACTAATGGGCTCGTGCTGGCAGCCACCATGAGGTTCAAGAAGCTCCGCCACCCTCTCAACTGGATCCTGGTTAACTTGGCCATTGCTGACCTGGCAGAGACCATCATCGCCAGCACCATCAGCGTTGTGAACCAGATGTATGGCTACTTTGTGCTGGGCCACCCGCTGTGTGTCGTGGAGGGCTACACTGTCTCCTTGTGTGGNNNNNNNNNNNNNNNNNNNNNNNNNNNNNNNNNNNNNNNNNNNNNNNNNNNNNNNTGCAAGCCCTTTGGCAACGTCAGATTTGATGCCAAGTTGGCCATTGCGGGCATCGCCTTCTCCTGGATCTGGGCTGCTGTGTGGACGGCTCCACCCATCTTTGGTTGGAGTAGGTACTGGCCCCACGGCCTGAAGACTTCATGTGGCCCTGATGTGTTCAGTGGCAGCTNNNNNNNNNNNNNNNNNNNNNNNNNNNNNNNNNNNNNNNNNNNNNNNNNNNNNNNNNNNNNNNNNNNNNNNNNNNNNNNNNNNNNNNNNNNNNNNNNNNNNNTCCGAGCGGTGGCAAAGCAGCAGAAAGAATCTGAGTCCACCCAGAAGGCGGAGAAGGAGGTAACCCGAATGGTGATGGTGATGATCTTTGCCTACTGTCTCTGCTGGGGGCCCTACACCTTCTTTGCCTGCTTCGCCGCTGCACACCCCGGCTATGCCTTCCACCCTCTGGTGGCTGCCCTGCCAGCCTACTTTGCCAAAAGTGCCACTATCTACAACCCCATTATCTATGTCTTCATGAACCGCCAGTTTCGAAACTGTATCTTGCAACTTTTTGGGAAGAAGGTGGATGACAGCTCTGAACTCTCCAGTGTTTCCAAAACAGAGGCATCATCTGTCTCTTCGGTGTCACCTGCA
	Phocoena_phocoena          ---GCCCAGACGTGGGGCCCTCAAAGGTTTGCAGGTGGGCAGCCACAGACCAGCTTTGAGGACAGCACCCAGGGGAGCGTCTTCACCTACACCAACAGCAACTCCACCAGAGACCCCTTCGACGGCCCCAATTACCACATCGCCCCCAGATGGGTGTACCACCTGACCAGCGTCTGGATGGTCTTCGTGCTCATCGCCTCCATCTTCACGAACGGGCCTGTGCTGGCAGCCACCGTGAAGTTCAAGAAGCTGCGCCACCCTCTGAACTGGATGCTGGTGAACTTGGCCGTCGCTGACCTGGCGGAGACGGTCATTGCCAGCACCATCAGCGTTGTGAACCAGATGTACGGCTACTTTGTGCTGGGCCACCCCTTGTGCATCGTGGAGGGCTTCACTGTCTCCTTGTGTGGGATCACCGGTCTCTGGTCCTTGGCCATCATTTCCTGGGAGAGGTGGATGGTGGTCTGCAAGCCCTTTGGCAACGTGAGATTTGATGCCAAGTTGGCCATTGCGGGCATTGCCTTCTCCTGGATCTGGGCTGCTGTGTGGACAGCTCCACCCATCTTTGGTTGGAGCAGGTACTGGCCCCACGGCCTGAAGACGTCGTGCGGCCCGGACGTGTTCAGCGGCAGCTCTTACCCTGGGGTGCAGTCTTACATGATCGCGCTCATGATCACCTGCTGCTTCATCCCGCTCAGCGTTATCGTGCTCTGCTACCTGCAAGTGTGGCTGGCCGTCCGAGCGGTGGCGAAGCAGCAGAAAGAATCCGAATCCACCCGGAAGGCGGAGAAGGAGGTAACCCGCATGGTGATGGTGATGATCTTTGCGTACTGCCTCTGCTGGGGGCCCTACACATTCTTTGCATGCTTCGCCGCTGCCCACCCTGGCTACGCCTTCCACCCTCTGGTGGCCGCCCTGCCATCCTACTTCGCCAAAAGTGCCACCATCTACAACCCCATTATCTACGTCTTTATGAACCGGCAGTTTCGAAACTGCATCTTGCAGCTTTTTGGGAAGAAGGTGGATGATAGCTCTGAACTCTCCAGCGTTTCCAAAACAGAGGCCTCATCTGTCTCTTTGGTGTCACCTGCC
	Phocoenoides               ATGGCCCAGCAGTGGGGCCCTCAAAGGTTTGCAGGTGGGCAGCCACAGACCAGCTTTGAGGACAGCACCCAGGGGAGCGTCTTCACCTACACCAACAGCAACTCCACCAGAGACCCCTTCGACGGCCCCAATTACCACATCGCCCCCAGATGGGTGTACCACCTGACCAGCGTCTGGATGGTCTTCGTGCTCATCGCCTCCATCTTCACGAACGGGCCCGTGCTGGCAGCCACCGTGAAGTTCAAGAAGCTGCGCCACCCTCTGAACTGGATGCTGGTGAACTTGGCCGTCGCTGACCTGGCGGAGACGGTCATTGCCAGCACCATCAGCGTTGTGAACCAGATGTACGGCTACTTTGTGCTGGGCCACCCCTTGTGCATCGTGGAGGGCTTCACTGTCTCCTTGTGTGGGATCACCGGTCTCTGGTCCTTGGCCATCATTTCCTGGGAGAGGTGGATGGTGGTCTGCAAGCCCTTTGGCAACGTGAGATTTGATGCCAAGTTGGCCATTGCGGGCATTGCCTTCTCCTGGATCTGGGCTGCTGTGTGGACAGCTCCACCCATCTTTGGTTGGAGCAGGTACTGGCCCCACGGCCTGAAGACGTCGTGCGGCCCGGACGTGTTCAGCGGCAGCTCTTACCCTGGGGTGCAGTCTTACATGATCGCGCTCATGATCACCTGCTGCTTCATCCCGCTCAGCGTTATCGTGCTCTGCTACCTGCAAGTGTGGCTGGCCGTCCGAGCGGTGGCGAAGCAGCAGAAAGAATCCGAATCCACCCGGAAGGCGGAGAAGGAGGTAACCCGCATGGTGATGGTGATGATCTTTGCGTACTGCCTCTGCTGGGGGCCCTACACATTCTTTGCATGCTTCGCCGCTGCCCACCCTGGCTACGCCTTCCACCCTCTGGTGGCCGCCCTGCCATCCTACTTCGCCAAAAGTGCCACCATCTACAACCCCATTATCTACGTCTTTATGAACCGGCAGTTTCGAAACTGCATCTTGCAGCTTTTTGGGAAGAAGGTGGATGATAGCTYTGAACTCTCCAGCGTTTCCAAAACAGAGGCCTCATCTGTCTCTTCGGTGTCACCTGCC
	Physeter                   ATGGCCCAGCAGTGGGGCCCTCAAAGGTTTGTAGGTGGGCAGCCGCAGACCAGCTTTGAGGACAGCACCCAGGGGAGCGTCTTCACCTACACCAACAGCAACTCCACCAGAGACCCCTTCGGCGGCCCCAGTTACCACATCGCTCCCAGATGGGTGTATCACCGCACCACTGTCTGGATGGTCTTCGTGGTCATCGCCTCCATCTTCACGAATGGGCTCGTGCTGGCAGCCACCATGAAGTTCAAGAAGCTGCGCCACCCTCTGAACTGGATCCTGGTGAACTTGGCCATCGCCGACCTGGCGGAGACGATTATCGCCGGCACCATCAGCGCTGTGAACCAGATGTACGGCTACTTTGTGCTGGGCCACCCCTTGTGCATCGTGGAGGGCTACACTGTCCCCTTGTGTGGGATCACTGGTCTCTGGTCCTTGGCCATCATTTCCTGGGAGAGATGGATGGTGGTCTGCAAGCCCTTTGGCAATGTGAGATTTGATGCCAAGTTGGCCATTGCGGGCATTGCCTTCTCCTGGACCTGGGCTGCTGTGTGGACAGCTCCACCCATCCTTGGTTGGAGCAGGTACTGGCCCCACGGCCTGAAGACCTCGTGCGGCCCGGACGTGTTCAGCGGCAGCTCTTACCCTGGGGCGCAGTCTTACGTGGCCGCGCTCGTGATCGCCTGCGGCCTCGTCCCGCTCGGCACCATCGTGCTCTGCTACCTGCAAGTGTGGCTGGCCATCCGGGCGGTGGCGAAGC----------------------------GGCGGAGAAGGAGGTAACCCGCATGGTGATGGTGGTG-TCTTCGCCCACTGCCTCTGCTGGGGGCCCTACACGTTCTTTGCCTGCTTCGCCGCTGCCCACCCTGGCTACGCCTTCCACCCTCTGGTGGCCGCCCTGCCAGCCTACTTCGCCAAAAGTGCCACTATCTACCACCCCATTATCTATGCCTTCATGAACCGGCAGTTTCGAGACTGCATCTTGCAGCTCTTTGGGAAGAAGGTGGATGATAGCTCTGAACTCTCCAGCGTTTCCAAAACAGAGGCCTCATCTGTCTCCTCGGTGTCAGCTGCC
	Platanista                 ATGGCCCAGCAGTGGGGCCCTCAAAGGTTTGCAGGTGGGCAGCCACAGACCAGCTTTGAGGACAGCACCCCGGGGAGCGTCTTCACCTACACCAACAGCAACTCCACCAGAGACCCCTTCGACGGCCCCAATTACCACACCGCTCCCAGATGGGTGTATCACCTCACCAGTGTCTGGATGGTCTTTGTGGTCATCGCCTCCATCTTCACAAATGGGCTCGTGCTGGCAGCCACCATGAAGTTCAAGAAGCTGCGCCACCCTCTGAACTGGATCCTGGTGAACCTGGCCATCGCTGACCTGGCGGAGACGATCATCGCCAGCACCATCAGCGTTGTGAACCAGATGTACGGCTACTTTGTGCTGGGCCACCCCTTGTGCATCGTGGAGGGCTACACTGTCTCCTTGTGTGGGGTCACCGGTCTCTGGTCCTTGGCCATCGTTTCCTGGGAGAGATGGATGGTGGTCTGCAAGCCCTTTGGCAACGTGAGATTTGATGCCAAGTTGGCCATTGCGGGCATTGCCTTCTCCTGGATCTGGGCTGCTGTGTGGACAGCTCCACCCATCTTTGGTTGGAGCAGGTACTGGCCCCACGGCCTGAAGACTTCATGCGGCCCGGACGTGTTCAGCGGCAGCTCTTACCCTGGGGTACAGTCATATATGATCGTGCTCATGATCACCTGCTGCTTCATCCCGCTGAGCGTTATCGTGCTCTGCTACCTGCAAGTGTGGCTGGCCATCCGAGCGGTGGCGAAGCAGCGGAAAGAATCCGAGTCCACCCAGAAGGCGGAGAAGGAGGTAACCCGCATGGTGATGGTGATGATCTTCGCGTACTGCCTCTGCTGGGGGCCCTACACATTCTTTGCATGCTTCGCCGCTGCCCACCCTGGCTACGCCTTCCACCCTCTGGTGGCCGCCCTGCCAGCCTACTTTGCCAAAAGTGCCACTATCTACAACCCCATTATCTATGTCTTTATGAACCGGCAGTTTCGAAACTGCATCTTGCAGCTTTTTGGGAAGAAGGTGGATGATAGCACTGAACTCTCCAGCGTTTCCAAAACAGAAGCCTCATCTGTCTCTTCGGTGTCACCTGCC
	Pontoporia                 ATGGCCCAGCAGTGGGGCCCTCAAAGGTTTGCAGGTGGGCAGCCACAGACCAGCTTTGAGGACAGCACCCAGGGGAGCGTCTTCACCTACACCAACAGCAACTCCACCAGAGACCCCTTCGACGGCCCCAATTACCACATCGCCCCCAGATGGGTGTACCACCTGACCAGTGTCTGGATGGTCTTCGTGCTCATCGCCTCCATCTTCACGAACGGGCCCGTGCTGGCAGCCACCATGAAGTTCAAGAAGCTGCGCCACCCTCTGAACTGGATGCTGGTGAACTTGGCCGTCGCTGACCTGGCGGAGACAGTCATCGCCAGCACCATCAGCGTTGTGAACCAGATGTACGGCTACTTTGTGCTGGGCCACCCCTTGTGCATAGTGGAGGGCTTCACTGTCTCCTTGTGTGGGATCACCGGTCTCTGGTCCTTGGCCATCATTTCCTGGGAGAGGTGGATGGTGGTCTGCAAGCCCTTTGGCAACGTGAGATTTGATGCCAAGTTGGCCATTGCGGGCATTGCCTTCTCCTGGATCTGGGCTGCTGTGTGGACAGCTCCACCCATCTTTGGATGGAGTAGGTACTGGCCCCACGGCCTGAAGACTTCGTGCGGCCCGGATGTGTTCAGCGGCAGCTCTTACCCTGGGGTGCAGTCTTACATGATCACGCTCATGATCACCTGCTGCTTCATCCCGCTCAGCATTATCGTGCTCTGCTACCTGCAAGTGTGGCTGGCCATCCGAGCGGTGGCGAAGCAGCAGAAAGAATCCGAATCCACCCGGAAGGCGGAGAAGGAGGTCACCCGCATGGTGATGGTGATGATCTTTGCGTACTGCCTCTGCTGGGGGCCCTACACGTTCTTTGCATGCTTCGCCGCTGCCCACCCTGGCTACGCCTTCCACCCTCTGGTGGCCGCCCTGCCAGCCTACTTTGCCAAAAGTGCCACCATCTACAACCCCATTATCTATATCTTTATGAACCGGCAGTTTCGAAACTGCATCTTGCAGCTTTTGGGGAAGAAGGTGGATGATAGCTCTGAACTCTCCAGCGTTTCCAAAACAGAGGCCTCATCCGTCTCTTCCGTGTCACCTGCC
	Sus                        ---------------------------------------------------------------------------------------------------------------GACCCCTTCGAAGGCCCCAACTACCACATCGCTCCCAGATGGGTGTACCACATCACCAGCGCCTGGATGGTCTTCGTCGTCATCGCATCCGTCTTCACCAACGGGCTTGTGCTGGCGGCCACCATGAGGTTCAAGAAGCTGCGCCACCCTCTGAACTGGATCCTGGTGAACTTGGCCATCGCTGACCTGGCAGAGACCATCATCGCCAGCACCATCAGCGTCGTGAACCAGATGTACGGCTACTTCGTGCTGGGCCACCCCTTGTGCGTGGTGGAGGGCTACACGGTCTCCTTGTGTGGGATCACGGGTCTCTGGTCCCTGGCCATCATTTCCTGGGAGAGATGGATGGTGGTCTGCAAGCCCTTCGGCAACGTGCGATTTGACGCCAAGCTGGCCATTGCTGGCATCGCCTTCTCCTGGATCTGGGCTGCCGTGTGGACGGCCCCACCCATCTTTGGTTGGAGCAGGTACTGGCCCCACGGCCTGAAGACGTCCTGCGGCCCCGACGTGTTCAGCGGCAGCTCTTACCCCGGGGTGCAGTCTTACATGATTGTGCTCATGATCACGTGCTGCTTCATCCCGCNNNNNNNNNNNNNNNNNNNNNNNNNNNNNNNNNNNNNNNNNNNNNNNNNNNNNNNNNNNNNNNNNNNNNNNTCCGAGTCGACCCAGAAGGCTGAGAAGGAGGTGACACGCATGGTGATGGTGATGATCTTCGCCTACTGCCTCTGCTGGGGGCCTTACACTTTCTTCGCCTGCTTCGCGGCTGC----------------------------------------------------------------------------------------------------------------------------------------------------------------------------------------------------------------------
	Tasmacetus                 ATGGCCCAGCAGTGGGGCCCTCAAAGGTTTGCAGGTGGGCAGCCACAGACCAGCTTTGAGGACAGCACCCAGGGGAGCGTCTTCACCTACACCAACAGCAACTCCACCAGAGACCCCTTCGACGGCCCCAATTACCACATCGCTCCCAGATGGGTGTACCACCTCACCAGCATCTGGATGGTCTCTGTGGTCATCGCGTCCAACTTCACGAATGGGCTCGTGCTGGCAGCCACCATGAAGTTCAAGAAGCTGCGCCACCCTCTGAACTGGATTCTGGTGAACTTGGCCATCACTGACCTGGCAGAGACGATCATTGCCAGCACCATCAGCGTTGTGAACCAGATGTATGGCTACTTTGTGCTGGGCCACCCCTTGTGCATCGTGGAGGGCTACACTGTCTCCTTGTGTGGGATCACGGGTCTCTGGTCCTTGGCCATCATTTCCTGGGAGAGGTGGATGGTGGTCTGCAAGCCCTTTGGCAACGTGAGATTTGATGCCAAGTTGGCCATTGCGGGCATTGCCTTCTCCTGGATCTGGGCTGCTGTGTGGACAGCTCCACCCATCTTTGGTTGGAGCAGGTACTGGCCCCACGGCCTGAAGACATCGTGCGGCCCGGACGTGTTCAGCG----CTC--ACCCTGGGGTGCAGTCTTACATGCTCGTGCTCATGGTCACCTGCTGCTTCACCCCGCTCAGCGTTATCGTGCTCTGCTACCTGCAAGTGTGGCTGGCCATCCGAGCGGTGGCGAAGCAGCAGAAAGAATCCGAGTCCACCCAGAAAGCGGAGAAGGAGGTAACCCACATGGTGATGGTGATGATCTTCGCATACTGCCTCTGCTGGGGGCCCTACACATTCTTTGCATGCTTCGCCGCTGCCCACCCTGGCTACGCCTTCCACCCTCTGGTGGCCGCCCTGCCAGCCTACTTCGCCAAAAGTGCCACTATCTACAACCCCATTATCTATGTCTTTATGAACCGGCAGTTTYGAAACTGCATCTTGCAGCTTTTTGGGAAGAAGGTGGGTGATAGCTYTGAACTCTCCAGCGTTTCCAAAACAGAGGCCTCATCTGTCTCTTCGGTGTCACCTGCC
	Tursiops_truncatus         ATGGCCCAGCAGTGGGGCCCTCAGAGGTTTGCAGGTGGGCAGCCGCAGACCAGCTTCGAGGACAGCACCCAGGGGAGCGTCTTCACCTACACCAACAGCAACTCCACCAGAGACCCCTTCGACGGCCCCAATTACCACATCGCCCCCAGATGGGTGTACCACCTGACCAGCGTCTGGATGGTCTTCGTGCTCATCGCCTCCATCTTCACGAACGGGCCCGTGCTGGCAGCCACCATGAAGTTCAAGAAGCTGCGCCACCCTCTGAACTGGATGCTGGTGAACTTGGCCGTCGCTGACCTGGCGGAGACGGTCATTGCCAGCACCATCAGCGTTGTGAACCAGATGTACGGCTACTTTGTGCTGGGCCACCCCTTGTGCATTGTGGAGGGCTTCACTGTCTCCTTGTGTGGGATCACCGGTCTCTGGTCCTTGGCCATCATTTCCTGGGAGAGGTGGATGGTGGTCTGCAAGCCCTTCGGCAACGTGAGATTTGATGCCAAGCTGGCCATTGCGGGCATTGCCTTCTCCTGGATCTGGGCTGCCGTGTGGACAGCTCCACCCATCTTTGGCTGGAGCAGGTACTGGCCCCACGGCCTGAAGACGTCGTGCGGCCCGGATGTGTTCAGCGGCAGCTCTTACCCCGGGGTGCAGTCTTACATGATCACGCTCATGATCACCTGCTGCTTCATCCCGCTCAGCGTTATCGTGCTCTGCTACCTGCAAGTGTGGCTGGCCATCCGAGCGGTGGCGAAGCAGCAGAAAGAATCCGAATCCACCCGGAAGGCGGAGAAGGAGGTAACCCGCATGGTGATGGTGATGATCTTTGCGTACTGCCTCTGCTGGGGGCCCTACACATTCTTTGCGTGCTTCGCCGCTGCCCACCCTGGCTACGCCTTCCACCCTCTGGTGGCCGCCCTGCCATCCTACTTCGCCAAAAGTGCCACCATCTACAACCCCATTATCTATGTCTTTATGAACCGGCAGTTTCGAAACTGCATCTTGCAGCTTTTTGGGAAGAAGGTGGATGACAGCTCTGAACTCTCCAGCGTTTCCAAAACAGAGGCCTCATCTGTCTCTTCGGTGTCACCTGCC
	Ziphius                    ATGGCCCAGCAGTGGGGCCCTCAAAGGTTTGCAGGTGGGCAGCCACGGACCAGCTTTGAGGACAGCACCCAGGGGAGCGTCTTCACCTACACCAACAGCAACTCCACCAGAGACCCCTTCGACGGCCCCAATTACCACATCGCTCCCAGATGGGTGTACCACCTCACCAGCGTCTGGATGGTCTTTGTGGTCATCGCGTCCGTCTTCACGAATGGGCTCGTGCTGGCAGCCACCATGAAGTTCAAGAAGCTGCGCCACCCTCTGAACTGGATTCTGGTGAACTTGGCCATCGCTGACCTGGCAGAGACGATCATTGCCAGCACCATCAGCGTTGTGAACCAGATGTACGGCTACTTTGTGCTGGGCCACCCCTTGTGCATCGTGGAGGGCTACACTGTCTCCTTGTGTGGGATCACGGGTCTCTGGTCCTTGGCCATCATTTCCTGGGAGAGGTGGATGGTGGTCTGCAAGCCCTTTGGCAACGTGAGATTTGATGCCAAGTTGGCCATTGCGGGCATTGCCTTCTCCTGGATCTGGGCTGCTGTGTGGACAGCTCCACCCATCTTTGGTTGGAGCAGGTACTGGCCCCACGGCCTGAAGACATCGTGCGGCCCGGACGTGTTCAGCG----CTC--ACCCTGGGGTGCAGTCTTACATGCTCGTGCTCATGGTCACCTGCTGCTTCACCCCGCTCAGCGTTATCGTGCTCTGCTACCTGCAAGTGTGGCTGGCCATCCGAGCGGTGGCGAAGCAGCAGAAAGAATCCGAGTCCACCCAGAAGGCGGAGAAGGAGGTAACCCGCATGGTGATGGTGATGATCTTCGCGTACTGCCTCTGCTGGGGGCCCTACACATTCTTTGCATGCTTCGCCGCTGCCCACCCTGGCTACGCCTTCCACCCTCTGGTGGCCGCCCTGCCAGCCTACTTCGCCAAAAGTGCCACTATCTACAACCCCATTATCTATGTCTTTATGAACCGGCAGTTTCGAAACTGCATCTTGCAGCTTTTTGGGAAGAAGGTGGGTGATAGCTCTGAACTCTCCAGCGTTTCCAAAACAGAGGCCTCATCTGTCTCTTCGGTGTCACCTGCC

;
End;


[Alignment 4: LWS Exon 1 amplicon]

#NEXUS

Begin DATA;
	Dimensions ntax=23 nchar=555;
	Format datatype=NUCLEOTIDE gap=-;
	Matrix
	[                                               1         11        21        31        41        51        61        71        81        91        101       111       121       131       141       151       161       171       181       191       201       211       221       231       241       251       261       271       281       291       301       311       321       331       341       351       361       371       381       391       401       411       421       431       441       451       461       471       481       491       501       511       521       531       541       551     ]
	[                                               |         |         |         |         |         |         |         |         |         |         |         |         |         |         |         |         |         |         |         |         |         |         |         |         |         |         |         |         |         |         |         |         |         |         |         |         |         |         |         |         |         |         |         |         |         |         |         |         |         |         |         |         |         |         |         |     ]
	 Exon1                                          ----------------------------------------------------------------------------------------------------------------------ATGGCCCAGCAGTGGGGCCCTCAGAGGTTTGCAGGTGGGCAGCCGCAGACCAGCTTCGAGGACAGCACCCAGGGGAGCGTCTTCACCTACACCAACAGCAACTCCACCAGAG-------------------------------------------------------------------------------------------------------------------------------------------------------------------------------------------------------------------------------------------------------------------------------------------------------------------------------------
	 Balaena                                        GGTTTGGGAGCTTTTAAGGTGAGGAGGCCTGGGCTGATCCTGCAGGCTGGTATAAAGCACCGTGACCGCCGGGCAGCGCCAGGGCTGGCAGGCATCGGGGACAGGGCTTTCCAGAGCCATGGCCCAGCAGTGGGGCCCTCAAAGGTTTGCAGGTGGGCAGCCACAGACCAGCTTTGAGGACAGCACCCAGGGGAGCGTCTTCACCTACACCAACAGCAACTCCACCAGAGGTGAGCGAGTAGGTGCCAAGTCTGGGTCATGCTGGCTGGAACGGC------------------------------CCTCCTGG-GACACAGGCCAGAGTGGCCTTCTTTCTTAGCCTTTATGATAACATGAATGGG--GGGGGGTCCTCTCTGAATATAAAAGGACACCGTAATATCGAATGCGCATTTTCAAACCACATGGGCTTCCC--------------------------------------------------------------------------------------------------------------------
	 Balaenoptera_acutorostrata                     GGTTTGGGAGCTTTTAAGGTGAGGAGGCCTGGGCTGATCCCGCAGGCTGGTATAAAGCACTGTGACCGCCAGGCAGCGCCAGGGCTGGCAGGCATCGG----------------------GGCCCAGCACTGGGGCCCTCAAAGGTTTGCAGGCGGGCAGGCACAGGCCAGCTTTGAGGACAGCACCCAGGGGAGCGTCTTCACCTACACCAGCAGCAGCTCCACCAGAGGTGAGCGACTAGGTGCTAAGGCTGGGTCACGCTGGCTGGAACGGC------------------------------CCTCCTGG-GACACAGGCCCGAGTGGCCTTCTTTCTTAGCCTTTATGATAACATGAATGGG----GGGGTCCTCTCTGAATATAAAAGGACACCGTAATATCGAATGCGCATTTTCAAACCACATGGGCTTCCCAGACCCTTTGAGAATTCCTGCCCCAGGAAAGTTCAGGAACTCTTCCCGTGTGGCCCCAGACTGCCAGTGAGCGCTTATTACACTCATCCCTGAGCTTCCAGGGAGGGAACTGGGCC
	 Balaenoptera_musculus                          GGTTTGGGAGCTTTTAAGGTGAGGAGGCCTGGGCTGATCCCGCAGGCTGGTATAAAGCACCGTGACCGCCGGGCAGCGCCAGGGCTGGCAGGCATCGG----------------------GGCCCAGCAGGGGGGCCCTCAAAGGTTTGCAGGCGGGCAGGCACAGGC-AGCTTTGAGGACAGCACCCAGGGGAGCGTCTTCACCTACACCAGCAGCAGCTCCACCAGAGGTGAGCGAGTAGGTGCCAAGGCTGGGTCACGCTGGCTGGGACAGC------------------------------CCTCCTGG-GACACAGGCCCGAGTGGCCTTCTTTCTTAGCCTTTATGATAACATGAATGGG----GGGGTCCTCTCTGAATATAAAAGGACACCGTAATATCGAATGCGCATTTTCAAACCACATGGGCTTCCCAGACCCTTTGAGAATTCCTGCCCCAGGAAAGTTCAGGAACTCTTCCCGTGTGGCCCCAGACTGCCAGTGAGCGCTTATTAMACTCATCCCTGAGCTTCCAGGGAGGGAACTGGGCC
	 Balaenoptera_physalus                          GGTTTGGGAGCTTTTAAGGTGAGGAGGCCTGGGCTGATCCCGCAGGCTGGTATAAAGCACCGTGACCGCCGGGCAGCGCCAGGGCTGGCAGGCATCGG----------------------GGCCCAGCAGTGGGGCCCTCAAAGGTTTGCAGGCGGGCAGGCACAGGCCAGCTTTGAGGACAGCACCCAGGGGAGCGTCTTCACCTACACCAGCAGCAGCTCCACCAGAGGTGAGCGWGTAGGTGCCAAGGCTGGGTCACGCTGGCTGGAACAGC------------------------------CCTCCTGG-GACACAGGCCCGAGTGGCCTTCTTTCTTAGCCTTTATGATAACATGAATGGG----GGGGTCCTCTCTGAATATAAAAGGACACCGTAATATCGAACGCGCATTTTCAAACCACATGGGCTTCCCAGACCCTTTGAGAATTCCTGCCCCAGGAAAGTTCAGGAACTCTTCCCGTGTGGCCCCAGACTGCCAGTGAGCGCTTATTACACTCATCCCTGAGCTTCCAGGGAGGGAACTGGGCC
	 Berardius_bairdii                              GGTTTGGGAGCTTTTAAGGTGAGGAGGACTGGGCTGATCCCGCAGGCTGGTATAAAGCGCCGTGACCGCTGGGCAGCGCCAGGGCTGGCAGGCATCAGGGACAGGGCTTTCCAGAGCCATGGCCCAGCAGTGGGGCCCTCAAAGGTTTGCAGGTGGGCAGCCACAGACCAGCTTTGAGGACAGCACCCAGGGGAGCGTCTTCACTTACACCAACAGCAACTCCACCAGAGGTGAGCGAATACGTGCGAAGGCTGGGTCACGCTGGCTAGAACGGC------------------------------CCTCCTGG-GACACAGGCCCGAGTGGCCTTC----TTAGCCTTTATGACAACATGAATGGG----GGGGTCCTCTCTGAATATAAAAGGACACCGTAATATCGAATATGCATTTTCAAACCACATGGGCTTCCCAGACCCTTTGAGAATTCCTGTCCCAGGAAAGTTCATGAACTCTTCCCGTGTGGCCCCAGACTGCTAGTGAGCGCTCATTACACTCATCCCTGAGCTTCCAGGGAGGGAACTGGGCC
	 Caperea                                        GGTTTGGGAGCTTTTAAGGTGAGGAGGCCTGGGSTGATCCCACAGGCTGGTATAAAGCACCGTGACCGCCGGGCAGCGCCAGGGCTGGCAGGCATCGGGGACAGGGCTTTCCAGAGCCATGGCCCAGCAGTGGGGCCCTCAAAGGTTTGCAGGTGGGCAGCCACAGACCAGCTTTGAGGACAGCACCCAGGGGACCGTCTTCACCTACACCAACAGCAACTCCACCAGAGGTGAGCGAGTAGGTGCCAAGGCTGGGTCATGCTGGCTGGAACGGC------------------------------CCTCCTGG-GACACAGGCCCGAGTGGCCTTCTTTCTTAGCCTTTATGATAACATGAATGGG--GGGGGGTCCTCTCTGAATATAAAAGGACACCATAATATCGAATGCGCATTTTCAAACCACATGGGCTTCCCAGACCCTTTGAGAATTCCTGTCCCAGGAAA--------------------------------------------------------------------------------------
	 Delphinapterus                                 GGTTTGGGAGCTTTTAAGGTGAGGAGAGCTG-------------GGCTGGTATAAAGCACCGTGACCGCCGGGCAGCGCCAGGTCCG-CAGGCATCGGGGACAGGGTTTTCCAGAGCCATGGCCCAGCAGTGGGGCCCTCAAAGGTTTGCAGGTGGGCAGCCACAGACCAGCTTTGAGGACAGCACCCAGGGGAGYGTCTTCACCTACACCAACAGCAACTCCACCAGAGGTGAGCGAATAGGTGCCAAGGCTGGGTCACGCTGGCTAGAACGGC------------------------------CCTCCTGG-GACACAGGCCCGAGTGGCCTTCTCTCTTAGCCTTTATGATAACATGAATGGG----GGGATCCTCTCTGAATGTAAAAGGACACCGTAATATCGAATATACACTTTCAAACCACATGGGCTTCCCAGACCCTCTGAGAATTCCTGTCCCAGGAAAGCTCATGAACTCTTCCCGTGTGGCCCCAGACTGCTAGTGAGCGCTCAATACATTCATCCCTGAGCTTCCAGGGAGGGAACTGGGCC
	 Eschrichtius                                   ------------------------------------------------------------------------------CCAGGGCTGGCAGGCATCGG----------------------GGCCCAGCAGTGGGGCCCTCAAAGGTTTGCAGGCGGGCAGGCACAGGCCAGCTTTGAGGACAGCACCCAGGGGAGTGTCTTCACCTACACCAGCAGCAGCTCCACCAGAGGTGAGCGAGTAGGTGC---------------------------------------------------------------------------------------------------------------------------------------------------------------------------------------------------------------------------------------------------------------------------------------------------------------------
	 Eubalaena                                      GGTTTGGGAGCTTTTAAGGTGAGGAGGCCTGGGCTGATCCTGCAGGCTGGTATAAAGCACCGTGACCGCCGGGCAGCGCCAGGGCTGGCAGGCATTGGGGACAGGGCTTTCCAGAGCCATGGCCCAGCAGTGCGGCCCTCAAAGGTTTGCAGGTGGGCAGCCACAGACCAGCTTTGAGGACAGCACCCAGGGGAGCGTCTTCACCTACACCAACAGCAACTCCACCAGAGGTGAGCGAGTAGGTGCCAAGGCTGGGTTATGCTGGCTGGAACGGC------------------------------CCTCCTGG-GACACAGGCCAGAGTGGCCTTCTTTCTTAGCCTTTATGATAACATGAATGGG--GGGGGGTCCTCTCTGAATATAAAAGGACACCGTAATATCGAATGCGCATTTTCAAACCACATGGGCTTCCCAGACCCTTTGAGAATTCCTGCCCCAGGAAAGTTCAGGAACT---------------------------------------------------------------------------
	 Hippopotamus                                   GGTTTGGGAGCTTTTAAGGTGAGGAGGCCTGGGCTGATCCTGCAGGCTGATATAAACTGCTGTGACCCCCGAGCAGTGCCAAGGCTGGCGGGCATCAGGGACAGGGCTTTCCAGAGCCATGGCCCAGCAGTGGGGCCCCCAAAGGCTTGCAGTTGGGCAGCCGCAGGCCAGCTTTGAGGACAGCACCCAGGGGAGCATCTTCACCTACACCAACAGCAACTCCACCAGAGGTAAGCGAGCAGGTGCCAAGGCTGGGTCATGCTGCCTGGCATGGCCACTCCCCCCAACGCTAGAGAGCCTCTCTGCCCCCCATCGCCACCAGCTGARATGGGTTTCTCTCTTAGCTTTTATGATAACGTGAATGGG--GGGGGGGCTTTTCTGAATATAAAAGGACACCATGATATCGAATATGCATTTTCAAACCACATAGGCTTCCGAGAACCTTTGAGAATTCCCATCTCAGGAAAGTTCATGAACTCTCTCCATGCGGCCTCAGACTGCTAGTGAGCACTCTTTACACTCATCCC--------------------------
	 Inia                                           GGTTTGGGAGCTTTTAAGGTGAGGAGAGCTG-------------GGCTGGTATAAAGCACCGTGACCGCCGGGCAGCGCCAGGGCCG-CAGGCATTGGGGACAGGGCTTTCCAGAGCCATGGCCCAGCAGTGGGGCCCTCAAAGGTTTGCAGGTGGGCAGCCACTGACCAGCTTTGAGGACAGCACCCAGGGGAGCGTCTTCACCTACACCAACAGCAACTCCACCAGAGGTGAGCGAATAGGTGCCAAGGCT---------------------------------------------------------------------------------TCTCTCGTAGCCTTTATGATAACATGAATGGGCGGGGGGGTCCTCTCTGAATATAAAGGGACACCGTAATATCGAATACGCATTTTCAAACCGCATGGGCTTCCCAGACCCTTTGAGAATTCCTGTCCCAGGAAAGTTCATGAACTCTTCCCCTGTGGCCCCAGGCTGCTAGTGAGCGCTCAATACACTCATCCCTGAGCTTCCAGGGAGGGAACTGGGCC
	 Kogia                                          GGTCTGGGAGCTTTTAAGGTGAAGAGGCCTGGGCTGATCCCGCAGGCTGGTATAAAGCAGCGTGACGGCCGGGCAGCGCCAGGGCTGGCAGGCATCGGGGGCAGGGCTTTCCGGAGCCA--------------------------------------------CAGACCAGCTTTGAGGACAGCACCCAGGGGAGCGTCTTCACCTACACCAACAGCAACTCCACCAGAGGTGAGCGAGTAGGTGCCAGGGCTGGGTCACGCTGGCTGGAACGGC------------------------------CCTCCAGG-GACACAGGCCCCAGTGGCCTTCTCTCTTAGCCTTTATGATAACATGAATGGG--GGGGGGTC-----------------------------------------------------------------------------------------------------------------------------------------------------------------------------------
	 Megaptera                                      GGTTTGGGAGCTTTTAAGGTGAGGAGGCCTGGGCTGATCCCGCAGGCTGGTATAAAGCACCGTGACCGCCGGGCAGCGCCAGGGCTGGCAGGCATCGG----------------------GGCCCAGCAGTGGGGCCCTCAAAGGTTTGCAGGCGGGCAGGCACAGGCCAGCTTTGAGGACAGCACCCAGGGGAGCGTCTTCACCTACACCAGCAGCAGCTCCACCAGAGGTGAGCGAGTAGGTGCCAAGGCTGGGTCACGCTGGCTGGAACAGC------------------------------CCTCCTGG-GACACAGGCCCGAGTGGCCTTCTTTCTTAGCCTTTATGATAACATGAATGGG----GGGGTCCTCTCTGAATATAAAAGGACACCGTAATATCGAATGCTCATTTTCAAACCACATGGGCTTCCCAGACCCTTTGAGAATTCCTGCCCCAGGAAAGTTCAGGAACTCTTCCCGTGTGGCCCCAGACTGCCAGTGAGTGCTTATTACACTCATCCCTGAGCTTCCAGGGAGGGAACTGGGCC
	 Mesoplodon                                     GGTTTGGGAGCTTTTAAGGTGAGGAGGACTGGGCTGATCCCGCAGGCTGGTATAAAGCGCCGTGACCGCCGGGCAGCGCCAGGGCTGGCAGGCATCGGGGACAGGGCTTTCCAGAGCCATGGCCCAGCAGTGGGGCCCTCAAAGGTTTGCAGGTGGGCAGCCACAGACCAGCTTTGAGGACAGCACCCAGGGGAGCGTCTTCACCTACACCAACAGCAACTCCACCAGAGGTGAGCGAAGAGGTGCGAAGGCTGGGTCATGCTGGCTAGAACGGC------------------------------CCTCCTGG-GACACAGGCCCGAGTGGCCTTC----TTAGCCTTTATGATAACATGAATGGG-----GGGTCCTCTCTGAATATAAAAGGACACCGTAATATCGAATACCCATTTTCAAACCACATGGGCTTCCCAGACCCTTTGAGAATTCCTGTCCCAGGAAAGTTCATGAACTCTTCCCGTGTGGCCCCAGACTGCTAGTGAGCGCTCATTACACTCATCCCTGAGCTTCCAGGGAGGGAACTGGGCC
	 Monodon                                        GGTTTGGGAGCTTTTAAGGTGAGGAGAGCTG-------------GGCTGGTATAAAGCACCGTGACCGCCGGGCAGCGCCAGGTCCG-CAGGCATCGGGGACAGGGTTTTCCAGAGCCATGGCCCAGCAGTGGGGCCCTCAAAGGTTTGCAGGTGGGCAGCCACAGACCAGCTTTGAGGACAGCACCCAGGGGAGCGTCTTCACCTACACCAACAGCAACTCCACCAGAGGTGAGCGAATAGGTGCCAAGGCTGGGTCACGCTGGCTAGAACGGC------------------------------CCTCCTGG-GACACAGGCCCGAGTGGCCTTCTCTCTTAGCCTTTATGATAACATGAATGGG----GGGATCCTCTCTGAATGTAAAAGGACACCGTAATATCGAATATACACTTTCAAACCACATGGGCTTCCCAGACCCTCTGAGAATTCCTGTCCCAGGAAAGCTCATGAACTCTTCCCGTGTGGCCCCAGACTGCTAGTGAGCGCTCAATACACTCATCCCTGAGCTTCCAGGGAGGGAACTGGGCC
	 Neophocaena                                    GGTTTGGGAGCTTTTAAGGTGAGGAGAGCTG-------------GGCTGGTATAAAGCACCGTGACCGCCGGGCAGCGCCAGGTCCG-CAGGCATCGGGGACAGGGTTTTCCAGAGCCATGGCCCAGCAGTGGGGCCCTCAAAGGTTTGCAGGTGGGCAGCCACAGACCAGCTTTGAGGACAGCACCCAGGGGAGCGTCTTCACCTACACCAACAGCAACTCCACCAGAGGTGAGCAAATAGGTGCCGAGGCTGGGTCATGCTGGCTAGAACGGC------------------------------CCTCCTGG-GACACAGGCCCGAGTGGCCTTCTCTCTTAGCCTTTATGATAACATGAATGGG---GGGGGTCCTCTCTGAACGTAAAAGGACACCGTAATATCGAATACACACTTTCAAACCACACGGGCTTCCCAGACCCTCTGAGAATTCCTGTCCCAGGAAAGTTCACGAACTCTTCCCGTGTGGCCCCAGACTGCTAGTGAGCGCTCGATACACTCATCCCTGAGCTTCCGGGGAGGGAACTGGGCC
	 Phocoenoides                                   GGTTTGGGAGCTTTTAAGGTGAGGAGAGCTG-------------GGCTGGTATAAAGCACCGTGACCGCCGGGCAGCGCCAGGTCCG-CAGGCATCGGGGACAGGGTTTTCCAGAGCCATGGCCCAGCAGTGGGGCCCTCAAAGGTTTGCAGGTGGGCAGCCACAGACCAGCTTTGAGGACAGCACCCAGGGGAGCGTCTTCACCTACACCAACAGCAACTCCACCAGAGGTGAGCGAATAGGTGCCGAGGCTGGGTCATGCTGGCTAGAACGGC------------------------------CCTCCTGG-GACACAGGCCCGAGTGGCCTTCTCTCTTAGCCTTTATGATAACATGAATGGG--GGGGGGTCCTCTCTGAACGTAAAAGGACACCGTAATATCGAATACACACTTTCAAACCACACGGGCTTCCCAGACCCTCTGAGA-------------------------------------------------------------------------------------------------------
	 Physeter                                       GGTTTGGGAGCTTTTAAGGTGAAGAGGCCTGGGCTGATCCCGCAGGCTGGTATAAAGCAGCGTGAGCGCCGGGCAGCGCCAGGGCTGGCAGGCATCGGGGGCGGGGCTTTCCAGAGCCATGGCCCAGCAGTGGGGCCCTCAAAGGTTTGTAGGTGGGCAGCCGCAGACCAGCTTTGAGGACAGCACCCAGGGGAGCGTCTTCACCTACACCAACAGCAACTCCACCAGAGGTGAGCGAGTAGGTGCCAAGGCTGGGTCACGCTGGCTGGAACGGC------------------------------CCTCCTGG-GACACAGGCCCGAGTGGCCTTCTCTCTTAGCCCTTATGATAACATGAACGGG--GGGGGGTCCCCTCTGAATATAAAAGGACACCGTAATATCGAATATGCATTTTCAAACCACATGGGCTTCCCAGACCCTTTGAGAATTCCTGTCCCAGGAAGGCTCATGAACTCTTCCCGTGTGGCCCCAGACTGCTAGTGAGTGC----------CACCC---------------------------
	 Platanista                                     GGTTTGGGAGCTTTTAAGGTGAGGAGGACTGGGCTGATCCCGCAGGCTGGTATAAAGCACCGTGACCGCCGGGCAGTGCCACGGCTGGCAGGCATCGGGGACAGGGTTTTCCAGAGCCATGGCCCAGCAGTGGGGCCCTCAAAGGTTTGCAGGTGGGCAGCCACAGACCAGCTTTGAGGACAGCACCCCGGGGAGCGTCTTCACCTACACCAACAGCAACTCCACCAGAGGTGAGCGAGTAGGTGCCAAGGCTGCGTCACGCTGGCTAGAACGGC------------------------------CCTCCTGG-GACACGGGCCCGAGTGGCCTTCTCTCTTAGCCTTTATGATAACATGAATGGG----GGGCTCCTCTCTGAATATAAAAGGACACCGTAATATCGAATACGCATTTTCAAACCACATGGGCTTCCCAGACCCTTTGAGAATTCCTGTCCTAGGAAAGTTCATGAACTTTTCCCGTGTGGCCCCAGACTGCTAGTGAGCGCTCATTACACTCATCCCTGAGCTTCCAGGGAGGGAATTGGGCC
	 Pontoporia                                     GGTTTGGGAGCTTTTAAGGTGAGGAGAGCTG-------------GGCTGGTATAAAGCACCGTGACCACCGGGCAGCGCCAGGGCCA-CAGGCATTGGGGACAGGGCTTTCCAGAGCCATGGCCCAGCAGTGGGGCCCTCAAAGGTTTGCAGGTGGGCAGCCACAGACCAGCTTTGAGGACAGCACCCAGGGGAGCGTCTTCACCTACACCAACAGCAACTCCACCAGAGGTGAGCAAATAGGTGCCAAGGCTGGGTCATGCTGGCCAGAACGGC------------------------------CCTCCTGG-GACACAGGCCCTCCTGGCCTTCTCTCGTAGCCTTTATGATAACATGAATGGG--GGGGGGTCCTCTCTGAATATAAAAGGACACCGTAATATCGAATACGCATTTTCAAACCACATGGGCTTCCCAGACCCTTTGAGAATTCCTGTCCCAGGAAAGTTCATGAACTC--------------------------------------------------------------------------
	 Tasmacetus                                     GGTTTGGGAGCTTTTAAGGTGAGGAGGACTGGGCTGATCCCGCAGGCTGGTATAAAGCGCCGTGACCGCCGGGCAGTGCCAGGGCTGGCAGGCATCGGGGACAGGGCTTTCCAGAGCCATGGCCCAGCAGTGGGGCCCTCAAAGGTTTGCAGGTGGGCAGCCACAGACCAGCTTTGAGGACAGCACCCAGGGGAGCGTCTTCACCTACACCAACAGCAACTCCACCAGAGGTGAGCGAATAGGTGCGAAGGCTGGGTCACGCTGGCTAGAACGGC------------------------------CCTCCTGG-GACACAGGCCCGAGTGGCCTTC----TTAGCCTTTATGATAACATGAATGGG-----GGGTCCTCTCTGAATATAAAAGGACACCGTAATATCGAATACCCATTTTCAAACCACATGGGCTTCCCAGACCCTTTGAGAATTCCTGTCCCAGGAAAGTTCATGAACTCTTCCCGTGTGGCCCCAGACTGCTAGTGAGCGCTCATTACACTCATCCCTGAGCTTCCAGGGAGGGAACTGGGCC
	 Ziphius                                        GGTTTGGGAGCTTTTAAGGTGAGGAGGACTGGGCTGATCCCGCAGGCTGGTATAAAGCGCCGTGACCGCCGGGCAGCGCCAGGGCTGGCAGGCATCGGGGACAGGGCTTTCCAGAGCCATGGCCCAGCAGTGGGGCCCTCAAAGGTTTGCAGGTGGGCAGCCACGGACCAGCTTTGAGGACAGCACCCAGGGGAGCGTCTTCACCTACACCAACAGCAACTCCACCAGAGGTGAGCGAATAGGTGCGAAGGCTGGGTCACGCTGGCTAGAACGGC------------------------------CCTCCTGG-GACACAGGCCCGAGTGGCCTTC----TTAGCCTTTATGATAAC------------------------------------------------------------------------------------------------------------------------------------------------------------------------------------------------------

;
End;

[Alignment 5: LWS Exon 2 amplicon]

#NEXUS

Begin DATA;
	Dimensions ntax=23 nchar=517;
	Format datatype=NUCLEOTIDE gap=-;
	Matrix
	[                             1         11        21        31        41        51        61        71        81        91        101       111       121       131       141       151       161       171       181       191       201       211       221       231       241       251       261       271       281       291       301       311       321       331       341       351       361       371       381       391       401       411       421       431       441       451       461       471       481       491       501       511       ]
	[                             |         |         |         |         |         |         |         |         |         |         |         |         |         |         |         |         |         |         |         |         |         |         |         |         |         |         |         |         |         |         |         |         |         |         |         |         |         |         |         |         |         |         |         |         |         |         |         |         |         |         |         |       ]
	 Exon2                        ----------------------------------------------------------------------------------------------------------------------------------------------------------------------------------------------------------ACCCCTTCGACGGCCCCAATTACCACATCGCCCCCAGATGGGTGTACCACCTGACCAGCGTCTGGATGGTCTTCGTGCTCATCGCCTCCATCTTCACGAACGGGCCCGTGCTGGCAGCCACCATGAAGTTCAAGAAGCTGCGCCACCCTCTGAACTGGATGCTGGTGAACTTGGCCGTCGCTGACCTGGCGGAGACGGTCATTGCC----AGCACCATCAGCGTTGTGAACCAGATGTACGGCTACTTTGTGCTGGGCCACCCCTTGTGCATTGTGGAGGGCTTCACTGTCTCCTTGTGTG--------------
	 Balaena                      GAGAGACAGAATGGAGGGAAGGTTGTCTGCAGATGGGCAAAGCTAGAGGGAAAGACCAGTCGCAAAGGTGAGTGCGGCGGGCGGAAGGCAGGGGGGCTGAGGGGAGATTCTCATGGGGTGGGGAGGGCGGCAGAGATGTAGCTGTCCAGGTGGTGGAGCTGCTGCACAGCTCCTCTCCTCACTCTGTGTCTCCTGCCTCCAGACCCCTTCGATGGCCCCAATTACCACATCGCTCCTCGATGGGTGTATCACCTCACCAGTGTCTGGATGGTCTTTGTGGTCATCGCCTCCATCTTCACGAATGGGCTCGTGCTGGCAGCCACCATGAAGTTCAAGAAGCTGCGCCACCCTCTGAACTGGATCCTGGTGAACTTGGCCATCGCTGACCTGGCGGAGACGATCATCGCC----GGCACCATCAGCATTGTGAACCAGATGTATGGCTACTTTGTGCTGGGCCACCCCTTGTGCATCGTGGAGGGCTACACTGTCTCCTTGTGTGGTAAGCCAACCGGG
	 Balaenoptera_acutorostrata   -----------------------------------------------------------------------GTGCGGCGGGCGGAAGGCAGGGGGGCTGAGGGGAGATTCTGATGGGGTGGGGAGGGCGGCAGAGATGTAGCTGTCCAGGTGGTGGAGCTGCTGCCCAGCTCCTCTCCTCACTGTGTGTCTCCTGCCTCCAGACCCCTTCGACGGCCCCGATCACCACATCGCTCCC-GATGGGTGTATCAGCTCACCAGTGCCTGGATGGTCTTTGTGGTCGTCGCCTCCATCCTCACCAATGGGCTCGTGCTGGCAGCCACCATGAAGTTCAGGAAGCTGCGCCACCCTCTGAACTGGATCCTGGTGAACTTGGCCATCGCTGACCTGGCGGAGACGATCATTGCC----GGCACCATCAGCAGTGTGAACCAGATGTACGGCTACTTTGTGCTGGGCCACCCCTTGTGCATCGTGGAGGGCTACACTGTCTCCTTGTGTGGTAAGCCAGCCGGG
	 Balaenoptera_musculus        GAGAGACAGAATGGAGGGAAGGTTGTCTGCAGATGTGCAAAGCTAGAGGGAAAGACCAGTCGCAAAGGTGAGTGCGGCGGGAGGAAGGCAGGGGGGCTGAGGGGAGATTCTGATGGGGTGGGGAGGGCGGCAGAGATGTAGCTGT--------------------CCAGCTCCTCTCCTCACTGCGTGTCTCCTGCCTCCAGACCCCTTCGACGGCCCCAATCACCACATCGCTCCC-GATGGGTGTATCAGCTCACCAGTGTCTGGATGGTCTTTGTGGTCGTCGCCTCCATCCTCACCAATGGGCTCGTGCTGGCAGCCACCATGAAGTTCAAGAAGCTGCGCCACCCTCTGAACTGGATCCTGGTGAACTTGGCCATCGCTGACCTGGCGGAGACGATCATTGCC----GGCACCATCAGCATTGTGAACCAGATGTACGGCTACTTTGTGCTGGGCCACCGCTTGTGCATCGTGGAGGGCTACACTGTCTCCTTGTGTGGTAAGCCAGCCGGG
	 Balaenoptera_physalus        ---------------------------------------------------------------------------------------------------------------GATGGGGTGGGGAGGGCGGCAGAGATGTAGCTGTCCAGGTGGTGGAGCTGCTGCCCAGCTCCTCTCCTCACTGTGTATCTCCTGCCTCCAGACCCCTTCGACGGCCCCAATCACCACATCGCTCCC-GATGGGTGTATCAGCTCACCAGTGTCTGGATGGTCTTTGTGGTCGTCGCCTCCATCCTCACCAATGGGCTCGTGCTGGCAGCCACCATGAAGTTCAAGAAGCTGCGCCACCCTCTGAACTGGATCCTGGTGAACTTGGCCATCGCTGACCTGGCGGAGACGAGCATTGCC----GGCACCATCAGCATTGTGAACCAGATGTACGGCTACTTTGTGCTGGGCCACCCCTTGTGCATCGTGGAGGGCTACACTGTCTCCTTGTGTGGTAATCCACCCGGG
	 Berardius_bairdii            GAGAGACAGAATGGAGGGAAGGTTGTCTGCAGATGGGCAAAGCTAGAGGGGAAGACCAGTCGCAAAGGTGAGTGCGGCGGGCAGAAGGCAGGAGGGCTGAGGGGAGATTCTGATGGGGTGAGG-GGGCAGCACAGATGTAGCTGT---------------------------------GCACTCTGTGTCTCCTGCCTCCAGACCCCTTCGACGGCCCCAATTACCACATCGCTCCCAGATGGGTGTACCACCTCACCAGCGTCTGGATGGTCTTTGTGGTCATCGCGTCCGTCTTCACGAATGGGCTCGTGCTGGCAGCCACCATGAAGTTCAAGAAGCTGCGCCACCCTCTGAACTGGATTCTGGTGAACTTGGCCATCGCTGACCTGGCAGAGACGATCATTGCC----AGCACCATCAGCATTGTGAACCAGATGTACGGCTACTTTGTGTTGGGCCACCCCTTGTGCATCGTGGAGGGCTACACTGTCTCCTTGTGTGGTAAGCCAGCCGGG
	 Caperea                      GAGAGACAGAATGGAGGGAAGGTTGTCTGCAGCTGGGCAAAGCTAGAGGGAAAGACCAGTCGCAAAGGTGAGTGCGGCGGGTGGAAGGCAGGGGGGCTGAGGGGAGATTCTGGTGGGGTGGGGAGGGCGGCACAGATGTAGCTATCCAGGTGGTGGAGCTGCTGCCCAGCTCCTCTCCTCACTCTGTGTCTCCTGCCTCCAGACCCCTTCGATGGCCCCAGTTACCACATTGCTCCCAGATGGGTGTATCACCTCACCAGTGTCTGGGTGGTCTTTGTGGTCATCGCCTCCATCTTCACGAATGGGCTTGTGCTGGCAGCCACCATGAAGTTCAAGAAGCTGCGCCACCCTCTGAACTGGATCCTGGTGAACTTGGCCATCGCTGACCTGGCGGAGACGATCATCGCT----GGCACCATCAGTATTGTGAACCAGATGTGTGGCTACTTTGTGCTGGGCCACCCCTTGTGCATCGTGGAGGGCTACACTGTCTCCTTGTGTGGTAAGCCAGCCGGG
	 Delphinapterus               GAGAGACGGGTTGGAGGGAAGGTTGTCTGCAGGCGGGCAAAGCTAGAGGGTAAGACCAGTCGCAAAGGTGAGTGCGGCGGGCGGAAGGCAGGAGGGCTGAGGGGAGATTCTGATGGGGTGAGGGGGGCGGCACAGATGCAGCTGT---------------------------------GCCCTCTGTGTCTCCTGCCTCCAGACCCCTTCGACGGCCCCAATTACCACATCGCCCCCAGATGGGTGTACCACCTGACCAGCGTCTGGATGGTCTTCGTGCTCATCGCCTCCATCTTCACGAACGGGCCCGTGCTGGCAGCCACCATGAAGTTCAAGAAGCTGCGCCACCCTCTGAACTGGATGCTGGTGAACTTGGCCGTCGCTGACCTGGCGGAGACGGTCATTGCC----AGCACCATCAGCGTTGTGAACCAGATGTACGGCTACTTTGTGCTGGGCCACCCCTTGTGCATCGTGGAGGGCTTCACTGTCTCCTTGTGTGGTAAGCCAGCCGGG
	 Eschrichtius                 --------------------------------------------------------------------------------------------------------------------------------------------------------------------------------------------TCTCCTGCCTCCAGACCCCTTTGACGGCCCCGATCACCACATCGCCCCC-GATGGGTGTATCAGCTCACCAGCGTCTGGATGGTCTTTGTGGTCGTCGCCTCCATCCTCACCAATGGGCTCGTGCTGGCAGCCACCATGAAGTTCAAGAAGCTGCGCCACCCTCTGAACTGGATCCTGGTGAACTTGGCCATCGCTGACCTGGCGGAGACGATCATTGCC----GGCACCATCAGCATTGTGAACCAGATGTACGGCTACTTTGTGCTGGGCCACCCCTTGTGCATCGTGGAGGGCTACACTGTCTCCTTGTGTGGTAAGCCAGCCGGG
	 Eubalaena                    GAGAGACAGAATGGAGGGAAGGTTGTCTGCAGATGGGCAAAGCTAGAGGGAAAGACCAGTCGCAAAGGTGAGTGCGGCGGGCGGAAGGCAGGGGGGCTGAGGGGAGATTCTCATGGGGTGGGGAGGGCGGCAGAGATGTAGCTGTCCAGGTGGTGGAGCTGCTGCACAGCTCCTCTCCTCACTCTGTGTCTCCTGCCTCCAGACCCCTTCGATGGCCCCAATTACCACATCGCTCCCCGATGGGTGTATCACCTCACCAGTGTCTGGATGGTCTTTGTGGTCATCGCCTCCATCTTCACGAATGGGCTCGTGCTGGCAGCCACCATGAAGTTCAAGAAGCTGCGCCACCCTCTGAACTGGATCCTGGTGAACTTGGCCATCGCTGACCTGGCGGAGACGATCATCGCC----GGCACCATCAGCATTGTGAACCAGATGTACGGCTACTTTGTGCTGGGCCACCCCTTGTGCATCGTGGAGGGCTACACTGTCTCCTTGTGTGGTAAGCCAACCGGG
	 Hippopotamus                 ------------------------------------------------------------------------------------------------------------------------------------CAGATGTAGCTGTCCAGGTGGTGAAGCTGCTGCCCAGCTCCTCTCCTCACTCTGTACCTCCTGCCTCCAGGCCCCTTCGACGGCCCCAATTACCACATCGCTCCCAGATGGGTGTACCACCTCACCAGCGCCTGGATGGTCTTCGTGGTCATCGCCTCCGTCTTCACTAACGGCCTGGTGCTGGCAGCTACCATGAGGTTCAAGAAGCTGCGCCACCCTCTGAACTGGATCCTCGTGAACTTGGCCATCGCTGACCTGGCAGAGACGGTCATTGCC----AGCACCATCAGCGTTGTGAACCAGATGCACGGCTACTTTGTGCTGGGCCACCCCCTGTGCGTCGTGGAGGGCTATACTGTCTCCTTGTGTGGTAAGCCAGCCGGG
	 Inia                         GAGAGACGGAATGGAGGGAAGGTTGTCCGCAGGTGGGCAAAGCTGGAGGGGAAGACCAGTCGCAAAGGTGAGTGAGGCGGGCGGAAGGCAGGAGGGCTGAGGGGAGATTCTGATGGGGTGAGGGGGGCGGCACAGATGTAGCTGT---------------------------------GCCCTCTGTGTCTCCTGCCTCCAGACCCCTTCGACGGCCCCAATTACCACATCGCCCCCAGATGGGTGTACCACCTGACCAGTGTCTGGATGGTCTTCGTGCTCGTCGCCTCCGTCTTCACGAACGGGCCCGTGCTGGTGGCCACCATGACGTTCAGGAAGCTGCGCCACCCTCTGAACTGGATGCTGGTGAACTTGGCCGTCGCTGACCTGGCGGAGGCGGTCATTGCC----AGCACCATCAGCGTTGTGAACCAGATGCACGGCTACTTTGTGCTGGGCCACCCCTTGTGCATCGTGGAGGGCTTCACTGTCTCCTTGTGTGGTAAGCCASCCGGG
     Kogia                        -----------------------------------------------------------------------------------------------------------------------------------------------------------------------------------------GTGTCTCCTGCCTCCAGACCCCTTCGGCGGCCCCGATTACCACAGCGCCCCCAGATGGGTGTATCACCTYGCCGGCGCCTGGGTGGTCTCCGTGGTCATCGCCTCCATCTTCACGAACGGGCTCGTGCCGGCAGCCACCACGAAGTTCAAGAAGCTGCGCCGCCCTCTGAACTGGATCCTGGTGAACTTGGCCATCGCTAACCTAGCGGAGACGATCATCACC----GGCACCGTCAGCGCTGCGAACCAGATGTACGGCTACTTTGTGCTGGGCCGCCCCTTGTGCATCGTGGAGGGCTACACTGTCGCCCTGTGTGCTGAGCCAGCCGGG
	 Megaptera                    GAGAGACAGAATGGAGGGAAGGTTGTCTGCAGATGTGCAAAGCTAGAGGGAAAGACCAGTCGCAAAGGTGAGTGCGGCGGGAGGAAGGCAGGGGGGCTGAGGGGAGATTCTGATGGGGTGGGGAGGGCGGCAGAGATGTAGCTATCCAGGTGGTGGAGCTGCTGCCCAGCTCCTCTCCTCACTGTGTATCTCCTGCCTCCAGACCCCTTCGACGGCCCCAATCACCACATCGCTCCC-GATGGGTGTATCAGCTCACCAGTGTCTGGATGGTCTTTGTGGTCGTCGCCTCCATCCTCACCAATGGGCTCGTGCTGGCAGCCACCATGAAGTTCAAGAAGCTGCGCCACCCTCTGAACTGGATCCTGGTGAACTTGGCCATCGCTGACCTGGCGGAGACGATCATTGCC----GGCACCATCAGCATTGTGAACCAGATGTACGGCTACTTTGTGCTGGGCCACCCCTTGTGCATCGTGGAGGGCTACACTGTCTCCTTGTGTGGTAAYCCASCCGGG
	 Mesoplodon                   GAGAGACAGAATGGAGGGAAGGTTGTCTGCAGATGGGCAAAGCTAGAGGGGAAGACCAGTCGCAAAGGTGAGTGCGGCGGGCAGAAGGCAGGAGGGCTGAGGGGAGATTCTGATGGGGTGAGGGGGGCGGCACAGATGTAGCTGT---------------------------------GCACTCTGTGTCTCCTGCCTCCAGACCCCTTCGACGGCCCCAATTACCACATCGCTCCCAGATGGGTGTACCACCTCACCAGCGTCTGGATGGTCTTTGTGGTCATCGCGTCCATCTTCACGAATGGGCTCGTGCTGGCAGCCACCATGAAGTTCAAGAAGCTGCGCCACCCTCTGAACTGGATTCTGGTGAACTTGGCCATCGCTGACCTGGCAGAGACGATCATTGCCAGCAAGCACCATCAGCGTTGTGAACCAGATGTACGGCTACTTTGTGCTGGGCCACCCCTTGTGCATCATGGAGGGCTACACTGTCTCCTTGTGTGGTAAGCCAGCCGGG
	 Monodon                      -----------------------------------------------------------------------------------------------------------------------------------------------------------------------------------CCCTCTGTGTCTCCTGCCTCCAGACCCCTTCGACGGCCCCAATTACCACATCGCCCCCAGATGGGTGTACCACCTGACCAGCGTCTGGATGGTCTTCGTGCTCATCGCCTCCATCTTCACGAACGGGCCCGTGCTGGCAGCCACCATGAAGTTCAAGAAGCTGCGCCACCCTCTGAACTGGATGCTGGTGAACTTGGCCGTCGCTGACCTGGCGGAGACGGTCATTGCC----AGCACCATCAGCGTTGTGAACCAGATGTACGGCTACTTTGTGCTGGGCCACCCCTTGTGCATCGTGGAGGGCTTCACTGTCTCCTTGTGTGGTAAGCCAGCCGGG
	 Neophocaena                  GAGAGACGGGATGGAGGGAAGGTTGTCTGCAGGCGGGCAAAGCTAGAGGGGAAGACCAGTCGCAAAGGTGAGTGCGGCGGGCGGAAGGCAGGAGGGCTGAGGGGAGATTCTGATGGGGTGAGGGGGGCGGCACAGATGCAGCTGT---------------------------------GCCCTCTGTGTCTCCTGCCTCCAGACCCCTTCGACGGCCCCAATTACCACATCGCCCCCAGATGGGTGTACCACCTGACCAGCGTCTGGATGGTCTTCGTGCTCATCGCCTCCATCTTCACGAACGGGCCCGTGCTGGCAGCCACCGTGAAGTTCAAGAAGCTGCGCCACCCTCTGAACTGGATGCTGGTGAACTTGGCCGTCGCTGACCTGGCGGAGACGGTCATTGCC----AGCACCATCAGCGTTGTGAACCAGATGTACGGCTACTTTGTGCTGGGCCACCCCTTGTGCATCGTGGAGGGCTTCACTGTCTCCTTGTGTGGTAAGCCAGCCRGG
	 Phocoenoides                 GAGAGACGGGATGGAGGGAAGGTTGTCTGCAGGCGGGCAAAGCTAGAGGGGAAGATCAGTCGCAAAGGTGAGTGCGGCGGGCGGAAGGCAGGAGGGCTGAGGGGAGATTCTGATGGGGTGAGGGGGGCGGCACAGATGCAGCTGT---------------------------------GCCCTCTGTGTCTCCTGCCTCCAGACCCCTTCGACGGCCCCAATTACCACATCGCCCCCAGATGGGTGTACCACCTGACCAGCGTCTGGATGGTCTTCGTGCTCATCGCCTCCATCTTCACGAACGGGCCCGTGCTGGCAGCCACCGTGAAGTTCAAGAAGCTGCGCCACCCTCTGAACTGGATGCTGGTGAACTTGGCCGTCGCTGACCTGGCGGAGACGGTCATTGCC----AGCACCATCAGCGTTGTGAACCAGATGTACGGCTACTTTGTGCTGGGCCACCCCTTGTGCATCGTGGAGGGCTTCACTGTCTCCTTGTGTGGTAAGCCAGCCGGG
x	 Physeter                     GAGAGACCGAATGGAGGGAAGGCTGTCTGCAGACGGGCAGAGCTAGAGGAGAAGACCAGTCGTAAAGGTGAGTGCGGCGGGTGGAAGGCAGGAGG-CTGAGGGGAGATTCTGATGGGGCGAGGAGGGCGGCACAGGTGTAGCTGTCCAGGTGGTGGAGCTGCTGCCCAGTTCCTCTCCTCGCTCCGTGTCTCCTGCCTCCAGACCCCTTCGGCGGCCCCAGTTACCACATCGCTCCCAGATGGGTGTATCACCGCACCACTGTCTGGATGGTCTTCGTGGTCATCGCCTCCATCTTCACGAATGGGCTCGTGCTGGCAGCCACCATGAAGTTCAAGAAGCTGCGCCACCCTCTGAACTGGATCCTGGTGAACTTGGCCATCGCCGACCTGGCGGAGACGATTATCGCC----GGCACCATCAGCGCTGTGAACCAGATGTACGGCTACTTTGTGCTGGGCCACCCCTTGTGCATCGTGGAGGGCTACACTGTCCCCTTGTGTGGTAASCCASCCGGG
	 Platanista                   GAGAGACAGAATGGAGGGAAGGTTGTCTGCAGATGGGCAAAGCTAGAAGGGAAGACCAGTCGCAAAGGTGAGTGTGGCGGGCGGAAGGCAGGAGGGCAGAGGGGAGATTCTGATGGGGTGAGGGGGGCGGCACAGATGTAGCTGT---------------------------------CCACTCTGTGTCTCCTGCCTCCAGACCCCTTCGACGGCCCCAATTACCACACCGCTCCCAGATGGGTGTATCACCTCACCAGTGTCTGGATGGTCTTTGTGGTCATCGCCTCCATCTTCACAAATGGGCTCGTGCTGGCAGCCACCATGAAGTTCAAGAAGCTGCGCCACCCTCTGAACTGGATCCTGGTGAACCTGGCCATCGCTGACCTGGCGGAGACGATCATCGCC----AGCACCATCAGCGTTGTGAACCAGATGTACGGCTACTTTGTGCTGGGCCACCCCTTGTGCATCGTGGAGGGCTACACTGTCTCCTTGTGTGGTAAGGCAGCCGGG
	 Pontoporia                   GAGAGACAGAATGGAGGGAAGGTTGTCTGCAGGTGGGCAAAGCTAGAGGGGAAGACCAGTCGCAAAGGTGAGTGAGGCGGGCGGAAGGCAGGAGGGCTGAGGGGAGATTCCGATGGGGTGAGGGGGGCGGCACAGATGTAGCTGT---------------------------------GCTCTCTGTGTCTCCTGCCTCCAGACCCCTTCGACGGCCCCAATTACCACATCGCCCCCAGATGGGTGTACCACCTGACCAGTGTCTGGATGGTCTTCGTGCTCATCGCCTCCATCTTCACGAACGGGCCCGTGCTGGCAGCCACCATGAAGTTCAAGAAGCTGCGCCACCCTCTGAACTGGATGCTGGTGAACTTGGCCGTCGCTGACCTGGCGGAGACAGTCATCGCC----AGCACCATCAGCGTTGTGAACCAGATGTACGGCTACTTTGTGCTGGGCCACCCCTTGTGCATAGTGGAGGGCTTCACTGTCTCCTTGTGTGGTAASCCAGCCGGG
	 Tasmacetus                   GAGAGACAGAATGGAGGAAAGGTTGTCTGCAGATGGGCAAAGCTAGAGGGGAAGACCAGTCGCAAAGGTGAGTGCGGCGGGCGGAAGGCAGGAGGGCTGAGGGGAGATTCTGATGGGGTGAGGGGGGTGGCACAGATGTAGCTGT---------------------------------GCACTCTGTGTCTCCTGCCTCCAGACCCCTTCGACGGCCCCAATTACCACATCGCTCCCAGATGGGTGTACCACCTCACCAGCATCTGGATGGTCTCTGTGGTCATCGCGTCCAACTTCACGAATGGGCTCGTGCTGGCAGCCACCATGAAGTTCAAGAAGCTGCGCCACCCTCTGAACTGGATTCTGGTGAACTTGGCCATCACTGACCTGGCAGAGACGATCATTGCC----AGCACCATCAGCGTTGTGAACCAGATGTATGGCTACTTTGTGCTGGGCCACCCCTTGTGCATCGTGGAGGGCTACACTGTCTCCTTGTGTGGTAAGCCAGCCGGG
	 Ziphius                      ------------------------------------------------------------------------------------------------------GGAGATTCTGATGGGGTGAGGGGGGTGGCACAGATGTAGCTGT---------------------------------GCACTCTGTGTCTCCTGCCTCCAGACCCCTTCGACGGCCCCAATTACCACATCGCTCCCAGATGGGTGTACCACCTCACCAGCGTCTGGATGGTCTTTGTGGTCATCGCGTCCGTCTTCACGAATGGGCTCGTGCTGGCAGCCACCATGAAGTTCAAGAAGCTGCGCCACCCTCTGAACTGGATTCTGGTGAACTTGGCCATCGCTGACCTGGCAGAGACGATCATTGCC----AGCACCATCAGCGTTGTGAACCAGATGTACGGCTACTTTGTGCTGGGCCACCCCTTGTGCATCGTGGAGGGCTACACTGTCTCCTTGTGTGGTAAGCCAGCCGGG

;
End;

[Alignment 6: LWS Exon 3 amplicon]

#NEXUS

Begin DATA;
	Dimensions ntax=22 nchar=905;
	Format datatype=NUCLEOTIDE gap=-;
	Matrix
	[                          1         11        21        31        41        51        61        71        81        91        101       111       121       131       141       151       161       171       181       191       201       211       221       231       241       251       261       271       281       291       301       311       321       331       341       351       361       371       381       391       401       411       421       431       441       451       461       471       481       491       501       511       521       531       541       551       561       571       581       591       601       611       621       631       641       651       661       671       681       691       701       711       721       731       741       751       761       771       781       791       801       811       821       831       841       851       861       871       881       891       901     ]
	[                          |         |         |         |         |         |         |         |         |         |         |         |         |         |         |         |         |         |         |         |         |         |         |         |         |         |         |         |         |         |         |         |         |         |         |         |         |         |         |         |         |         |         |         |         |         |         |         |         |         |         |         |         |         |         |         |         |         |         |         |         |         |         |         |         |         |         |         |         |         |         |         |         |         |         |         |         |         |         |         |         |         |         |         |         |         |         |         |         |         |         |     ]
	Exon3                      ------GGATCACCGGTCTCTGGTCCTTGGCCATCATTTCCTGGGAGAGGTGGATGGTGGTCTGCAAGCCCTTCGGCAACGTGAGATTTGATGCCAAGCTGGCCATTGCGGGCATTGCCTTCTCCTGGATCTGGGCTGCCGTGTGGACAGCTCCACCCATCTTTGGCTGGAGCAG----------------------------------------------------------------------------------------------------------------------------------------------------------------------------------------------------------------------------------------------------------------------------------------------------------------------------------------------------------------------------------------------------------------------------------------------------------------------------------------------------------------------------------------------------------------------------------------------------------------------------------------------------------------------------------------------------------------------------------------------------------
	Balaena                    CTGCAGGGATCACCGGTCTCTGGTCCTTGGCCATCATTTCCTGGGAGAGGTGGATGGTGGTCTGCAAGCCCTTTGGCAACGTGAGATTTGATGCCAAGCTGGCCATCGCGGGCATTGCCTTCTCCTGGATCTGGGCTGCTGTGTGGACAGCTGCACCCATCTTTGGTTGGAGCAGGTAAGGATGCCAGGGTGCCAGGAAGGCGATTAGTTTAGAACAGAGCAGGGAGGGTCAAACTCGTGATTCCCTTTGTGACCTTGGGGCAAATCATTTCCTGTCCCTGGGCCTTTGTGGCTCCACGAGTAAAGTGAGGATGGCCCTGACTCTCCCTGAGACCCCTTGGAGCGTGCACTGTCTGTGAACGCGTGAATCTGCCTGGCTGCAACGTGGAAATGGGCCACGTGGTCTCCAAGCCTCTGGAAAGG-TCTGTTTCTCCCAAACAGGGGCAGCTCATGAGAACACACAGAGAAACGCTGGCGGCTGAGGCCACAGGCACGTTTGGATTCCAGAGCCCTCTT--GCCCACTCTGCCCCAGGCCTCTTTCTTGCACCTGCTGAGGGGCCCCCC-TTTCCGAGGCTCCTTGGGTCGTAGGTACACCTGGG-CTGTTGGTTACCAGTGTCCTTACCAGGCGGATCCTTTGGGGGAAGTCCCGAACTTCCAAGGAAACGGCTCAGGTGTTTGAGGGGGCTGGACGGG-ACAAGGCCGTTGCATTCGTATCTTCCACTGCAAGCTCGTGAACAAGTTCTTGTGGTGTCTGGAGAGGGTGTGGTCCTTGTTGGGGAAGCTTCCATCACTGTGGGAAACCAGGCTCTGTCTGTCCCCCTCCTCACGCTCCCAGGCCCAC-AATGGCTGCCATTGTTGAACGTGTGCTCGCTGGATCCTCAGG--GTTCACAGGTGTT
	Balaenoptera_acutorostrata CTGCAGGGATCACCGGTCTCTGGTCCTTGGCCATCATTTCCTGGGAGAGGTGGATGGTGGTCTGCAAGCCCTTTGGCAACATGAGATTTGATGCCAAGCTGGCCATCGCGGGCATTGCCTTCTCCTGGATCTGGGCTGCTGTGTGGGCAGCTCCACCCATCTTTGGTTGGAGCAGGTAAGGATGCCAGGGTGACAGGAAGGCGATTAGTTTAGAACAGAGCAGGGAGGGTCAAACTCTTGATTCCCTTTGTGACCTTGAGGCAAATCATTTCCTGTCCCTGGGCCTTTGTGGCTCCACGAGTAAAGTGAGGATGGCCCTGACTCGCCCCGAGACCCCTTGGCGCGTGCGCTGTCTGTGAACGCGTGAATCTGCCTGGCTGCAACGTGGAAATGGGCCGCGTGGTCTCCAAGCCTCTGGAAAGG-TCTATTTCTCCCAAACAGGGGCAGCTCATGAGAACACACAGAGAAACGCTGCCGGCTGAGGCCACAGGCACGTTTGGATTCCAGAGCCCTCTT--GCCCACTCTGCCCCAGGCCTCTTTCTTGCACCTGCTGAGGGGCCCCCCCTTTCCGAGGCTCCTTGGGTCGCAGGTACACCTGGG-CTGTTGGTTACCAGTGTCCTTACCAGGTGGATCTTTTGGGGGAAGTCCCAAACTTCCAAGGAAACGGCTCAGGTGTTTGAGGGGGCTGGACGGG-ACAAGGCCGTTGCATTCGTATCTTCCACTGCAAGCTCGTGAACAAGTTCTTGTGGTGTCTGGAGAGGGTATAGTCCTTCTTTGGGAAGCTTCCATCACTGTGGGAAACCAGGCTCTGTCTGTCCCCCTCTTCATGCTCCCAGGCCCAC-AATGGCTGCGACTGTTGAACATGTGCTCACTGAATCCTCAGGG-GTTCACAGGTGTT
	Balaenoptera_musculus      CTGCAGGGATCACCGGTCTCTGGTCCTTGGCCATCATTTCCTGGGAGAGGTGGATGGTGGTCTGCAAGCCCTTTGGCAACGTGAGATTTGATGCCAAGCTGGCCATCGCGGGCATTGCCTTCTCCTGGATCTGGGCTGCTGTGTGGGCAGCTCCACCCATCTTTGGTTGGAGCAGGTAAGGATGCCAGGGTGCCAGGAAGGCGATTCGTTTAGAACAGAGCAGGGAGGGTCAAACTCGTGATTCCCTTTGTGACCTTGAGGCAAATCATTTCCTGTCCCTGGGCCTTTGTGGCTCCACGAGTAAAGTGAGGATGGCCCTGACTCTCCCTGAGACCCCTTGGAGCATGCGCTGTCTGTGAATGCGTGAATCTGCCTGGCTGCAACGTGGAAATGGGCCGCGTGGTCTCCAGGCCTCTGGAAAGG-TCTGTTTCTCCCAAACAGGGGCAGCTCATGAGAACACACAGAGAAACGCTGCCGGCTGAGGCCACAGGCACGTTTGGATTCCAGAGCCCGCTT--GCCCACTCTGCCCCAGGCCTCTTTCTTGCACCTGCTGAGGGGCCTCCCCTTTCCGAGGCTCCTTGGGTCGCAGGTACACCTGGG-CTGTTGGTTACCAGTGTCCTTACCAGGCGGATCCTTTGGGGGAAGTCCCGAACTTCCAAGGAAACGGCTCAGGTGTTTGAGGGGGCTGGACGGGCACAAGGCCGTTGCATTCGTATCTTCCACTGCAAGCTCGTGAACAAGTTCTTGTGGTGTCTGGAGAGGGTATAGTCCTTCTTTGGGAAGCTTCCATCACTGTGGGAAACCAGGCTCTGTCTGTCCCCCTCTTCATGCTCCCAGGCCCAC-AATGGCTGCGACTGTTGAACATGTGCTCACTGAATCCTCAGGG-GTTCACAGGTGTT
	Balaenoptera_physalus      CTGCAGGGATCACCGGTCTCTGGTCCTTGGCCATCATTTCCTGGGAGAGGTGGATGGTGGTCTGCAAGCCCTTTGGCAACGTGAGATTTGATGCCAAGCTGGCCATCGCGGGCATTGCCTTCTCCTGGATCTGGGCTGCTGTGTGGGCAGCTCCACCCATCTTTGGTTGGAGCAGGTAAGGATGCCAGGGTGCCAGGAAGGCGATTAGTTTAGAACAGAGCAGGGAGGGTCAAACTCGTGATTCCTTTTGTGACCTTGAGGTAAATCATTTCCTGTCCCTGGGCCTTTGTGGCTCCACGAGTAAAGTGAGGATGGCCCTGACTCTCCCTGAGACCCCTTGGAGCGTGCGCTGTCTGTGAATGCGTGAATCTGCCTGGCTGCAACGTGGAAATGGGCCGCGTGGTCTCCAAGCCTCTGGAAAGG-TCTGTTTCTCCCAAACAGGGGCAGCTCGTGAGAACACACAGAGAAACGCTGCCGGCTGAGGCCACAGGCACGTTTGGATTCCAGAGCCCTCTT--GCCCACTCTGCCCCAGGCCTCTTTCTTGCACCTGCTGAGGGCCCCCCCCTTTCCGAGGCTCCTTGGGTCGCAGGTACACCTGGG-CTGTTGGTTACCAGTGTCCTTACCAGGCGGATCCTGTGGGGGAAGTCCCGAACTTCCAAGGAAACGGCTCAGGTGTTTGAGGGGGCTGGACGGG-ACAAGGCCGTTGCATTCGTATCTTCCACTGCAAGCTCGTGAACAAGTTCTTGTGGTGTCTGGAGAGGGTATAGTCCTTCTTTGGGAAGCTTCCATCACTGTGGGAAACCAGGCTCTGTCTGTCCCCCTCTTCATGCTCCCAGGCCCAC-AATGGCTGCGACTGTTGAACATGTGCTCACTGAATCCTCAGGG-GTTCACAGGTGTT
	Berardius_bairdii          CCGCAGGGATCACGGGTCTCTGGTCCTTGGCCATCATTTCCTGGGAGAGGTGGATGGTGGTCTGCAAGCCCTTTGGCAACGTGAGATTTGATGCCAAGTTGGCCATTGCGGGCATTGCCTTCTCCTGGATCTGGGCTGCTGTGTGGACAGCTCCACCCATCTTTGGTTGGAGCAGGTAAGGATGCCAGGGTGCCAGGAAGGCGATTAGTTTAGAGCGGAGCAGGGAGGGTCAAACTCGTGATTCCCTTTGTGACCTTGGGGCAAATCATTTCCTGTCCCTGGGCCTTTGTGGCTCCACGAGTAAAGGGAGGATGGACCTGACTCTCCCTGAGACCCCTTGGACCGTGCACTGTCTGTGAATGTGTGAATCTGCCTGGCTGCAACGTGGAAATGGGCCCTGTGGTCTCCAAGCCTCTGGAAAGG-TCTGTTTCTCCCAAACAGGAGCAGCTCTGGAGAACACATAGAGAAACGCTGCCGGCTGAGGCCACAGGCACGTTTGGATTCCAGAGCCCTCTT--GCCCACTCTGCCCCAGGCCTCTTTCTTGCACCTGCTGAGGGGCCCCC--TTTCCGAGGCTCCTTGGGTCGTAGGTACACCTGGG-CTGTTGGTTACCAGTGTCCTCTCCAGGTGGATCCTTTGGGGGAAGTCCCGAATTTCCAAGGAAACGGCTCAGGTGTTTGAGGGGGCTGGATGGG-ACAAGGCCGTTGCATTTGTATCTTCCACTGCAAGCCCTTGAACAAGTCCTTGTGGTGTCTGGAGAGGGTGTGGTCTTTCTTTGGGAAGCTTCCATCAGTGCGAGAAAC-------------------------------------------------------------ACGTGCTCATTGAATCCTCTGGG-GTTCACAGGTGTT
	Caperea                    CTGCAGGGATCACCGGTCTCTGGTCCTTGGCCATCATTTCCTGGGAGAGGTGGATGGTGGTCTGCAAGCCCTTTGGCAATGTGAGATTTGATGCCAAGCTGGCCATTGCGGGCATTGCCTTCTCCTGGATCTGGGCTGCTGTGTGGGCAGCTCCACCCATCTTTGGTTGGAGCAGGTAAGGATGCCAGGGTGCCAGGAAGGCGATTAGTTTAGAACAGAGCAGGGAGGGTCAAACTTGTGATTCCCTTTGTGACCTTGGGGCAAATCATTTCCTGTCCCTGGGCCTGTGTGGCTCCACGAGTAAAGTGAGGATGGTCCTGACTCTCCCTGAGACCTCTTGGAGCGTGCACTGTCTGTGAATGCGTGAATCTGCCTGGCTGCAACGTGGAAATGGGCCGCGTGGTCTCCAAGCCTCTGGAAAGG-TCTGTTTCTCCCAAACAGGGGCAGCTCATGAGAACACACAGAGAAACGCTGCCGGCTGAGGCCACAGGCACATTTGGATTACAGAGCCCTCTT--GCCCACTCTGCCCCAGGCCTCTTTCTTGCACCTGCTGAGGGGCCCCCC-TTTCCAAGGCTCCTTGGGTCGCAGGTACACCTGGG-CTGTTGGTTACCAGTGTCCTTACCAGGCGGATCCTTTGGGGGAAGTCCCGAACTTCCAAGGAAACGGCTCAGGTGTTTGAGGGGACTGGACGGG-ACAAGGCCGTTGCATTCGTATCTTCCACTGCAAGCTCGTGAACAAGTTCTTGTGGTGTCTGGAGAGGGTATGGTCCTTCTTTGGGAAGCTCCCATCACTGTGGGAAACCAGGCTCTGTCTGTCCCCC---TCACGCTCCTAGGCCTAC-AATGGCTGCGACTGTTGAACATGTGCTCACTGAATCCTCAGGG-GTTCACAGGTGTT
	Delphinapterus             CTGCAGGGATCACCGGTCTCTGGTCCTTGGCCATCATTTCCTGGGAGAGGTGGATGGTGGTCTGCAAGCCCTTTGGCAACGTGAGATTTGATGCCAAGTTGGCCATTGCGGGCATTGCCTTCTCCTGGATCTGGGCTGCTGTGTGGACAGCTCCACCCATCTTTGGTTGGAGCAGGTAAGGGTGCCAGGGTGCCAGGAAGGCGATTCGTTTAGAGCAGAGCGGGGAGGGTCAAACTCGTGATTCCCTTTGTGACCTTGGGGCAAATCATTTCCAGTCCCTGGGCCTTTGTGGCTCCACGAGTAAACTGAGGATGGACCTGACTCTCGCTGAGACCCCTTGGAGCGCGCACTGTCTGTGAATGCGTGACTCTGCCTGGCTGCAACGTGGAAATGGGCCCTGTGGTCCCCAAGCCTCTGGAAAAG-TCTGTTTCTCCCAAACAGGAGCAGCTCATGAGAACCCATAGAGAAACGCTGCCGGCTGAGGCCACAGGCACGTTTGGATTCCAGAGCCCTCTT--GCCTACTCTGCCCCAGGCCTCTTTCTTGCACCTGCTGAGGGGCCCCC--TTTCCGAGGCTCCTTGGGTCGTAGGTACACCTGGG-CTGTCGGTTAC-AGTGTCCTCTCCAGGTGGATCCTTTGGGGGAAGTCCCGCATTTCCGAGGAAACGGCTCAGGTGTTTGAGGGGGCTGGACGGG-ACAAGGCCGTTGCATTTGTATCTTGCACTGCAGGCTGGTGAACAAGTTCTTGTGGTGCCTGGAGAGGGTGTGGTCTTTCTTTGGGAAGCTGCCATCAGTGCGAGGAACCAGGCCCTGTCTGTCCCC-TCCTCATGCTCCCGTGCCCAC-AGTGGCTGCGACTGTTGAACACGTGCTCATTGAATCCTCA-----------------
	Eschrichtius               CTGCAGGGATCACCGGTCTCTGGTCCTTGGCCATCATTTCCTGGGAGAGGTGGATGGTGGTCTGCAAGCCCTTTGGCAACGTGAGATTTGATGCCAAGCTGGCCATCGCGGGCATTGCCTTCTCCTGGATCTGGGCTGCTGTGTGGGCAGCTCCACCCATCTTTGGTTGGAGCAGGTAAGGATGCCAGGGTGCCAGGAAGGCGATTAGTTTAGAACAGAGCAGGGAGGGGCAAACTCGTGATTCCCTTTGTGACCTTGAGGCAAATCATTTCCTGTCCCTGGGCCTTTGTGGCTCCACGAGTAAAGTGAGGATGGCCCTGACTCTCCCTGAGACCCCTTGGAGCGTGCGCCGTCTGTGAATGCGTGAATCTGCCTGGCTGCAACGTGGAAATGGGCCGCGTGGTCTCCAAGCCTCTGGAAAGG-TCTGTTTCTCCCAAACAGGGGCAGCTCATGAGAACACACAGAGAAACGCTGCCGGCTGAGGCCACAGGCACGTTTGGATTCCAGAGCCCTCTT--GCCCACTCTGCCCCAGGCCTCTTTCTTGCACCTGCTGAGGGGCCCCCCCTTTCCGAGGCTCCTTGGGTCGCAGGTACACCTGGG-CTGTTGGTTACCAGTGTCCTTACCAGGCGGATCCTTTGGGGGAAGTCCCGAACTTCCAAGGAAACGGCTCAGGTGTTTGAGGGGGCTGGACGGG-ACAAGGCCATTGCATTCGTATCTTCCACTGCAAGCTCGTGAACAAGTTCTTGTGGTGTCTGGAGAGGGTATAGTCCTTCTTTGGGAAGCTTCCATCACTGTGGAAAACCAGGCTCTGTCTGTCCCCCTCTTCATGCTCCCAGGCCCAC-AATGGCTGCGACTGTTGAACATGTGCTCACTGAATCCTCAGGG-GTTCACAGGTGTT
	Eubalaena                  CTGTCGGGATCACCGGTCTCTGGTCCTTGGCCATCATTTCCTGGGAGAGGTGGATGGTGGTCTGCCAGCCCTTTGGCAACGTGAGATTTGATGCCAAGCTGGCCATCGCGGGCATTGCCTTCTCCTGGATCTGGGCTGCTGTGTGGACAGCTCCACCCATCTTTGGTTGGAGCAGGTAAGGATGCCAGGGTGCCAGGAAGGCGATTAGTTTAGAACAGAGCAGGGAGGGTCAAACTCGTGATTCCCTTTGTGACCTTGGGGCAAATCATTTCCTGTCCCTGGGCCTTTGTGGCTCCACGAGTAAAGTGAGGATGGCCCTGACTCTCCCTGAGACCCCTTGGAGCGTGCACTGTCTGTGAACGCGTGAATCTGCCTGGCTGCAACGTGGAAATGGGCCACGTGGTCTCCAAGCCTCTGGAAAGG-TCTGTTTCTCCCAAACAGGGGCAGCTCATGAGAACACACAGAGAAACGCTGCCGGCTGAGGCCACAGGCACGTTTGGATTCCAGAGCCCTCTT--GCCCACTCTGCCCCAGGCCTCTTTCTTGCACCTGCTGAGGGGCCCCCC-TTTCCGAGGCTCCTTGGGTCGTAGGTACACCTGGG-CTGTTGGTTACCAGTGTCCTTACCAGGCGGATCCTTTGGGGGAAGTCCCGAACTTCCAAGGAAACGGCTCAGGTGTTTGAGGGGGCTGGACGGG-ACAAGGCCGTTGCATTCGTATCTTCCACTGCAAGCTCGTGAACAAGTTCTTGTGGTGTCTGGAGAGGGTGTGGTCCTTGTTGGGGAAGCTTCCATCACTGTGGGAAACCAGGCTCTGTCTGTCCCCCTCCTCACGCTCCCAGGCCCAC-AATGGCTGCCATCGTTGAACGTGTGCTCGCTGAATCCTCAGGG-GTTCACAGGTGTT
	Hippopotamus               CCACMGGGATCACTGGTCTCTGGTCCTTGGCCATCATTTCCTGGGAGAGATGGATGGTGGTCTGCAAGCCCTTTGGCAACGTGAGATTTGATGCCAAGCTGGCCATCGCAGGCATCGCCTTCTCCTGGATCTGGGCAGCTGTGTGGACAGCTCCGCCCATCTTTGGTTGGAGCAGGTAAGGATGCCAGGGTGCTAGGAAGGCAACTGGTTTAGAACAGAGCAGGAGGGGTCAAACTCATGATCCCCTTTGTGACCTTGGGGCAAATCACTTCCTGTCCCGGGGACTTTGTGGCCCCACAAGTAAAGCGAAGATGGACCTGACT-------------CTTGGAGCGTCCAGTGTCTGTGAATGCATGAATCTGCCTGGCTGCAACATGGAAACGGGCC-TGTGGTATCCAAGCCTCTGCAAATG-TCTGTTTCTCCCAAACAGGAGCAGCTCATGAGAACACACAGAGAAATGCTGCTGGCTCAGGCGACAGGCACACTTGGATCCCAGGGCCCTCTT--ACCCACCCTGCCCCACGCCTCTTTCTTGCACCTGCTGAGGGGCCCCCC-TTTCCGAGCCTCCTTTGGTTGTAGGTACACCTGGGCCTGTAGGTCACCAGTGTCCTAACCGGGTGGATTCCTTGGGGGAAGACCTGAATTTCCAAGAAAGCAGCTCAGATGTTTGAGGGGACGGGATGGG-ACAAGGTCGCTGCATTTCTGTCTTCCACTGCAAGCTTGTGAACAAGTTCTTGTGATGTTTGGAAAGGGCATGTTCTTTCTTTGGGAAGCTTCCACCACTGTGGGAAACCAGGCTCTACCTGTCCCCCTC-------------GTCCAC-AACGGCTGTGATTGTTGGACATGTGCTCATTTAATCCTCAGGG-GTTCACAGGTGTT
	Inia                       CTGCAGGGATCACCGGTCTCTGGTCCTTGGCCATCATTTCCTGGGAGAGGTGGATGGTGGTCTGCAAGCCCTTTGGCAACGTGAGATTTGATGCCAAGTTGGCCATTGCGGGCATTGCCTTCTCCTGGATCTGGGCTGCTGTGTGGACAGCTCCACCCATCTTTGGTTGGAGTAGGTAAGGGTGCCAGGGTGCCAGGAAGGCGATTCGTGTAGAACAGAGCAGGGAGGGTCAAACTCGTGATTCCCTTTGTGACCTTGGGGCAAATCATTTCCCGTCCCTGGGCCTTCGTGGCTCCACGAGTAAACTGAGGATGGACCTGACTCTCCCTGAGACCCCCTGGAGCGCGCACTGTCTGTGAATGCGTGACTCTGCCTGGCTGCAACGTGGAAATGGGCCCTGTGGTCCCCAAGCCTCTGGAAAAG-TCTGTTTCTCCCAAACAGGAGCAGCTCATGAGAACACATAGAGAAACGCTGCCGGCTGAGGCCACAGGCATGTTTGGATTCCAGAGCCCTCTT--GCCTACTCTGCCCCAGGCCTCTTTCTTGCACCTGCTGAGGGGGCCCCC-TTTCCGAGGCTCCTTGGGTCGTAGGTACACCTGGG-CTGCCGGTTAC-AGTGTCCTCTCCAGGTGGATCCTTTTTGAGGA--------------AGGAAACGGCTCAGGTGTTTGAGGGGGCTGGACGGG-ACGAGGCCGTTGCATTTGTATCTTGCACTGCAGGCTGGTGAACGAGTTCTTGTGGTGTCTGGAGAGGGTGTGGTCTTTCTTTGGGAAGCTGCCATCAGTGCGAGGAACCAGGCCCTGTCCGTCCCC-TCCTCATGCTCCCGTGCCCA--AGTGGCTGCGATTGTTGAACACGTGCTCATTGAATCCTCACGG-GTTCATAGGTGTT
	Kogia                      CTGCACGGATCACCGGTCTCTGGTCCTTGGCCATCATTTCCTGGGAGAGATGGACGGTGGTCTGCAAGCCCTCTGGCAATGGGAGATTTGATGCCAGGTTGGCCGTTGCGGGCATTGCCTTCTCCTGGATCTGGGCTGCCGTGTGGACAGCTCCACCCATCTTTGGTTGGAGCAGGTAAGGATGCCAGGGTGCCAGGAAGGCGATTAGTTTAGAACAGAGCAGGGAGGGTCAAACTTGTGATTCCCTTGGTGACCTTGGGGCAAGTCATTTCCTGTCCCTGGGCCTTCGTGGTTCCACGAGTAAAGTGAGGATGGACCTGACTCTCCCTGAGACCCCTTGGAGCGTGCACTGTCTGTGAACGCGTGAATCTGCCTGGCTGCAACGTGGAAATGGGCCCTGTGGTCTCCGGGCCTCTGGCAAGG-TCTGTTTCTCCCAAACAGGAGCAGCTCATGAGAACACATAGAGAAACGCTGCCGGCTGAGGCCACGGGCACGCTTGGATTCCAGAGCCCTCCT--GCCCACGCTGCCCCAGGCCTCTTTCTTGCACCTGCCGAGGGGCCCCCC-TTTCCGAGGCTCCTTGGGTCGTAGGCACACCTGCG-CTGTTGGTTACCAGTGTCCTTGCCAGGTGGACCCTTTGGAGGAAGGCCCGAATTTCCAAGGAAACGGCTCAGGTGTCCGAGGGGGCGGCACGGG-GCAAGGCCGTTGCATTGGTAGCTTCCGCTGCAAGCTCGCGAGCATGTTGTCGTGGTGTCTGGAGAGGGCACGGTCTTTCGTTGGGAAGCTTCCGTCGCTGCGAGAAGCCAGGCTCTGTCCGTCCCC--------------AGGCCGACAAATGGCTGCGATTGTCGGACATGTGCTCACTGAATCCTCAGGGGGTTCACAGGTGTT
	Megaptera                  CTGCAGGGATCACTGGTCTCTGGTCCTTGGCCATCATTTCCTGGGAGAGGTGGATGGTGGTCTGCAAGCCCTTTGGCAACGTGAGATTTGATGCCAAGCTGGCCATCGCGGGCATTGCCTTCTCCTGGATCTGGGCTGCTGTGTGGGCAGCTCCACCCATCTTTGGTTGGAGCAGGTAAGGATGCCAGGGTGCCAGGAAGGCGATTAGTTTAGAACAGAGCAGGGAGGGTCAAACTCGTGATTCCCTTTGTGACCTTGAGGTAAATCATTTCCTGTCCCTGGGCCTTTGTGGCTCCACGAGTAAAGTGAGGATGGCCCTGACTCTCCCTGAGACCCCTTGGAGCGTGCGCTGTCTGTGAATGCGTGAATCTGCCTGGCTGCAACGTGGAAATGGGCCGCGTGGTCTCCAAGCCTCTGGAAAGG-TCTGTTTCTCCCAAACAGGGGCAGCTCGTGAGAACACACAGAGAAACGCTGCCGGCTGAGGCCACAGGCACGTTTGGATTCCAGAGCCCTCTT--GCCCACTCTGCCCCAGGCCTCTTTCTTGCACCTGCTGAGGGGCCCCCCCTTTCCGAGGCTCCTTGGGTCGCAGGTACACCTGGG-CTGTTGGTTACCAGTGTCCTTACCAGGCGGATCCTTTGGGGGAAGTCCCGAACTTCCAAGGAAACGGCTCAGGTGTTTGAGGGGGCTGGACGGG-ACAAGGCCGTTGCATTCGTATCTTCCACTGCAAGCTCGTGAACAAGTTCTTGTGGTGTCTGGAGAGGGTATAGTCCTTCTTTGGGAAGCTTCCATCACTGTGGGAAACCAGGCTCTGTCTGTCCCCCTCTTCATGCTCCCAGGCCCAC-AATAGCTGCGACTGTTGAACATGTGCTCACTGAATCCTCAGGG-GTTCACAGGTGTT
	Mesoplodon                 CAGCAGGGATCACGGGTCTCTGGTCCTTGGCCATCATTTCCTGGGAGAGGTGGATGGTG---TGCAAGCCCTTTGGCAACGTGAGATTTGATGCCAAGTTGGCCATTGCGGGCATTGCCTTCTCCTGGATCTGGGCTGCTGTGTGGACAGCTCCACCCATCTTTGGTTGGAGCAGGTAAGGATGCCAGGGTGCCAGGAAGGCGATTAGTTTAGAGCGGAGCAGGGAGGGTCAAACTCGTGATTCCCTTTGTGACCTTGGGGCAAATCATTTCCTGTCCCTGGGCCTTTGTGGCTCCACGAGTAAAGGGAGGATGGACCTGACTCTCCCTGAGACCCCTTGGAGCGTGCACTGTCTGTGAATGCGTGAATCTGCCTGGCTGCAACGTGGAAACGGGCCCTGTGGTCTCCAAGCCTCTGGAAAGGGTCTGTTTCTCCCAAACAGGAGCAGCTCTGGAGAACACATAGAGAAACGCTGCCGGCTGAGGCCACAGGCACGTTTGGATTCCAGAGCCCTCTT--GCCCACTTTGCCCCAGGCCTCTTTCTTGCACCTGCTGAGGGGCCCCC--TTTCCGAGGCTCCTTGGGTGGTAGGTACACCTGGG-CTGTTGGTTACCAGTGTCCTCTCCAGGTGGATCCTTTGGGGGAAGTCCCGAATTTCCAAGGAAACGGCTCAGGTGTTTGAGGGGGCTGGACGGG-ACAAGGCCGTTGCATTTGTATCTTCCACTGCAAGCCCGTGAACAAGTCCTTGTGGTGTCTGGAGAGGGTGTGGTCTTTCTTTGGGAAGCTTCCATCAGTGCGAGAAAC-------------------------------------------------------------ACGTGCTCATTGAATCCTCTGGG-GTTCACAGGTGTT
	Neophocaena                CTGCAGGGATCACCGGTCTCTGGTCCTTGGCCATCATTTCCTGGGAGAGGTGGATGGTGGTCTGCAAGCCCTTTGGCAACGTGAGATTTGATGCCAAGTTGGCCATTGCGGGCATTGCCTTCTCCTGGATCTGGGCTGCTGTGTGGACAGCTCCACCCATCTTTGGTTGGAGCAGGTAAGGGTGCCAGGGTGCCAGGAAGGTGATTCGTTTGGAGCAGAGCAGGGAGGGTCAAACTCGTGATTCCCTTTGTGACCTTGGGGCAAACCATTTCCAGTCCCTGGGCCTTTGTGGCTCCACGAGTAAACCAAGGGTGGACCTGACTCTCGCTGAGACCCCTTGGAGCGCGCACTGTCTGTGAACGCGTGACTCTGCCTGGCTGCAACGTGGAAATGGGCCCTGTGGTCCCCAAGCCTCTGCAAATG-TCTGTTTCT----------------------------------------------------------------------------------------------------------------------------------------------------------------------------------------------------------------------------------------------------------------------------------------------------------------------------------------------------------------------------------------------------------------------------------------------------------------------------------------
	Phocoenoides               CTGCAGGGATCACCGGTCTCTGGTCCTTGGCCATCATTTCCTGGGAGAGGTGGATGGTGGTCTGCAAGCCCTTTGGCAACGTGAGATTTGATGCCAAGTTGGCCATTGCGGGCATTGCCTTCTCCTGGATCTGGGCTGCTGTGTGGACAGCTCCACCCATCTTTGGTTGGAGCAGGTAAGGGTGCCAGGGTGCCAGGAAGGCGATTCGTTTGGAGCAGAGCAGGGAGGGTCAAACTCGTGATTCCCTTTGTGACCTTGGGGCAAACCATTTCCAGTCCCTGGGCCTTTGTGGCTCCACGAGTAAACCGAGGGTGGACCTGACTCTCGCTGAGACCCCTTGGAGCGCGCACTGTCTGTGAACGCGTGACTCTGCCTGGCTGCAACGTGGAAATGGGCCCTGTGGTCCCCAAGCCTCTGGAAAAG-TCTGTTTCT----------------------------------------------------------------------------------------------------------------------------------------------------------------------------------------------------------------------------------------------------------------------------------------------------------------------------------------------------------------------------------------------------------------------------------------------------------------------------------------
	Physeter                   CTGCAGGGATCACTGGTCTCTGGTCCTTGGCCATCATTTCCTGGGAGAGATGGATGGTGGTCTGCAAGCCCTTTGGCAATGTGAGATTTGATGCCAAGTTGGCCATTGCGGGCATTGCCTTCTCCTGGACCTGGGCTGCTGTGTGGACAGCTCCACCCATCCTTGGTTGGAGCAGGTAAGGATGCCAGGGTGCCAGGAAGGCGATTAGTTTAGAACAGAGCAGGGAGGGTCAAACTTGTGATTCCCTTGGTGACCTTGGGGCACATCATTTCCTGTCCCTGGGCCTTTGTGGTTCCACGAGTAAAGTGAGGATGGACCTGACTCTCCCTGAGACCCCTTGGAGCGTGCACTCTCCGTGAATGCGTGAATCTGCCTGGATGCAACGTGGCAACGGGCCCTGTGGTCTCCGAGCCTCTGGCAAGG-TCTGTTTCTCCCAAACCGGAGCAGCTCATGAGAACACATAGAGAAGCGCTGCCGGCGGAGGCCACAGGCACGTTTGGATTCCAGAGCCCTCCT--GCCCACTCCGCCCCAGGCCTCTTTCTTGCACCTGCTGAGGGGCCCCCC-TTTCCGAGGCTCCTTGGGTCGTAGGTACACCTGGG-CTGTTGGTTACCAGTGTCCTCACCAGGTGGATCCTTTGGGGGAAGTCCCGAATTTCCAAGGAAACGGCTCAGGTGTTTGAGGGGGCTGGACGGG-ACAAGGCCGTTGCATTTGTATCTTCCACTGCAAGCTCGTGAACACGTTCTTGTGGCGTCTGGAGAGGGTATGGTCTTTCTTTGGGAAGCTTCCATCGCTGCGAGAAGCCAGGCTCTGTCTGTCCCC--------------ACGCCGAC-AATGGCTGCGATTGTCGAACACGTGCTCACTGAATCCTCAGGG-GTTCACAGGTGTT
	Platanista                 CTGCAGGGGTCACCGGTCTCTGGTCCTTGGCCATCGTTTCCTGGGAGAGATGGATGGTGGTCTGCAAGCCCTTTGGCAACGTGAGATTTGATGCCAAGTTGGCCATTGCGGGCATTGCCTTCTCCTGGATCTGGGCTGCTGTGTGGACAGCTCCACCCATCTTTGGTTGGAGCAGGTAAGGATGCCAGGGTGCCAGGAAGGCGATTAGTTCAGAACAGAGCAGGGAGGGTCAAACTCGTGATTCCCTTTGTGACCTTGGGGCAGATCATTTCCTGTCTCTGGGCCTTTGTGGCTCCACGAGTAAAGTGAGGATGGACCTGACTCTCCCTGAGACCCCTTGGAGGGTGCACTGTCTGTGAATGCGTGAATCTGCCTGGCTGCAACATAGAAACGGGCCCTGTGGTCTCCAAGCCTCTGGAAAGG-TCTGTTTCTCCCAAACAGGAGCAGCTCAGGAGAACACATAGAGAAACGCTGCCGGCTGAGGTCAGAGGCACGTTTGGATTCCAGAGCCCTCTTTTGCCCACTCTGCCCCAGGCCTCTTTCTTGCACCTGCTGAGGGGCCCCC--TTTCCGAGGCTCCTTGGATCGTAGGTACACCTGGG-CTGTTGGTTACCAGTGTCCTCCCCAGGTGGATCCTTTGGGGGAAGTCCCGAATTTCCAAGGAAACGGCTCAGGAGTTTGAGGGGGCTGGACGGG-ACAAGGCCGTTGCATTTGTATCTTCCACTGCAAGCTCGTGAACGAGTTCTTGTGGTGTCTGCAGACGGTATGGTCTTTCTTTGGGAAGCTTCCATTAGTGCGAGAAACCAGGCTCTGTCTGTCCCCCTCCTCATGCTCCCATGCCCAC-AATGGCTGCGATTGTTGAACATGTGCTCACTGAATCCTCAGGG-GTTCACAGGGGTT
	Pontoporia                 CTGCAGGGATCACCGGTCTCTGGTCCTTGGCCATCATTTCCTGGGAGAGGTGGATGGTGGTCTGCAAGCCCTTTGGCAACGTGAGATTTGATGCCAAGTTGGCCATTGCGGGCATTGCCTTCTCCTGGATCTGGGCTGCTGTGTGGACAGCTCCACCCATCTTTGGATGGAGTAGGTAAGGGTGCCAGGGTGCCAGGAAGGCGATTCGTGTAGAACAGAGCAGGGAGGGTCAAACTCGTGATTCCCTTTGTGACCTTGGGGCAAATCATTTCCCGTCCCTGGGCCTTTGTGGCTCCACGAGTAAACTGAGGATGGACCTGTCTCTCCCTGAGACCCCTTGGAGCGCGCACTGTCTGTGAATGCGTGACTCTGCCTGGCTGCAACGTGGAAATGGGCCCTGTGGTCCCCAAGCCTCTGGAAAAG-TCTGTTTCTCCCAAACAGGAGCAGCTCATGAGAACACATAGAGAAACGCTGCCGGCTGAGGCCACAGGCACGTTTGGATTCCAGAGCCCTCTT--GCCTACTCTGCCCCAGGCCTCTTTCTCGCACCTGCTGAGGGCCCCCC--TTTCCGAGGCTCCTTGGGTCGTAGGTACACCTGGG-CTGTCGGTTAC-AGTGTCCTCCCCAGGTGGATCCTTTGGGGGAAGTCCCGCATTTCCAAGGAAACGGCTCAGGTGTTTGAGGGGGCTGGACGGG-ACAAGGCCGTTGCATTTGT-------------------------------------------------------------------------------------------------------------------------------------------------------------------------------------------
	Tasmacetus                 CCGCAGGGATCACGGGTCTCTGGTCCTTGGCCATCATTTCCTGGGAGAGGTGGATGGTGGTCTGCAAGCCCTTTGGCAACGTGAGATTTGATGCCAAGTTGGCCATTGCGGGCATTGCCTTCTCCTGGATCTGGGCTGCTGTGTGGACAGCTCCACCCATCTTTGGTTGGAGCAGGTAAGGATGCCAGGGTGCCAGGAAGGCGATTAGTTTAGAGCGGAGCAGGGAGGGTCAAACTCGTGATTCCCTTTGTGACCTTGGGGCAAATCATTTCCTGTCCCTGGGCCTTTGTGGCTCCACGAGTAAAGGGAGGATGGACCTGACTCTCCCTGAGACCCCTTGGAGCGTGCACTGTCTGTGAATGCGTGAATCTGCCTGGCTGCAACGTGGAAACGGGCCCTGTGGTCTCCAAGCCTCTGGAAAGGGTCTGTTTCTCCCAAACAGGAGCAGCTCTGGAGAACACATAGAGAAACGCTGCCGGCTGAGGCCACAGGCACGTTTGGATTCCAGAGCCCTCTT--GCCCACTCTGCCCCAGGCCTCTTTCTTGCACCTGCTGAGGGGCCCCC--TTTCCGAGGCTCCTTGGGTCGTAGGTACACCTGGG-CTGTTGGTTACCAGTGTCCTCTCCAGGTAGATCCTTTGGGGGAAGTCCCGAATTTCCAAGGAAACGGCTCAGGTGTTTGAGGGGGCTGGACGGG-ACAAGGCCGTTGCATTTGTATCTTCCAGTGCAAGCCCGTGAACAAGTCCTTGTGGTGTCTGGAGAGGGTGTGGTCTTTCTTTGGGAAGCTTCCATCAGTGCGAGAAAC-------------------------------------------------------------ACGTGCTCATTGAATCCTCTGGG-GTTCACAGGTGTT
	Ziphius                    CCGCAGGGATCACGGGTCTCTGGTCCTTGGCCATCATTTCCTGGGAGAGGTGGATGGTGGTCTGCAAGCCCTTTGGCAACGTGAGATTTGATGCCAAGTTGGCCATTGCGGGCATTGCCTTCTCCTGGATCTGGGCTGCTGTGTGGACAGCTCCACCCATCTTTGGTTGGAGCAGGTAAGGATGCCAGGGTGCCAGGAAGGCGATTAGTTTAGAGCGGAGCAGGGAGGGTCAAACTCGTGATTCCCTTTGTGACCTTGGGGCAAATCATTTCCTGTCCCTGGGCCTTTGTGGCTCCACGAGTAAAGGGAGGATGGACCTGACTCTCCCTGAGACCCCTTGGAGCGTGCACTGTCTGTGAATGTGTGAATCTGCCTGGCTGCAACGTGGAAACGGGCCCTGTGGTCTCCAAGCCTCTGGAAAGGGTCTGTTTCTCCCAAACAGGAGCAGCTCTGGAGAACACATAGAGAAATGCTGCCGGCTGAGGCCACAGGCACGTTTGGATTCCAGAGCCCTCTT--GCCCACTCTGCCCCAGGCCTCTTTCTTGCACCTGCTGAGGGGCCCC--GTTTCCGAGGCTCCTTGGGTCATAGGTACACCTGGG-CTGTTGGTTACCAGTGTCCTCTCCAGGTGGATCCTTTGGGGGAAGTCCCGAATTTCCAAGGAAACGGCTCAGGTGTTTGAGGGGGCTGGACGGG-ACAAGGCCGTTGCATTTGTATCTTCCACTGCAAGCCCGTGAACAAGTCCTTGTGGTGTCTGGAGAGGGTGTGGTCTTTCTTTGGGAAGCTTCCATCAGTGCGAGAAAC-------------------------------------------------------------ACGTGCTCATTGAATCCTCTGGG-GTTCACAGGTGTT

;
End;

[Alignment 7: LWS Exon 4 amplicon; Note that Berardius, Mesoplodon, Ziphius are unalignable in the 5' region of intron 4 due to what appears to be a sine insert]

#NEXUS

Begin DATA;
	Dimensions ntax=21 nchar=630;
	Format datatype=NUCLEOTIDE gap=-;
	Matrix
	[                          1         11        21        31        41        51        61        71        81        91        101       111       121       131       141       151       161       171       181       191       201       211       221       231       241       251       261       271       281       291       301       311       321       331       341       351       361       371       381       391       401       411       421       431       441       451       461       471       481       491       501       511       521       531       541       551       561       571       581       591       601       611       621       ]
	[                          |         |         |         |         |         |         |         |         |         |         |         |         |         |         |         |         |         |         |         |         |         |         |         |         |         |         |         |         |         |         |         |         |         |         |         |         |         |         |         |         |         |         |         |         |         |         |         |         |         |         |         |         |         |         |         |         |         |         |         |         |         |         |         ]
	Exon4                      ----------------------------------------------------------------------------------------------------------------------------------------------------------------------------------------------------------------------------------------------------------------------------------------------------------------------------------------------------------------------------------------------------------GTACTGGCCCCACGGCCTGAAGACGTCGTGCGGCCCGGATGTGTTCAGCGGCAGCTCTTACCCCGGGGTGCAGTCTTACATGATCACGCTCATGATCACCTGCTGCTTCATCCCGCTCAGCGTTATCGTGCTCTGCTACCTGCAAGTGTGGCTGGCCATCCGAGCG----------------------------------------------------------------------
	Balaenoptera_acutorostrata ----------------------------------TGTTATGTGTATTTTACCTCAAT---AAAGAAAGAAGGGAACGTGAGAGCAGAGACGGACAAGGATTTACTACAATCCTTCTGAGGCGCTGCCTTTGGGGGCGATGAAAATGTTCTGGAACTA--GACAGAGGTGGCAGTTGCAC--------------------------------AACACTGTGAATGTACTAAATGCCTCCGAATTGTTCACTTCAAAAACGGTTAATTCATGTAATGTGAATTTCACCTCAATAA-AAAAGCCCAACAACCTTACTCAAGTCAGTGGTGTGCTGGGGTGGGCGGGGG-TCCGGGTCCCTGCCCACTTCAGGACGGGCTGCCGGCCCTTCTCCCCAGGTACTGGCCCCACGGCCTGAAGACTTCGTGCGGCCCGGACGTGTTCCGCGGCAGCTCGTACCCCGGGGTGCGGTCTCACATGATCGTGCTCGTGACCACCTGCTGCTTCCTCCCGCTCAGCGCCATCGTGCTCTGCTACCTGCAAGTGTGGCTGGCCATCCGAGCGGTGAGCCCCGCACCCTCC-CAGCTTCACCCCCGCGGGCAGGATCATGAACGCCGGGGAGGTCTAGGCTGG
	Balaenoptera_musculus      ----------------------------------TGTTATGTGTATTTTACCTCAAT---AAAGAAAGAAGGGAACGTGAGAGCAGAGACGGACAAGGATTTACTACAATCCTTCTGAGGCGCTGCCTTTGGGGGCGATGAAAATGTTCTGGAACTA--GACAGAGGTGGCAGTTGCAC--------------------------------AACACTGTGAACGTACTAAATGCCTCCGAATTGTTCACTTCAAAAACGGTTAATTCATGTAATGTGAATTTCACCTCAATAA-AAAAGCCCAACAACCTTACCCAAGTCAGTGGTGTGCTGGGGCGGGCGGGGG-TCCGGGTCCCTGCCCACTTCAGGACGGGCTGCCGGCCCTTCTCCCCAGGTACTGGCCCCACGGCCTGAAGACTTCGTGCGGCCCGGACGTGTTCAGCGGCAGCTCGTACCCCGGGGCGCAGTCTTACATGATCGTGCTCATGACCACCTGCTGCTTCCTCCCGCTCAGCGTCATCGTGCTCTGCTACCTGCAAGTGCGGCTGGCCATCCGAGCGGTGAGCCCCGCACCCTCC-CAGCTTCACCCCCGCGGGCAGGATCATGAACGCCGGGGAGGTCTAGGCTGG
	Balaenoptera_physalus      ----------------------------------TGTTATGTGTATTTTACCTCAAT---AAAGAAAGAAGGGAACGTGAGAGCAGAGACGGACAAGGATTTATTACAATCCTTYTGAGGCGCTGCCTTTGGGGGCGATGAAAATGTTCTGGAACTA--GACAGAGGTGGCAGTTGCAC--------------------------------AACACTGTGAACGTACTAAATGCCTCCGAATTGTTCACTTCAAAAACGGTTAATTCATGTAATGTGAATTTCACCTCAATAA-AAAAGCCCAACAACCTTACCCAAGTCAGTGGTGTGCTGGGGCGGGCGGGGG-TCCGGGTCCCTGCCCACTTCAGGACGGGCTGCCGGCCCTTCTCCCCAGGTACTGGCCCCACGGCCTGAAGACTTCGTGCGGCCCGGACGTGTTCAGCGGCAGCTCGTACCCCGGGGTGCAGTCTTACATGATCGTGCTCATGACCACCTGCTGCTTCATCCCGCTCAGCGTCATCGTGCTCTGCTACCTGCAAGTGTGGCTGGCCATCCGAGCGGTGAGCCCCGCACCCTCC-CAGCTTCACCCCCGCGGGCAGGATCATGAACACCGGGGAGGTCTAGGCTGG
	Berardius_bairdii          TTGTGAATGTACTAAATGCCTCCGAATTGTTCACTTCAAAAATGGTTAATTCAGGCTTCCCTGGTGGCGCAGTGGTTGAGAGTCCGCCTGCCGATGCAGGGGATGCAGGTTCGTGCCCCGGTCCGGGAGGATCCCGCATGCCGCGGAGCGGCTGGGTCCGTGAGCCGTGGCCGCTGGGCCTGCGCGTCCGGAGCCTGTGCTCCACAACGGGAGAGGCCGTAGTGGTGGGAGGCCCGCGTACTGCAAAAAAAAAAAAA-GGTTAATTCATGTAATGTGCATTTCACCTGATTAA-AAAAGCCCAACAACCTTACCCAAGTCAGTGGTGTGCTGGGGTGGG-GGGGG-TTCGGGTCGCTGCCCACTTCAGGACGGGCTGCCGGCCCTTCTCCCCAGGTACTGGCCCCATGGCCTGAAGACGTCGTGCGGCCCGGACGTGTTCAGCG------CTCACCCTGGGCTGCAGTCTTACATGCTCGTGCTCATGGTCACCTGCTGCTTCACCCTGCTCAGCGTTATCGTGCTCTGCTACCTACAAGTGTGGCTGGCCATCCGAGCGGTGAGCCCCACACCCTCC-CAGCTTCACCCCTGCAGGCAGGATCGTGAACGCCAGGGAGGTCTAGGCTGG
	Caperea                    ----------------------------------TGTTATGTGTATTTTACCTCAAT---AAAGAAAGAAGGGAACGTGAGAGCAGAGACGGACAAGGATTTACTACAATCCTTCTGAGGTGCTTCCTTTGGGGGCGATGAAAATGTTCTGGAACTA--GACAGAGGTGGCAGTTGCAC--------------------------------AACATTGTGAACGTACTAAATGCCTCCGAACTGTTCACTTCAAAAACGGTTAATTCATGTAATGTGAATTTCACCTCAATAA-AAAAGCCCAACAACCTTACCCAAGTCAGTGGTGTGCTGGGGCGGGCGGGGG-TCCGGGTCCCTGCCCACTTCAGGACGGGCTGCCGGCCCTTCTCCCCAGGTACTGGCCCCACGGCCTGAAGACTTCGTGCGGCCCGGACGTGTTCAGCGGCAGCTCGTACCCTGGGGTGCAGTCTTATATGATCGTGCTCATGACCACCTGCTGCTTCATCCCGCTCAGCGTCATCGTGCTCTGCTACCTGCAAGTGTGGCTGGCCATCCGAGCGGTGAGCCCCACACCCTCC-CAGCTTCACCCCCGCGGGCAGGATCATAAACGCCGAGGAGGTCTAGGCTGG
	Delphinapterus             -----------------------------------------------------------------------------------------------------------------------------------------------------------------------------------------------------------------CCAACAAAGTGAATGCACCAAA--CCTCCGAATTGTTCACTTCA----------------GTAATGTGRATTTCACCTCAATAA-AAAAGCCCAGCAACCTTACCCAAGTCAGTGGTGTGCTGGGGCGGGCAGGGG-CTCGGGTCCCTGCCCACTTCAGGACGGGCTGCCGGCCCTTCTCCCCAGGTACTGGCCCCACGGCCTGAAGACTTCGTGCGGCCCGGATGTGTTCAGCGGCAGCTCTTACCCTGGGGTGCAGTCTTACATGATCACGCTCATGATCACCTGCTGCTTCATCCCGCTCAGCGTTATCGTGCTCTGCTACCTGCAAGTGTGGCTGGCCATCCGAGCGGTGAGCCCCACACCCCCC-CAGCTTCACCCCTGCAGGCAGGCTCATGAACGCCAGGGAGGTCTAGGCTGG
	Eschrichtius               ----------------------------------TGTTATGTGTATTTTACCTCAAT---AAAGAAAGAAGGGAACGTGAGAGCAGAGACGGACAAGGATTTACTACAATCCTTCTGAGGCGCTGCCTTTGGGGGCGATGAAAATGTTCTGGAACTA--GACAGAGGTGGCAGTTGCAC--------------------------------AACACTGTGAACGTACTAAATGCCTCCGAATTGTTCACTTCAAAAACGGTTAATTCATGTAATGTGAATTTCACCTCAATAA-AAAAGCCCAACAACCTTACCCAAGTCAGTGGTGTGCTGGGGCGGGCGGGGG-TCCGGGTCCCTGCCCACTTCAGGACGGGCTGCCGGCCCTTCTCCCCAGGTACTGGCCCCACGGCCTGAAGACTTCGTGCGGCCCGGACGTGTTCAGCGGCAGCTCGTACCCCGGGGTGCAGTCTTACATGATCGTGCTCATGACCACCTGCTGCTTCATCCCGCTCAGCGTCATCGTGCTCTGCTACCTGCAAGTGTGGCTGGCCATCCGAGCGGTGAGCCCCGTGCCCTCC-CAGCTTCACCCCCGCGGGCAGGATCATGAACGCCGGGG-GGTCTAGGCTG-
	Hippopotamus               ----------------------------------TGTTATATGTACTTTACCGCGAT---AAAAAAAGAGGGGAACCTGAGGCCACACAAGGACCAGGGTTTACTACAATCCTACTGAAGGGCTTCCTTTGGGGGCAATGAAAATGTTCTGGAACTA--GACAGAGGTGTCAGCTGCAC--------------------------------AATATTGTGAATGTACTAAATGCCTCTGAATTGTTCACTTCAAAAATGGTTAATTCGTATAATGTGAGTTTCACCTCACTAC-AAAAGCCTGACAACGCTCCCCAAGCCCGTGGTGTGCCGGGGC----GGGGG-TCGCGGTCCCCACCTGCTTCAGGCTGGGCTGCTGGCCCTTCTCTCCAGGTACTGGCCCCATGGCCTGAAGACTTCGTGTGGCCCGGACGTGTTCAGCGGCAGCTCCTACCCCGGGGTGCAGTCTTACATGCTCGTGCTCATGGTCACCTGCTGCTTCATCCCGCTCGGCGTCATCGTGCTCTGCTACCTGCAAGTGTGGCTGGCCATCCGAGCGGTGAGCCCCACACC-TCC-CAGCTTCAGCCCTCTGGGCAGGATCATGAAGGCCAGGGAGGTCTAGGCTGG
    Kogia                      --------------------------------------------------------------------------------------------------------------------------------------------------------------------------------------------------------------------------------------------------------------------------------------------------------------------------------------------------------------------------------GACGGGCTGCCGGCCCCTCTCCCCAGGTACTGGCCCCACGGCCTGAAGACCTCGTGCGGCCCGGACGTGTTCAGCGGCAGCTCTTACCCTGGGGCGCAGTCTTACGTGGYCGCGCTCRTGATCACCTGCGGCCTCRTCCCGCTCAGCRCCATCGTGCTCTGCTACCTGCAAGTGTGGCTGGCCATCCGGGCGGTGAGCCCCACACCCTCC-CA-------------------------------------------------
	Inia                       ----------------------------------TGTTATGTGTATTTTACCTCGGTAAAAAAAAAAGAAGGGAACGTGAGACCAGAGACGGACAAGGATTTCCTAAAGTCCTTCTGAAGGGCTTCCTTTGGGGGTGATGAAAACGTTCTGGAGCTACAGACAGAGGTGGCAGTTGCAC--------------------------------AACATTGTGAATGTACTAAATGCCTCCCAATTGTTCACTTCAAAAATGGTTAATTCATGTAACGTGAATTTCACCTCAATAA-AAAAGCCCAACAACCTTACCCAAGTCAGTGGTGTGCTGGGGCGGGCAGGGG-CTCGGGTCCCTGCCCACTTCAGGACGGGCTGCCGGCCCTTCTCCCCAGGTACTGGCCCCACGGCCTGAAGACTTCGTGCGGCCCGGATGTGTTCAGCGGCAGCTCTTACCCTGGGGTGCAGTCTTACATGATCGCGCTCATGATCACCTGCTGTTTCATCCCGCTCAGCATCATCGTGCTCTGCTACCTGCAAGTGTGGCTGGCCATCCGAGCGGTGAGCCCCAC-CCCCCCGCGGCTTCACCCATGCAGGCAGGCTCATGAACGCCAGGGAGGTCTAGGCTGG
	Megaptera                  ----------------------------------TGTTATGTGTATTTTACCTCAAT---AAAGAAAGAAGGGAACGTGAGAGCAGAGACGGACAAGGATTTATTACAATCCTTCTGAGGCGCTGCCTTTGGGGGCGATGAAAATGTTCTGGAACTA--GACAGAGGTGGCAGTTGCAC--------------------------------AACACTGTGAACGTACTAAATGCCTCCGAATTGTTCACTTCAAAAACGGTTAATTCATGTAATGTGAATTTCACCTCAATAA-AAAAGCCCAACAACCTTACCCAAGTCAGTGGTGTGCTGGGGCGGGCGGGGG-TCCGGGTCCCTGCCCACTTCAGGACGGGCTGCCGGCCCTTCTCCCCAGGTACTGGCCCCACGGCCTGAAGACTTCGTGCGGCCCGGACGTGTTCAGCGGCAGCTCGTACCCCGGGGTGCAGTCTTACATGATCGTGCTCATGACCACCTGCTGCTTCATCCCGCTCAGCGTCATCGTGCTCTGCTACCTGCAAGTGTGGCTGGCCATCCGAGCGGTGAGCCCCGCACCCTCC-CAGCTTCACCCCCGCGGGCAGGATCATGAACGCCGGGGAGGTCTAGGCTGG
	Mesoplodon                 TTGTGAATGTACTAAATGCCTCTGAATTGTTCACTTCAAAAATGGTTAATTCAGGCTTCCCTGGTGGCGCAGTGGTTGAGAGTCCGCCTGCCGATGCAGGGGACGCGGGTTCGTGCCCCGGTCCGGGAGGATCCCGCATGCCGCGGAGCGGCTGGGTCCGTGAGCCGTGGCTGCTGGGCCTGCGCGTCCGGATCCTGTGCTCCGCAACGGGAGGGGCCGTAGCGGTGGGAGGCCCGCGTACTGCAAAAAAAAAAAAA-GGTTAATTCATGTAATGTGCATTTCACCTCAATAA-AAAAGCCCARCAACCTTACCCAAGTCAGTGGTGTGCTGGGGTGGGCAGGGG-TTCGGGTCRCTGCCCACTTCAGGACGGGCTGCCGGCCCTTCTCCCCAGGTACTGGCCCCATGGCCTGAAGACATCRTGCGGCCCGGACGTGTTCAGCG------CTCACCCTGGGGTGCAGTCTTACATGCTCGTGCTCATGGTCACCTGCTGCTTCACCCCGCTCAGCGTTATCGTGCTCTGCTACCTGCAAGTGTGGCTGGCCATCYGAGCGGTGAGCCCCACACCCTCC-CAGCTTCACCCCTGCAGGCAGGATCGTGAACGCCAGGGAGGTCTAGGCTGG
	Monodon                    -------------------------------------------------------------------------------------------------------------------------------------------------------------------------------------------------------------------------------------------------------------------------------------------------------------------------------------------------------------------CTGCCCACTTCAGGACGGGCTGCCGGCCCTTCTCCCCAGGTACTGGCCCCACGGCCTGAAAACTTCGTGCGGCCCGGACGTGTTCAGCGGCAGCTCTTACCCCGGGGTGCAKTCTTACATGATCRYGCTCATGAYCACCTGCTKCTTCATCCCGCTCAGCGTYATCGTGCTCTGCTACCTGCAAGTGTGGCTGGCCATCCKAGCGGTGAGCCCC-------------------------------------------------------------
	Neophocaena                -------------------------------------------------------------------------------------------------------------------------------------------------------------------------------------------------------------------------------------------------------------------------------------------------------------------------------------------------------------------CTGCCCACCTCAGGACGGGCTGCCGGCCCTTCTCCCCAGGTACTGGCCCCACGGCCTGAAGACGTCGTGCGGCCCGGACGTGTTCAGCGGCAGCTCTTACCCTGGGGTGCAGTCTTACATGATCGCGCTCATGATCACCTGCTGCTTCATCCCGCTCAGCGTTATCGTGCTCTGCTACCTGCAAGTGTGGCTGGCCGTCCGAGCGGTGAGCCCCACACCCCCC-CA-------------------------------------------------
	Phocoenoides               -----------------------------------------------------------------------------------------------------------------------------------------------------------------------------------------------------------------------------------------------------------------------------------------------------------CCCAACAACCTTACCCAAGTCAGTGGTGTGCTGGGGSGGGCAGGGG-CTCGGGTCCCTGCCCACCTCAGGACGGGCTGCCGGCCCTTGTCCCCAGGTACTGGCCCCACGGCCTGAAGACGTCGTGCGGCCCGGACGTGTTCAGCGGCAGCTCTTACCCTGGGGTGCAGTCTTACATGATCGCGCTCATGATCACCTGCTGCTTCATCCCGCTCAGCGTTATCGTGCTCTGCTACCTGCAAGTGTGGCTGGCCGTCCGAGCGGTGAGCCCCACACCCCCCCCAGCTTCACCCCTGCAGGCAGGCTCATGAACGCCAGGGAGGTCTAGGCTGG
	Physeter                   ----------------------------------TGTGATGTGTATTTTACCTCAAT---AAAAAAAGAAGGGAATGTGAGACCAGAGATGGACAAGGATTTACTAAAATCCTTCTGAAGGGCTTCCTTTGGGGGTGATGAAAATGTTCTGGAACTA--GACAGAGGTGGCAGTTGCACCTTTGTGCAACTGTGCAACATGTTGCAGTTGCAACATCGTGAACGTACTAAATGCCTCCGAATTGTTCACTTCAAAAATGGTTAATTCATGTAATGTGAATTTCACCTCAATAA-AAAAGCCCAACAACCTTACCCAAGTCCGTGGTGTGCTGGGGCGGGTGGGGG-CCCGGGTCCCTGCCCACTTCAGGACGGGCTGCCGGCCCCTCTCCCCAGGTACTGGCCCCACGGCCTGAAGACCTCGTGCGGCCCGGACGTGTTCAGCGGCAGCTCTTACCCTGGGGCGCAGTCTTACGTGGCCGCGCTCGTGATCGCCTGCGGCCTCGTCCCGCTCGGCACCATCGTGCTCTGCTACCTGCAAGTGTGGCTGGCCATCCGGGCGGTGAGCCCCACACCCTCC-CAGCTTCACCCGTGCGGGCAGGGTCATGAACGCCAGGGAGGTCTAGGCTGG
	Platanista                 ----------------------------------TGTTATGTGTATTTTACCTCAAT---AAAAAAAGAAGGGAATGTGAGACCAGAGATGGACAAGGATTTACTAAAATCCTTCTGAAGGGTTTCCTTTGCGGGTGATGAAAATGTTCTGGAACTA--GACAGAGGTGGCAGCTGCAC--------------------------------AGCATTGTGAACGTAGTAAATGCCTCCGAACTGTTCACTTCAAAAGTGGTTAATTCATGTAATGTGAATTTCACCTCAATAAAAAAAGCCCAACAACCTTACCCAAGTCAGTGGTGTGCTGGGGCGGGCGGGGGGTTCGGGTCCCTGCCCACTTCAGGACGGGCTGCTGGCCCTTCTCCCCAGGTACTGGCCCCACGGCCTGAAGACTTCATGCGGCCCGGACGTGTTCAGCGGCAGCTCTTACCCTGGGGTACAGTCATATATGATCGTGCTCATGATCACCTGCTGCTTCATCCCGCTGAGCGTTATCGTGCTCTGCTACCTGCAAGTGTGGCTGGCCATCCGAGCGGTGAGCCCCACACCCTCC-CAGCTTCACCCCTGCGGGCAGGATCATGAATGCCAGGGAGGTCTAGGCTGG
	Pontoporia                 ----------------------------------TGTTATGTGTATTTTACCTCAGT---AAAAAAAGAAGGGAACGTGAGACCAGAGACGGACAAGGATTTCCTAAAATCCTTCTGAAGGGCTTCCTTTGGGGGTGATGAAAACGTTCTGGAGCCACAGACAGAGGTGGCAGTTGCAC--------------------------------AACATTGTGAACGTACTAAACGTCTCCGAATTGTTCACTTCAAAAATGGTTAATTCATGTAACGTGAATTTCACCTCAATAA-AAAAGCCCAACAACCTTACCCAAGTCAGTGGCGTGCTGGGGCGGGCAGGGG-CTCGGGTCCCTGCCCACTTCAGGACGGGCTGCCGGCCCTTCTCCCCAGGTACTGGCCCCACGGCCTGAAGACTTCGTGCGGCCCGGATGTGTTCAGCGGCAGCTCTTACCCTGGGGTGCAGTCTTACATGATCACGCTCATGATCACCTGCTGCTTCATCCCGCTCAGCATTATCGTGCTCTGCTACCTGCAAGTGTGGCTGGCCATCCGAGCGGTGAGCCCCACACCC-CCGCAGCTTCACCCCTGCAGGCAGGCTCATGAACGCCAGGGAGATCTAGGCTGG
	Tasmacetus                 -----------------------------------------------------------------------------------------------------------------------------------------------------------------------------------------------------------------------------------------------------------------------------------------------------------CCCAACAACCTTACCCAAGTCCGTGGTGTGCTGGGGTGGGCAGGGG-TTCGGGTCGCTGCCCACTTCAGGACGGGCTGCCGGCCCTTCTCCCCAGGTACTGGCCCCACGGCCTGAAGACATCGTGCGGCCCGGACGTGTTCAGCG------CTCACCCTGGGGTGCAGTCTTACATGCTCGTGCTCATGGTCACCTGCTGCTTCACCCCGCTCAGCGTTATCGTGCTCTGCTACCTGCAAGTGTGGCTGGCCATCCGAGCGGTGAGCCCCACACCCTCC-CAGCTTCACCCCTGCAGGCAGGATCGTGAACGCCAGGGAGGTCTAGGCTGG
	Ziphius                    TTGTGAATGTACTAAATGCCTCCGAATTGTTCACTTCAAAAATGGTTAATTCAGGCTTCCCTGGTGGCGCAGTGGTTGAGAGTCCGCCTGCCGATGCAGGGGACGTGGGTTCGTGCCCCGGTCCGGGAGGATCCCGCATGCCGCGGAGCGGCTGGGTCCGTGAGCCATGGCTGCTGGGCCTGCGCGTCCGGAGCCTGTGCTCCGCAACGGGAGGGGCCGTAGCGGTGGGAGGCCCGCGTACTGCAAAAAAAAAAA---GGTTAATTCATGTAATGTGCATTTCACCTCAATAA-AAAAGCCCAACAACCTTACCCAAGTCAGTGGTGTGCTGGGGTGGGCAGGGG-TTCGGGTCGCTGCCCACTTCAGGATGGGCTGCCGGCCCTTCTCCCCAGGTACTGGCCCCACGGCCTGAAGACATCGTGCGGCCCGGACGTGTTCAGCG------CTCACCCTGGGGTGCAGTCTTACATGCTCGTGCTCATGGTCACCTGCTGCTTCACCCCGCTCAGCGTTATCGTGCTCTGCTACCTGCAAGTGTGGCTGGCCATCCGAGCGGTGAGCCCCACACCCTCC-CAGCTTCACCCCTGCAGGCAGGATCGTGAACGCCAGGGAGGTCTAGGCTGG

;
End;


[Alignment 8: LWS Exon 5 amplicon]

#NEXUS

Begin DATA;
	Dimensions ntax=21 nchar=433;
	Format datatype=NUCLEOTIDE gap=-;
	Matrix
	[                            1         11        21        31        41        51        61        71        81        91        101       111       121       131       141       151       161       171       181       191       201       211       221       231       241       251       261       271       281       291       301       311       321       331       341       351       361       371       381       391       401       411       421       431   ]
	[                            |         |         |         |         |         |         |         |         |         |         |         |         |         |         |         |         |         |         |         |         |         |         |         |         |         |         |         |         |         |         |         |         |         |         |         |         |         |         |         |         |         |         |         |   ]
	Exon5                        -------------------------------------------------------------------------------------------------------------------------------------------------------------------------------GTGGCGAAGCAGCAGAAAGAATCCGAATCCACCCGGAAGGCGGAGAAGGAGGTAACCCGCATGGTGATGGTGATGATCTTTGCGTACTGCCTCTGCTGGGGGCCCTACACATTCTTTGCGTGCTTCGCCGCTGCCCACCCTGGCTACGCCTTCCACCCTCTGGTGGCCGCCCTGCCATCCTACTTCGCCAAAAGTGCCACCATCTACAACCCCATTATCTATGTCTTTATGAACCGGCAG------------------
	Balaena                      CAGCTGGGCCCATCTGCTTCTCCCCACTACCCTCC-CTGACTAGCTACCCA---------------------------------AGCAGCAGCAGCAGGGAATCCCCTGGGGTACGGAGTCCTGAGGGGTTCTCCCACTCACTGCCCCC-GGGGCGACTCTCTGTCTCCCC-CAGGTGGCGAAGCAGCAGAAAGAATCCGAGTCCACCCAGAAGGCGGAGAAGGAGGTGACCCGCATGGTGATGGTGATGATCTTCGCGTACTGCCTCTGCTGGGGGCCCTACACATTCTTTGCATGCTTCGCCGCTGCCCACCCTGGCTACGCCTTCCACCCTCTGGTGGCCGCCCTGCCATCCTACTTCGCCAAAAGTGCCACTATCTACAACCCCGTTATCTATGTCTTTATGAACCGGCAGGTAAGTCACGCAGTTGAC
	Balaenoptera_acutorostrata   CAGCTGGGCCCATCTGCTTCTCCCCACTACCCTCC-CTGACTAGCTACCCA---------------------------------AGCAGCAGCAGCAGGGAATCCCCTGGGGTACGGAGCCCTGAGGGGCTCTCCCACGCACTGCCCCC-GGGGCGACTCTCTGTCTCCCC-CAGGTGGCGAAGCAGCAGAAAGAATCCGAGTCCACCCAGAAGGCGGAGAAGGAGGTGACCCGCATGGTGATGGTGATGATCTTCGCGTACTGCCTCTGCTGGGGGCCCTACACATTCTTTGCATGCTTCGCCGCTGCCCACCCTGGCTATGCCTTCCACCCTCTGGTGGCCGCCCTGCCATCCTACTTCGCCCAAAGTGCCACTATCTACAACCCCATTATCTATGTCTTTATGAACCGGCAGGTAAGTCACGCAGTTGAC
	Balaenoptera_musculus        CAGCTGGGCCCATCTGCTTCTCCCCACTACCCTCC-CTGACTAGCTACCCA---------------------------------AGCAGCAGCAGCAGGGAATGCCCTGGGGTACGGAGCCCTGAGGGGCTCTCCCACGCACTGCCCCC-GGGGCGACTCTCTGTCTCCCC-CAGGTGGCGAAGCAGCAGAAAGAATCCGAGTCCACCCAGAAGGCGGAGAAGGAGGTGACCCGCATGGTGATGGTGATGATCTTCGCGTACTGCCTCTGCTGGGGGCCCTACACATTCTTTGCATGCTTTGCCGCTGCCCACCCTGGCTATGCCTTCCACCCTCTGGTGGCCGCCCTGCCATCCTACTTCGCCAAAAGTGCCACTATCTACAACCCCATTATCTATGTCTTTATGAACCGGCAGGTAAGTCACGCAGTTGAC
	Balaenoptera_physalus        CAGCTGGGCCCATCTGCTTCTCCCCACTACCCTCC-CTGACTAGCTACCCA---------------------------------AGCAGCAGCAGCARGGAATCCCCTGGGGTACGGAGCCCTGAGGGGCTCTCCCACGCACTGCCCCC-GGGGCGACTCTCTGTCTCCCC-CAGGTGGCGAAGCAGCAGAAAGAATCCGAGTTCACCCAGAAGGCGGAGAAGGAGGTGACCCGCATGGTGATGGTGATGATCTTCGCGTACTGCCTCTGCTGGGGGCCCTACACATTCTTTGCATGCTTTGCCRCTGCCCACCCTGGCTATGCCTTCCACCCTCTGGTGGCCGCCCTGCCATCCTACTTCGCCAAAAGTGCCACTATCTACAACTCCATTATCTATGTCTTTATGAACCGGCAGGTAAGTCACGCAGTTGAC
	Berardius_bairdii            CAGCTGGGCCCATCTGCTTCTCCCCACTACCCTCC-CTGACTAGCTACCCA---------------------------------AGCAGCAGCAACAGGGAATCCCCTGGAGTACAGAGCCCTGAGGGGTTCTCCCACTCACTGTCCCC-GGGGCGACTCTCTGTCTCCCC-CAGGTGGTGAAGCAGCAGAAAGAATCCGAGTCCACCCAGAAGGCGGAGAAGGAGGTAACCCGCATGGTGATGGTGATGATCTTCGCGTACTGCCTCTGCTGGGGGCCCTACACATTCTTTGCATGCTTCGCCGCTGCCCACCCTAGCTACGCCTTCCACCCTCTGGTGGCCGCCCTGCCAGCCTACTTCGCCAAAAGTGCCACTATCTACAACCCCATTATCTATGTCTTTATGAACCGGCAGGTAAGTCACGCAGTTGAC
	Caperea                      CAGCTGGGCCCATCTGCTTCTCCCCACTACCCTCC-CTGACTAGCTACTCA---------------------------------AGCAGCAGCAGCAGGGAATCCCCTGGGGTACGGAGCCCTGAGGGGCTCTCCCACTCACTGCCCCC-GGGGCGACTCTCTGTCTCCCC-CAGGTGGCGAAGCAGCAGAAAGAATCTGAGTCCACCCAGAAGGCGGAGAAGGAGGTGACCCGCATGGTGATGGTGATGATCTTCGCGTACTGCCTCTGCTGGGGGCCCTACACATTCTTTGCATGTTTCGCCGCTGCCCACCCTGGCTATGCCTTCCACCCTCTGGTGGCCGCCCTGCCATCCTACTTCGCCAAAAGTGCCACTATCTACAACCCCATTATCTATGTCTTTATGAACTGGCAGGTAAGTCACGCAGTTGAC
	Delphinapterus               ---------CCATCTGCTTCTCCCCGCTACCCTCC-CTGACTAGCTACCCA---------------------------------AGCAGCAGCAACATGGAATCCCCTGGGGTACGGAGCCCTGAGGGGTCCTCCCACTCAATGTCCCC-GGGGCCACTCTCTGTCCCCCC-CAGGTGGCGAAGCAGCAGAAAGAATCCGAATCCACCCGGAAGGCGGAGAAGGAGGTAACCCGCATGGTGATGGTGATGATCTTTGCGTACTGCCTCTGCTGGGGGCCCTACACATTCTTTGCATGCTTCGCCGCTGCCCACCCTGGCTACGCCTTCCACCCTCTGGTGGCCGCCCTGCCATCCTACTTCGCCAAAAGTGCCACCATCTACAACCCCATTATCTACGTCTTTATGAACCGGCAGGTAAGGCACACAGTGGAC
	Eschrichtius                 CAGCTGGGCCCATCTGCTTCTCCCCACTACCCTCC-CTGACTAGCTACCCA---------------------------------AGCAGCAGCAGCAGGGAATCCCCTGGGGTACGGAGCCCTGAGGGGCTCTCCCACGCACTGCCCCC-GGGGCGACTCTCTGTCTCCCC-CAGGTGGCGAAGCAGCAGAAAGAATCCGAGTCCACCCAGAAGGCGGAGAAGGAGGTGACCCGCATGGTGATGGTGATGATCTTCGCGTACTGCCTCTGCTGGGGGCCCTACACATTCTTTGCATGCTTCGCCGCTGCCCACCCTGGCTATGCCTTCCACCCTCTGGTGGCTGCCCTGCCATCCTGCTTCGCCAAGAGTGCCACTATCTACAACCCCATTATCTATGCCTTTATGAACCGGCAGGTAAGTCACGCAGTG---
	Eubalaena                    CAGCTGGGCCCATCTGCTTCTCCCCACTACCCTCC-CTGACTAGCTACCCA---------------------------------AGCAGCAGCAGCAGGGAATCCCCTGGGGTACGGAGTCCTGAGGGGTTCTCCCACTCACTGCCCCC-GGGGCGACTCTCTGTCTCCCC-CAGGTGGCGAAGCAGCAGAAAGAATCCGAGTCCACCCAGAAGGCGGAGAAGGAGGTGACCCGCATAGTGATGGTGATGATCTTCACGTACTGCCTCTGCTGGGGGCCCTACACATTCTTTGCATGCTTCGCCGCTGCCCACCCTGGCTACGCCTTCCACCCTCTGGTGGCCGCCCTGCCATCCTACTGCGCCAAAAGTGCCACTATCTACAACCCCATTATCTATGTCTTTATGAACCGGCAGGTAAGTCACGCAGTTGAC
	Hippopotamus                 CAGCTCGGCCCATCTGCTTCTCCCCACAACCCTCCATCCATGGGCTGGCCACATCTCCCTGCCTCACCCACCAGCTTCCTAAGCAGCAGCAGCAACACAGAATCCCCTGGGATACTGAGCCCTGAGGGTCTCTCCCACTTACCGTCCCC-GGG---ACTCTCCGTCTCCCC-CAGGTGGCGAAGCAGCAGAAAGAATCCGAGTCCACTCAGAAGGCAGAGAAGGAGGTAACCCGCATGGTGATGGTGATGATCTTTGCGTACTGCCTCTGCTGGGGGCCCTACACCTTCTTTGCATGCTTTGCTGCTGCCCACCCTGGCTACGCCTTCCACCCTCTGGTGGCCGCCCTGCCAGCCTACTTCGCCAAAAGTGCCACTATCTACAACCCCATTATCTATGTCTTTATGAACCGGCAGGTAAGTCACACATTTGAC
	Inia                         ----------------------------ACCCTCC-CTGACTAGCTACCCA---------------------------------AGCAGCAGCGACACGGAATGCCCTGGGGTACGGAGCCCTGAGGGGTCCTCCCACTCAACGTCCC--GGGGCCGCTCTCTGTCCCCCC-TAGGTGGCGAAGCAGCAGACAGAATCCGAATCCACCCGGAAGGCGGAGAAGGAGGTGACCCGCATGGTGATGGTGATGATCTTTGCGTACTGCCTCTGCTGGGGGCCCTACACAGTCTTTGCATGCTTCGCCACTGCCCACCCTGGCTACGCCTTCCACCCTCTGGTGGCCGCCCTGCCGCCCTACTTTGCCAAAAGTGCCACCATCTACAACCCCATTATCTATGTCTTTATGAACCGGCAGG-----------------
	Megaptera                    CAGCTGGGCCCATCTGCTTCTCCCCACTACCCTCC-CTGACTAGCTACCCA---------------------------------AGCAGCAGCAGCAGGGAATCCCCTGGGGTACGGAGCCCTGAGGGGCTCTCCCACGCACTGCCCCCCGGGGCGACTCTCTGTCTCCCC-CAGGTGGCGAAGCAGCAGAAAGAATCCGAGTTCACCCAGAAGGCGGAGAAGGAGGTGACCCGCATGGTGATGGTGATGATCTTCGCGTACTGCCTCTGCTGGGGGCCCTACACATTCTTTGCATGCTTTGCCGCTGCCCACCCTGGCTATGCCTTCCACCCTCTGGTGGCCGCCCTGCCATCCTACTTCGCCAAAAGTGCCACTATCTACAACCCCATTATCTATGTCTTTATGAACCGGCAGATAAGTCACGCAGTTGAC
	Mesoplodon                   CAGCTGGGCCCATCTGCTTCTCCCCATTACCCTCC-CTGACTAGCTACCCA---------------------------------AGCAGCAGCAACACGGAATCCCCTGGGRTACAGAGCCCTGAGGGGTTCTCCCACTAACTGTCCCC-GGGGCGACTCTCTGTCTCCCC-CAGGTGGCGAAGCAGCAGAAAGAATCCGAGTCCACCCAGAAGGCGGAGAAGGAGGTAACCCGCATGGTGATGGTGATGATCTTCGCGTACTGCCTCTGCTGGGGGCCCTACACATTCTTTGCATGCTTCGCCGCTGCCCACCCTGGCTATGCCTTCCACCCTCTGGTGGCCGCCCTGCCAGCCTACTTCGCCAAAAGTGCCACTATCTACAACCCCATTATCTATGTCTTTATGAACCGGCAGGTAAGTCACGCAGTTGAC
	Neophocaena                  CAGCTGGGCCCATCTGCTTCTCCCCGCTACCCTCC-CTGACTAGCTACCCA---------------------------------AGCAGCAGCAACATGGAATCCCCTGGGGTACGGAGCCCTGAGGGGTCCTCCCGCTCAATGTCCCC-GGGGCCACTCTCTGTCCCCCCCCAGGTGGCGAAGCAGCAGAAAGAATCCGAATCCACCCGGAAGGCGGAGAAGGAGGTAACCCGCATGGTGATGGTGATGATCTTTGCGTACTGCCTCTGCTGGGGGCCCTACACATTCTTTGCATGCTTCGCCGCTGCCCACCCTGGCTACGCCTTCCACCCTCTGGTGGCCGCCCTGCCATCCTACTTCGCCAAAAGTGCCACCATCTACAACCCCATTATCTACGTCTTTATGAACCGGCAGGTAAGGCACGCAGTGGAC
	Phocoenoides                 CAGCTGGGCCCATCTGCTTCTCCCCGCTACCCTCC-CTGACTAGCTACCCA---------------------------------AGCAGCAGCAACATGGAATCCCCTGGGGTACGGAGCCCTGAGGGGTCCTCCCGCTCAATGTCCCC-GGGGCCACTCTCTGTCCCCCC-CAGGTGGCGAAGCAGCAGAAAGAATCCGAATCCACCCGGAAGGCGGAGAAGGAGGTAACCCGCATGGTGATGGTGATGATCTTTGCGTACTGCCTCTGCTGGGGGCCCTACACATTCTTTGCATGCTTCGCCGCTGCCCACCCTGGCTACGCCTTCCACCCTCTGGTGGCCGCCCTGCCATCCTACTTCGCCAAAAGTGCCACCATCTACAACCCCATTATCTACGTCTTTATGAACCGGCAGGTAAGGCACGCAGTGGAC
	Physeter                     CAGCTGGGCCCATCTGCTTCTCCCCACTAGCCTCC-CTGACCAGCTACCCA---------------------------------AGCAGCAGCAGCACGGAATCCCCTGGGGTACGGAGCCCTGAGGGGCTCTGCCACTCGCTGTCCCC-AGGGCGACTCTCTGTCTCCCC-CAGGTGGCGAAGC----------------------------GGCGGAGAAGGAGGTAACCCGCATGGTGATGGTGGTG-TCTTCGCCCACTGCCTCTGCTGGGGGCCCTACACGTTCTTTGCCTGCTTCGCCGCTGCCCACCCTGGCTACGCCTTCCACCCTCTGGTGGCCGCCCTGCCAGCCTACTTCGCCAAAAGTGCCACTATCTACCACCCCATTATCTATGCCTTCATGAACCGGCAGGTAAGTCACGCAGTTGAC
	Platanista                   CAGCTGGGCCCATCTGCTTCTCCCCACTACCCTCC-CTGACTAGCTACCCA---------------------------------AGCAGCAGCAACACGGAATCCCCTGGGGTACGGAGCCCTGAGGGGTTCTCCCACTCACAGTCCCC-GGGGCGACTCTCTGTCTCCCC-CAGGTGGCGAAGCAGCGGAAAGAATCCGAGTCCACCCAGAAGGCGGAGAAGGAGGTAACCCGCATGGTGATGGTGATGATCTTCGCGTACTGCCTCTGCTGGGGGCCCTACACATTCTTTGCATGCTTCGCCGCTGCCCACCCTGGCTACGCCTTCCACCCTCTGGTGGCCGCCCTGCCAGCCTACTTTGCCAAAAGTGCCACTATCTACAACCCCATTATCTATGTCTTTATGAACCGGCAGGTAAGTCATGCAGTTGAC
	Pontoporia                   --------------------TCCCCACTAGCCTCC-CTGACTAGCTACCCA---------------------------------AGCAGCAGCAACACGGAATCCCCTGGGGTATGGAGCCCTGAGTGGTCCTCCCACTCAGTGGCCCC-GGGGCCACTCTCTGTCCCCCC-CAGGTGGCGAAGCAGCAGAAAGAATCCGAATCCACCCGGAAGGCGGAGAAGGAGGTCACCCGCATGGTGATGGTGATGATCTTTGCGTACTGCCTCTGCTGGGGGCCCTACACGTTCTTTGCATGCTTCGCCGCTGCCCACCCTGGCTACGCCTTCCACCCTCTGGTGGCCGCCCTGCCAGCCTACTTTGCCAAAAGTGCCACCATCTACAACCCCATTATCTATATCTTTATGAACCGGCAGGTAAGTCACGCAGTGGAC
	Tasmacetus                   ---------------------CCCCGGTTCCCTCC-CTGACTAGCTACCCA---------------------------------AGCAGCAGCAACACGGAATCCCCTGGGGTACAGAGCCCTGAGGGGTTCTCCCACTCACTGTCCCC-GGGGCGGCTCTCTGTCTCCCC-CAGGTGGCGAAGCAGCAGAAAGAATCCGAGTCCACCCAGAAAGCGGAGAAGGAGGTAACCCACATGGTGATGGTGATGATCTTCGCATACTGCCTCTGCTGGGGGCCCTACACATTCTTTGCATGCTTCGCCGCTGCCCACCCTGGCTACGCCTTCCACCCTCTGGTGGCCGCCCTGCCAGCCTACTTCGCCAAAAGTGCCACTATCTACAACCCCATTATCTATGTCTTTATGAACCGGCAGGTAAGTCACGCAGTTGAC
	Ziphius                      ---------------------CCCCGCTACCCTCC-CTGACTAGCTACCCA---------------------------------AGCAGCAGCAACACGGAATCCCCTGGGGTACAGAGCCCTGAGGGGTTCTCCCACTCACTGTCCCC-GGGGCGACTCTCTGTCTCCCC-CAGGTGGCGAAGCAGCAGAAAGAATCCGAGTCCACCCAGAAGGCGGAGAAGGAGGTAACCCGCATGGTGATGGTGATGATCTTCGCGTACTGCCTCTGCTGGGGGCCCTACACATTCTTTGCATGCTTCGCCGCTGCCCACCCTGGCTACGCCTTCCACCCTCTGGTGGCCGCCCTGCCAGCCTACTTCGCCAAAAGTGCCACTATCTACAACCCCATTATCTATGTCTTTATGAACCGGCAGGTA---------------

;
End;

[Alignment 9: LWS Exon 6 amplicon]

#NEXUS

Begin DATA;
	Dimensions ntax=22 nchar=427;
	Format datatype=NUCLEOTIDE gap=-;
	Matrix
	[                          1         11        21        31        41        51        61        71        81        91        101       111       121       131       141       151       161       171       181       191       201       211       221       231       241       251       261       271       281       291       301       311       321       331       341       351       361       371       381       391       401       411       421       ]
	[                          |         |         |         |         |         |         |         |         |         |         |         |         |         |         |         |         |         |         |         |         |         |         |         |         |         |         |         |         |         |         |         |         |         |         |         |         |         |         |         |         |         |         |       ]
	Exon6                      ---------------------------------TTTCGAAACTGCATCTTGCAGCTTTTTGGGAAGAAGGTGGATGACAGCTCTGAACTCTCCAGCGTTTCCAAAACAGAGGCCTCATCTGTCTCTTCGGTGTCACCTGCC----------------------------------------------------------------------------------------------------------------------------------------------------------------------------------------------------------------------------------------------------------------------------------------------
	Balaena                    TGCTCTGCTCAGTGACACTTTCTGTCCTGCCGGTTTCGAAGCTGCAGCTTGCAGCTTTTCGGGAAGAAGGTGGAAGACAGCTCTGAGCTCTCCAGCGTTTGCAAAGCAGAAGCTTCATCTGTCTCTTCGGTCTCACCTGCCTGAGTCG------------------------TCTGTCTCCCACTGGACGACGTAACCGCCCCCACCCTCC-GGGGCTTTGGCCACCCCGCCCCTGCCCCT-TTTTTCCATCCCTGTGAAATAAATGTAGTTTCTCTCTGCCAAAAGCAACCGAGTCATAGAGGCTGCCACTGCAGTTTTGGGGCACCCGAGCCTCTGAGCGCT----GGGTCACTGGGTCGTGAGAGAGCACGTGGGG-----GAGAGAGGGGCGCAGCACCGTACTTTGGAGCTGCTCATCTTTT
	Balaenoptera_acutorostrata TGCTCTGCTCAATGACACTTTCTGTCCTGCCAGTTTYGAAGCTGCAGCTTGCGGCTTTTTGGGAAGAAGGTGGAAGACAGCTCTGAGCTCTCCTGCGTTTGCAAAGCAGAAGCTTCATCTGTCTCTTCGGTCTCACCTGCCTGAGTCG------------------------TCTGTCTCCCACTGGACAATGTAACCACCCCCACCCTCC-GGGGCTTTGGCCACCCCGCCCCTGCCCCT-TTTTTCCATCCCTGTGAAATAAATGTAGTTTCTCTTTGCCAAAAGCAACCGAGTCATAGAGGCTGCCACTGCAGTTTTGGGACACCCGAGCCTCTGAGCGCT----GGGTCACTGGGTCGTGAGAGGGCACGTGGGG-----GAGAGAGGGGCGCAGCACCGTACTTTGGAGCTGCTCATCTTGT
	Balaenoptera_musculus      TGCTCTGCTCAATGACACTTTCTGTCCTGTCAGTTTYGAAGCTGCAGCTTGCAGCTTTTTGGGAAGAAGGTGGAAGACAGCTCTGAGCTCTCCAGCGTTTGCAAAGCAGAAGCTTCATCTGTCTCTTCGATCTCACCTGCCTGAGTCG------------------------TCTGTCTCCCACTGGACAATGTAACCACCCCCACCCTCC-GGGGCTTTGGCCACCCCGCCCCTGCCCCT-TTTTTCCATCCCTGTGAAATAAATGTAGTTTCTCTTTGCCAAAAGCAACCGAGTCATAGAGGCTGCCACTGCAGTTTTGGGACACCCGAGCCTCTGAGCGCT----GGGTCACTGGGTCGTGAGAGAGCACGTGGGG-----GAGAGAGGGGCGCAGCACCGTACTTTGGAGCTGCTCATCTTTT
	Balaenoptera_physalus      TGCTCTGCTCAATGACACTTTCTGTCCTGCCAGTTTCGAAGCTGCAGCTTGCAGCTTTTTGGGAAGAAGGTGGAAGACAGCTCTGAGCTCTCCAGCGTTTGCAAAGCAGAAGCTTCATCTGTCTCTTCGGTCTCACCTGCCTGAGTCG------------------------TCTGTCTCCCACTGGACAATGTAACCACCCCCACCCTCC-GGGGCTTTGGCCACCCCGCCCCTGCCCCT-TTTTTCCATCCCTGTGAAATAAATGTAGTTTCTCTTTGCCAAAAGCAACCGAGTCATAGAGGCTGCCACTGCAGTTTTGGGACACCCGAGCCTCTGAGCGCT----GGGTCACTGGGTCGTGAGAGAGCATGTGGGG-----GAGAGAGGGGCGCAGCACCGTACTTTGGAGCTGCTCATCTTTT
	Berardius_bairdii          TGCTCTGCTCAGTAACACTTTCTGTCCTGCCAGTTTCGAAACTGCATCTTGCAGCTTTTTGGGAAGAAGGTGGGTGATAGCTCTGAACTCTCCAGCGTTTCCAAAACAGAGGCCTCATCTGTCTCTTCGGTGTCACCTGCCTGAGTCG------------------------TCTGTCTCCCACTGGAAAACGTAACCGGTCCCACCTTCC-GGGGCTTTGGCCACCCCACCCCTGCCCCT-TTTCTCCATCCCTGTGAAATAAATGTAGTTTCTCTTTGCCGAAAGCAACCGAGTCATAGAGGCTGCCACTGCAGTTTTGGGGCACCCGAGCCTCTGAGCGCT----GGGTCACTGGGTCGTGACAGAGCACGTGGGG-----GAAAGCGGGGCACAGCACCGTACTTTGGAGCTGCTCATCTTTT
	Caperea                    TGCTCTGCTCAATGACACTTTCTGTCCTGCCAGTTTCGAAGCTGCAGCTTGCAGCTTTTTGGGAAGAAGGTGGAAGACAGCTCTGAGCTCTCCAGCGTTTGCAAAGCAGAAGCTTCATCTGTCTCTTCGGTCTCACCTGCCTGAGTCG------------------------TCTGTCTCCCGCTGGACAACGTAACCGCCCCCACCCTCC-GGAGCTTTGGCCACCCCGCCCCTGCCCCT-TTTTTCCATCCCTGTGAAATAAATGTAGTTTCTCTTTGCCAAAAGCAACCGAGTCATAGAGGCTGCCACTGCAGTTTTGGGGCACCCCAGCCTCTGAGCGCT----GGGTCACTGGGTCGTGAGAGAGCACGTGGGG-----GAGAGAGGGGCGCAGCATCGTACTTTGGAGCTGCTCATCTTTT
	Delphinapterus             TGCTCTGCTCAGTAACACTTTCTGTCCTG-CAGTTTCGAAACTGCATCTTGCAGCTTTTTGGGAAGAAGGTGGATGATAGCTCTGAACTCTCCAGCGTTTCCAAAACAGAGGCCTCATCTGTCTCTTCGGTGTCACCTGCCTGAGTCG------------------------CCTGTCTCCCACCGGAAGACGTAACCGGTCCCACCCTCC-GGGGCTTTGGCCACCCCGCCCCTGCCCCT-TTTCTCCATCCCTGTGAAATAAATGTAGTTTCTCTTTGCCAAAAGCAACCGAGTCATAGAGGCTGCCACTGCAGTTTTGGGGCACTCGAGCCTCTGAGCGCT----GGGTCACTGGGTCGTGAGAGAGCACGTGGGG-----GAGAGAGGGGCACAGCACCGTACTTTGGAGCTGCTCATCTTTT
	Eschrichtius               -----------ATAACACTTTCTGTCCTGCCAGTTTCGAAGCTGCAGCTTGCAGCTTTTTGGGAAGAAGGTGGAAGACAGCTTTGAGCTCTCCAGCGTTTGCAAAGCAGAAGCTTCATCTGTCTCTTCGGTCTCACCTGCCTGAGTCG------------------------TCTGTCTCCCACTGGACAATGTAACCACCCCCACCCTCC-GGGGCTTTGGCCACCCCGCCCCTGCCCCT-TTTTTCCATCCCTGTGAAATAAATGTAGTTTCTCTTTGCCAAAAGCAACCGAGTCATAGAGC---------------------------------------------------------------------------------------------------------------------------
	Eubalaena                  -----------ATAACACTTTCTGTCCTGCCGGTTTCGAAGCTGCA-------GCTTTTTGGGAAGAAGGTGGAAGACAGCTCTGAGCTCTCCAGCGTTTGCAAAGCAGAAGCTTCATCTGTCTCTTCGGTCTCACCTGCCTGAGTCG------------------------TCTGTCTCCCACTGGACAACGTAACCGCCCCCACCCTCC-GGGGCTTTGGCCACCCCGCCCCTGCCCCT-TTTTTCCATCCCTGTGAAATAAATGTAGTTTCTCTCTGCCAAAAGCAACCGAGTCATAGAGG---------------------------------------------------------------------------------------------------------------------------
	Hippopotamus               -----------ATAACACTTTCTGTCCTGCCAGTTTCGAAACTGCATCTTGCAGCTTTTTGGGAAGAAGGTGGATGATAGCTCTGAAATCTCCAGCGTTTCCAAAACAGAGGCCTCATCTGTCTCTTCAGTGTCACCTGCCTGAGTCTCTCCCAACCCCGACCACAACGATACCTGCCTCCCACCAGAAAATGTAACCTGTCCCACCCTCCAGGGGCTTTGGCCGTCCTGCCCCCACCCCTTTTTCTCCATCCTTGTGAAATAAATGTAGTTTCTCTTTGCCAAAAGCAACCGAGTCATAGAGG---------------------------------------------------------------------------------------------------------------------------
	Inia                       TGCTCTGCTCAATAACACTTTCTGTCCTGCCAGTTTCGAAACTGCATTTTGCAGCTTTTTGGGAAGAAGGTGGATGATAGCTYTGAACTCTCCAGCGTTTCCAAAACAGAGGCCTCATCTGTCTCTTCCGTGTCACCTGCCTGAGTCG------------------------TCTGTCTCCCACTGGAAAACGTAACCGGTCCCACCCTCT-GGGGCTTTGGCCACCCCGCCCCTGCCCCT-TTTCTCCATCCCTGTGAAATAAATGTAGTTTCTCTTTGCCAAAAGCAACCGAGTCATAGAGGCTGCCACTGCAGTTTTGGGGCACCCGAGCCTCTGAGCGCT----GGGTCACTGGGTCGTGAGAGAGCACATGGGG-----GAGAGAGGGGCACAGCACCGTAGTTTGGAGCTGCTCATCTTTT
	Kogia                      TGCTCTGCTCAATAACACTTTCTGTCCTGCCAGTTTCGAAACTGCATCTTGCAGCTTTTTGGGAAGAAGGTGGATGATAGCTCTGAACTCTCCAGCGTTTCCAAAACAGAGGCCTCATCTGTTTCTTCGGTGTCACCTGCCTGAGTCC-----------------------GTCTGTCTCCCACTGGAAAACGTAACCAGTCCCACCCTCC-GGGGCTTTGGCCACCCCGCCCCTGCCCCT-TTTCTCCATCCCTGTGAAATAAATGTAGTTTCTCTTTGCCGGAAGCAACCGAGTCATAGGGGCTGCCACTGCAGCTTGGGGGCACCCGAGCCTCTGAGCGCT----GGGTCGCTGGGTCGTGAGAGAGCACGTGGGG-----GAGAGAGGGGCGCAGCACCGTACTTTGGAGCTGCTCATCTTTT
	Megaptera                  TGCTCTGCTCAGTGACACTTTCTGTCCTGCCAGTTTCGAAGCTGCAGCTTGCAGCTTTTTGGGAAGAAGGTGGAAGACAGCTCTGAGCTCTCCAGCGTTTGCAAAGCAGAAGCTTCATCTGTCTCTTCAGTCTCACCTGCCTGAGTCG------------------------TCTGTCTCCCACTGGACAATGTAACCACCCCCACTCTCC-GGGGCTTTGGCCACCCCGCCCCTGCCCCT-TTTTTCCATCCCTGTGAAATAAATGTAGTTTCTCTTTGCCAAAAGCAACCGAGTCATAGAGGCTGCCACTGCAGTTTTGGGACACCCGAGCCTCTGAGCGCT----GGGTCACTGGGTCGTGAGAGAGCACGTGGGG-----GAGAGAGGGGCGCAGCACCGTACTTTGGAGCTGCTCATCTTTT
	Mesoplodon                 TGCTCTGCTCAATAACACTTTCTGTCCTGCCAGTTTCGAAACTGCATCTTGCAGCTTTTTGGGAAGAAGGTGGGTGATAGCTCTGAACTCTCCAGCGTTTCCAAAACAGAGGCCTCATCTGTCTCTTCGGTGTCACCTGCCTGAGTCG------------------------TCTGTCTCCCACTGGAAAACGTAACCGGTCCCACCTTCC-GGGGCTTTGGCCACCCCGCCCCTGCCCCT-TTTCTCCATCCCTGTGAAATAAATGTAGTTTCTCTTTGCCGAAAGCAACCGAGTCATAGAGGCTGCCACTGCAGTTTTGGGGCACCCGAGCCTCTGAGCGCT----GGGTCACTGGGTCGTGACAGAGCATGTGGGG-----GAAAGCGGGGCACAGCACCGTACTTTGGAGCTGCTCATCTTTT
	Neophocaena                TGCTCTGCTCAGTAACACTTTCTGTCCTG-CAGTTTCGAAACTGCATCTTGCAGCTTTTTGGGAAGAAGGTGGATGATAGCTCTGAACTCTCCAGCGTTTCCAAAACAGAGGCCTCATCTGTCTCTTCGGTGTCACCTGCCTGAGTCG------------------------CCTGTCTCCCACTGGAAGACGTAACCGGTCCCACCCTCC-GGGGCTTTGGCCACCCCGCCCCTGCCCCT-TTTCTCCATCCCTGTGAAATAAATGTAGTTTCTCTTTGCCAAAAGCAACCGAGTCATAGAGGCTGCCACTGCAGTTTTGGGGCACTCGAGCCTCTGAGCGCTGGCTGGGTCACTGGGTCGTGAGAGAGCACGTAGGG------AGAGAGGGGCACAGCACCGTACTTTGGAGCTGCTCGTCTTTT
	Phocoenoides               TGCTCTGCTCAGTAACACTTTCTGTCCTG-CAGTTTCGAAACTGCATCTTGCAGCTTTTTGGGAAGAAGGTGGATGATAGCTYTGAACTCTCCAGCGTTTCCAAAACAGAGGCCTCATCTGTCTCTTCGGTGTCACCTGCCTGAGTCG------------------------CCTGTCTCCCACTGGAAGACGTAACCGGTCCCACCCTCC-GGGGCTTTGGCCACCCCGCCCCTGCCCCT-TTTCTCCATCCCTGTTAAATAAATGTAGTTTCTCTTTGCCAAAAGCAACCGAGTCATAGAGGCTGCCACTGCAGTTTTGGGGCACTCGAGCCTCTGAGCGCT----GGGTCACTGGGTCGTGAGAGAGCACGTAGGG-----GAGAGAGGGGCACAGCACCGTACTTTGGAGCTGCTCATCTTTT
	Physeter                   TGCTCTGCTCAATAACACTTTCTGTCCTGCCAGTTTCGAGACTGCATCTTGCAGCTCTTTGGGAAGAAGGTGGATGATAGCTCTGAACTCTCCAGCGTTTCCAAAACAGAGGCCTCATCTGTCTCCTCGGTGTCAGCTGCCCGAGTCG------------------------TCTGTCTCCCACTGGAAAACGTAACCAGTCCCACCCTCC-GGGGCTTTGGCCACCCCGCCCCTGCCCCT-TTTCTCCATCCCTGTGAAATAAATGTAGTTTCTCTTTGCCAGAAGCAACCGAGTCATAGAGGCTGCCACTGCAGCTTGGGGGCACCCGAGCCTCTGAGCGCT----GGGTCACTGGGTCGTGAGAGAGCACGGGGGGGTGGGGGGAGAGGGGCGCAGCACCGTACTTTGGAGCTGCTCATCTTTT
	Platanista                 TGCTCTGCTCATTAACACTTTCTGTCCTGCCAGTTTCGAAACTGCATCTTGCAGCTTTTTGGGAAGAAGGTGGATGATAGCACTGAACTCTCCAGCGTTTCCAAAACAGAAGCCTCATCTGTCTCTTCGGTGTCACCTGCCTGAGTCG------------------------TGTGTCTCCCACTGGGAAACGTAACCGGTCCTACCCTCT-GGGGCTTTGGCCACCCCGCCCCTGCCCCT-TTTCTCCATCCCTGTGAAATAAATGTAGTTTCTCTTTGCCAAAAGTAACCGAGTCATAGAGGCTGCCACTGCAGTTTTGGGGCACCCGAGCCTCTGAGCGCT----GGGTCACTGGGTCGTGAGAGAGCACGTGGGG-----GAGAGAGGGGCGCAGCACCGTACTTTGGAGCTGCTCATCTTTT
	Pontoporia                 TGCTCTGCTCAATAACACTTTCTGTCCTACCAGTTTCGAAACTGCATCTTGCAGCTTTTGGGGAAGAAGGTGGATGATAGCTCTGAACTCTCCAGCGTTTCCAAAACAGAGGCCTCATCCGTCTCTTCCGTGTCACCTGCCTGAGTCG------------------------TCTGTCTCCCACTGGAAAACGTAACCGGTCCCACCCTCT-GGGGCTTTGGCCACCCCGCCCCTGCCCCT-TTTCTCCATCCCTGTGAAATAAATGTAGTTTCTTTTTGCCAAAAGCAACCGAGTCATAGAGGCTGCCACTGCAGTTTTGGGGCACCCGAGCCTCTGAGCGCT----GGGTCACTGGGTCGTGAGAGAGCACGTGGGG-----GAGAGAGGGGCACAGCACCGTAGTTTGGAGCTGCTCATCTTTT
	Tasmacetus                 TGCTCTGCTCAATAACACTTTCTGTCCTGCCAGTTTYGAAACTGCATCTTGCAGCTTTTTGGGAAGAAGGTGGGTGATAGCTYTGAACTCTCCAGCGTTTCCAAAACAGAGGCCTCATCTGTCTCTTCGGTGTCACCTGCCTGAGTCG------------------------TCTGTCTCCCACTGGAAAACGTAACCAGTCCCACCTTCC-GGGGCTTTGGCCACCCCGCGCCTGCCCCT-TTTCTCCATCCCTGTGAAATAAATGTAGTTTCTCTTTGCCGAAAGCAACCGAGTCATAGAGGCTGCCACTGCAGTTTTGGGGCACCCGAGCCCCTGAGCGCT----GGGTCACTGGGTCGTGACAGAGCACGTGGGG-----GAAAGCGGGGCACAGCACCGTACTTTGGAGCTGCTCATCTTTT
	Ziphius                    TGCTCTGCTCAATAACACTTTCTGTCCTGCCAGTTTCGAAACTGCATCTTGCAGCTTTTTGGGAAGAAGGTGGGTGATAGCTCTGAACTCTCCAGCGTTTCCAAAACAGAGGCCTCATCTGTCTCTTCGGTGTCACCTGCCTGAGTCA------------------------TCTGTCTCCCACTGGAAAACGTAACGGGTCCCACCTTCC-GGGGCTTTGGCCACCCCGCCCCTGCCCCT-TTTCTCCATCCCTGTGAAATAAATGTAGTTTCTCTTTGCCGAAAGCAACCGAGTCATAGAGGCTGCCACTGCAGTTTCGGGGCACCCGAGCCTCTGAGCGCT----GGGTCACTGGGTTGTGACAGAGCACGTGGGG-----GAAAGCGGGGCACAGCACCGTACTTTGGAGCTGCTCATCTTTT

;
End;


[Alignment 10: RH1 Exons (PAML/RAxML analyses)]
[Note: Four taxa (Tasmacetus, Eschrichtius, Ovis, Vicugna) large segments of missing data were excluded from site and branch-site analyses with codeml]
#NEXUS

Begin DATA;
	Dimensions ntax=29 nchar=1044;
	Format datatype=NUCLEOTIDE gap=-;
	Matrix
	[                          1         11        21        31        41        51        61        71        81        91        101       111       121       131       141       151       161       171       181       191       201       211       221       231       241       251       261       271       281       291       301       311       321       331       341       351       361       371       381       391       401       411       421       431       441       451       461       471       481       491       501       511       521       531       541       551       561       571       581       591       601       611       621       631       641       651       661       671       681       691       701       711       721       731       741       751       761       771       781       791       801       811       821       831       841       851       861       871       881       891       901       911       921       931       941       951       961       971       981       991       1001      1011      1021      1031      1041    ]
	[                          |         |         |         |         |         |         |         |         |         |         |         |         |         |         |         |         |         |         |         |         |         |         |         |         |         |         |         |         |         |         |         |         |         |         |         |         |         |         |         |         |         |         |         |         |         |         |         |         |         |         |         |         |         |         |         |         |         |         |         |         |         |         |         |         |         |         |         |         |         |         |         |         |         |         |         |         |         |         |         |         |         |         |         |         |         |         |         |         |         |         |         |         |         |         |         |         |         |         |         |         |         |         |         |         |    ]
	Bos_taurus                 ATGAACGGGACCGAGGGCCCAAACTTCTACGTGCCTTTCTCCAACAAGACGGGCGTGGTGCGCAGCCCCTTCGAGGCCCCGCAGTACTACCTGGCGGAGCCATGGCAGTTCTCCATGCTGGCCGCCTACATGTTCCTGCTGATCATGCTTGGCTTCCCCATCAACTTCCTCACGCTGTACGTCACAGTCCAGCACAAGAAGCTGCGCACACCCCTCAACTACATCCTGCTCAACCTGGCCGTGGCCGACCTCTTCATGGTCTTCGGGGGCTTCACCACCACCCTCTACACCTCTCTGCACGGGTACTTCGTCTTTGGGCCCACGGGCTGCAACCTGGAGGGCTTCTTTGCCACCTTGGGCGGTGAAATTGCACTGTGGTCCTTGGTGGTCCTGGCCATCGAGCGGTACGTGGTGGTGTGCAAGCCCATGAGCAACTTCCGCTTCGGGGAGAACCACGCCATCATGGGCGTCGCCTTCACCTGGGTCATGGCTCTGGCCTGTGCCGCGCCCCCCCTCGTCGGCTGGTCCAGGTACATCCCGGAGGGCATGCAGTGCTCGTGCGGGATTGACTACTACACGCCCCACGAGGAGACCAACAATGAGTCGTTCGTCATCTACATGTTCGTGGTCCACTTCATCATCCCCCTGATTGTCATATTCTTCTGCTACGGGCAGCTGGTGTTCACCGTCAAGGAGGCGGCTGCCCAGCAGCAGGAGTCGGCCACCACTCAGAAGGCCGAGAAGGAGGTCACCCGCATGGTGATCATCATGGTCATCGCTTTCCTAATCTGCTGGCTGCCCTACGCTGGGGTGGCGTTCTACATCTTCACCCATCAGGGCTCTGACTTTGGCCCCATCTTCATGACCATCCCGGCTTTCTTTGCCAAGACTTCTGCCGTCTACAACCCCGTCATCTACATCATGATGAACAAGCAGTTCCGGAACTGCATGGTCACCACTCTCTGCTGTGGCAAGAACCCGCTGGGTGACGACGAGGCCTCCACCACCGTCTCCAAGACAGAGACCAGCCAAGTGGCGCCTGCC
	Delphinus_delphis          ATGAACGGGACGGAGGGCCTGAACTTCTACGTGCCTTTCTCTAACAAGACAGGCGTGGTGCGCAGCCCCTTCGAGTACCCGCAGTACTACCTGGCTGAGCCGTGGCAGTTCTCCGTGCTGGCCGCCTACATGTTCCTGCTGATCGTGCTCGGCTTCCCCATCAACTTCCTCACGCTCTACGTCACGGTGCAGCACAAGAAGCTGCGCACGCCTCTCAACTACATCCTGCTCAACCTGGCCGTGGCCAACCTCTTCATGGTCTTCGGTGGCTTCACCACCACCCTCTACACCTCTCTGCACGCGTACTTCGTCTTCGGGCCCACGGGATGCAATCTGGAGGGCTTCTTTGCCACCCTGGGCGGTGAAATTGCCCTGTGGTCCTTGGTGGTCCTGGCCATCGAGAGGTACGTGGTGGTGTGTAAGCCCATGAGCAACTTCCGCTTCGGGGAGAACCATGCCATCATGGGCCTCGCCCTCACCTGGATCATGGCAATGGCCTGTGCCGCGCCCCCCCTCGTCGGCTGGTCCAGGTACATCCCAGAGGGAATGCAGTGCTCGTGCGGGATTGACTACTACACGCTCTCGCCAGAGGTCAACAATGAGTCCTTCGTCATCTACATGTTCGTGGTCCACTTCACCATCCCCCTGGTCATCATATTCTTCTGCTACGGGCAGCTGGTCTTCACAGTCAAGGAGGCAGCTGCCCAACAGCAGGAGTCGGCCACCACGCAGAAGGCCGAGAAGGAGGTCACTCGCATGGTCATCATCATGGTCGTTGCTTTCCTGATCTGCTGGGTGCCCTATGCCAGCGTGGCGTTCTACATTTTCACCCACCAGGGCTCCGACTTTGGCCCCATCTTCATGACCATCCCGTCATTCTTTGCCAAGAGTTCCTCCATCTACAACCCCGTCATCTACATCATGATGAACAAGCAGTTCCGGAACTGCATGCTCACCACCCTGTGCTGTGGCAGGAACCCACTGGGTGACGATGAGGCCTCCACCACTGCCTCCAAGACAGAGACCAGCCAAGTGGCCCCTGCC
	Eubalaena_glacialis        ATGAACGGGACGGAGGGCCTGAACTTCTACGTGCCTTTCTCTAACAAGACGGGCGTGGTGCGCAGCCCCTTCGAGTACCCGCAGTACTACCTGGCTGAGCCGTGGCAGTTCTCCGTGCTGGCCGCCTACATGTTCCTGCTGATCGTGCTCGGCTTCCCCATCAACTTCCTCACGCTCTACGTCACGGTCCAGCACAAGAAGCTGCGCACGCCTCTCAACTACATCCTGCTCAACCTGGCCGTGGCCAACCTCTTCATGGTCTTTGGTGGCTTCACCACCACCCTCTACACCTCCCTGCACGCGTACTTCGTCTTGGGGCCCACGGGATGCAACTTGGAGGGCTTCTTTGCCACCCTGGGCGGTGAAATTGCCCTGTGGTCCTTGGTGGTCCTGGCCATCGAGCGGTACGTGGTGGTGTGTAAGCCCATGAGCAACTTCCGCTTCGGGGAGAACCATGCCATCATGGGCCTCGCCGTCACCTGGATCATGGCTCTGGCCTGTGCCGCGCCCCCCCTCGTCGGCTGGTCCAGGTACATCCCGGAGGGAATGCAGTGCTCGTGCGGGATTGACTACTACACGCTCTCGCCAGAGGTCAACAATGAGTCCTTCGTCATCTACATGTTCGTGGTCCACTTCTCCATCCCCCTGGTCATCATCTTCTTCTGCTACGGGCAGCTGGTCTTCACAGTCAAGGAGGCGGCTGCCCAACAGCAGGAGTCGGCCACCACGCAGAAGGCCGAGAAGGAGGTCACTCGCATGGTCATCATCATGGTCGTGGCTTTCCTGATCTGCTGGTTGCCCTATGCCAGCGTGGCGTTCTACATTTTCATCCACCAGGGCTCCGACTTTGGCCCCATCTTCATGACCATCCCGGCGTTCTTTGCCAAGAGTTCCTCCATCTACAACCCCGTCATCTACATCATGATGAACAAGCAGTTCCGGAACTGCATGCTCACCACCCTGTGCTGTGGCAGGAGCCCACTGGGTGACGATGAGGTCTCCACCACTGCCTCCAAGACAGAGACCAGCCAGGTGGCGCCTGCC
	Mesoplodon_bidens          ATGAACGGGACGGAGGGCCTGAACTTCTACGTGCCTTTCTCTAACCACACAGGCGTGGTGCGCAGCCCCTTCGAGTACCCGCAGTACTACCTGGCTGAGCCGTGGCAGTTCTCCGTGCTGGCCGCCTACATGTTCCTGCTGATCATGCTCGGCTTCCCCATCAACTTCCTCACGCTCTACGTCACGGTCCAGCACAAGAAGCTGCGCACGCCTCTGAACTACATCCTGCTCAACCTGGCCGTGGCCAACCTCTTCATGGTCCTTGGTGGCTTCACCACCACCCTCTACACCTCTATGCACGCGTACTTCATCTTCGGGCCCACGGGATGCAATCTGGAGGGCTTCTTTGCCACCCTGGGCGGTGAAATTGCCCTGTGGTCCTTGGTGGTCCTGGCCATCGAGCGGTACGTGGTGGTGTGTAAGCCCATGAGCAACTTCCGCTTCGGGGAGAACCATGCCATCATGGGCCTCGCCCTCACCTGGATCATGGCTCTGGCCTGTGCCGCGCCCCCCCTCGTCGGCTGGTCCAGGTACATCCCAGAGGGAATGCAGTGCTCCTGCGGGGTTGACTACTACACGCCCTCGCCAGAGGTCAACAATGAGTCCTTCGTCGTCTACATGTTCGTGGTCCACTTCTCCATCCCCATGGTCATCATCTTCTTCTGCTACGGGCAGCTGGTCTTCACAGTCAAGGAGGCAGCTGCCCAACAGCAGGAGTCGGCCACCACGCAGAAGGCCGAGAAGGAGGTCACTCGCATGGTCGTCATCATGGTCGTTGCTTTCCTGATCTGCTGGGTGCCCTATGCCAGCGTGGCGTTCTACATTTTCACCCACCAGGGCTCCAACTTTGGCCCCATCTTCATGACCATCCCGTCGTTCTTTGCCAAGAGTTCCGCCATCTACAACCCCGTCATCTACATCATGATGAACAAGCAGTTCCGGAACTGCATGCTCACCACCCTGTGCTGTGGCAGGAACCCACTGGGTGACGATGAGGTCTCCACCACTGCCTCCAAGACAGAGACCAGCCAAGTGGCGCCAGCC
	Balaena                    ATGAACGGGACGGAGGGCCTGAACTTCTACGTGCCTTTCTCTAACAAGACGGGCGTGGTGCGCAGCCCCTTCGAGTACCCGCAGTACTACCTGGCTGAGCCGTGGCAGTTCTCCGTGCTGGCCGCCTACATGTTCCTGCTGATCGTGCTCGGCTTCCCCATCAACTTCCTCACGCTCTACGTCACGGTCCAGCACAAGAAGCTGCGCACGCCTCTCAACTACATCCTGCTCAACCTGGCCGTGGCCAACCTCTTCATGGTCTTTGGTGGCTTCACCACCACCCTCTACACCTCTCTGCACGCGTACTTCGTCTTGGGGCCCACGGGATGCAACTTGGAGGGCTTCTTTGCCACCCTGGGCGGTGAAATTGCCCTGTGGTCCTTGGTGGTCCTGGCCATCGAGCGGTACGTGGTGGTGTGTAAGCCCATGAGCAACTTCCGCTTCGGGGAGAACCATGCCATCATGGGCCTCGCCGTCACCTGGATCATGGCTCTGGCCTGTGCCGCGCCCCCCCTCGTCGGCTGGTCCAGGTACATCCCGGAGGGAATGCAGTGCTCGTGCGGGATTGACTACTACACGCTCTCGCCAGAGGTCAACAATGAGTCCTTCGTCATCTACATGTTCGTGGTCCACTTCTCCATCCCCCTGGTCATCATCTTCTTCTGCTACGGGCAGCTGGTCTTCACAGTCAAGGAGGCGGCTGCCCAACAGCAGGAGTCGGCCACCACGCAGAAGGCCGAGAAGGAGGTCACTCGCATGGTCGTCATCATGGTCGTGGCTTTCCTGATCTGCTGGTTGCCTTATGCCAGCGTGGCGTTCTACATTTTCATCCACCAGGGCTCCGACTTTGGCCCCATCTTCATGACCATCCCGGCGTTCTTTGCCAAGAGTTCCTCCATCTACAACCCCGTCATCTACATCATGATGAACAAGCAGTTCCGGAACTGCATGCTCACCACCCTGTGCTGTGGCAGGAGCCCACTGGGTGACGACGAGGCCTCCACCACTGCCTCCAAGACAGAGACCAGCCAGGTGGCGCCTGCC
	Balaenoptera_acutorostrata ATGAACGGGACGGAGGGCCTGAACTTCTACGTGCCTTTCTCTAACAAGACGGGCGTGGTGCGCAGCCCCTTCGAGTACCCGCAGTACTACCTGGCTGAGCCGTGGCAGTTCTCCGTGCTGGCCGCCTACATGTTCTTGCTGATCGTGCTTGGCTTCCCCATCAACTTCCTCACGCTCTACGTCACGGTCCAGCACAAGAAGCTGCGCACGCCTCTCAACTACATCCTGCTCAACCTGGCCGTGGCCAACCTCTTCATGGTCTTCGGTGGCTTCACCACCACCCTCTACACCTCTCTGCACGCGTACTTCATCTTCGGGCCCACGGGATGCAACGCGGAGGGCTTCTTTGCCACCCTGGGCGGTGAAATTGCCCTGTGGTCCTTGGTGGTCCTGGCCATCGAGCGGTACGTGGTGGTGTGTAAGCCCATGAGCAACTTCCGCTTCGGGGAGAACCATGCCATCATGGGCCTCGCCGTCACCTGGATCATGGCTCTGGCCTGTGCCGCGCCACCCCTCGTCGGCTGGTCCAGGTACATCCCGGAGGGAATGCAGTGCTCGTGCGGGATTGACTACTACACGCTCTCGCCAGAGGTCAACAATGAGTCCTTCGTCATCTACATGTTCGTGGTCCACTTCTCCATCCCCCTGATCATCATCTTCTTCTGCTACGGGCAGCTGGTCTTCACAGTCAAGGAGGCGGCTGCCCAACAGCAGGAGTCGGCCACCACTCAGAAGGCCGAGAAGGAGGTCACTCGCATGGTCATCATCATGGTCGTGGCTTTCCTGATCTGCTGGGTGCCCTATGCCAGCGTGGCGTTCTACATTTTCACCCACCAGGGCTCCAACTTTGGCCCCATCTTCATGACCGTCCCGTCGTTCTTTGCCAAGAGTTCCTCCATCTACAACCCCGTCATCTACATCATGATGAACAAGCAGTTCCGGAACTGCATGCTCACCACCCTGTGCTGTGGCAGGAGCCCACTGGCTGACGATGAGGTCTCCACCACTGCCTCCAAGACAGAGACCAGCCAGGTGGCGCCTGCC
	Balaenoptera_musculus      ATGAACGGGACGGAGGGCCTGAACTTCTACGTGCCTTTCTCTAACAAGACGGGCGTGGTGCGCAGCCCCTTCGAGTACCCGCAGTACTACCTGGCTGAGCCGTGGCAGTTCTCCGTGCTGGCCGCCTACATGTTCCTGCTGATCGTGCTCGGCTTCCCCATCAACTTCCTCACGCTCTACGTCACGGTCCAGCACAAGAAGCTGCGCACGCCTCTCAACTACATCCTGCTCAACCTGGCCGTGGCCAACCTCTTCATGGTCTTCGGTGGCTTCACCACCACCCTCTACACCTCTCTGCACGCGTACTTCGTCTTCGGGCCCACGGGGTGCAACGCGGAGGGCTTCTTTGCCACCCTGGGCGGTGAAATTGCCCTGTGGTCCTTGGTGGTCCTGGCCATCGAGCGGTACGTGGTGGTGTGTAAGCCCATGAGCAACTTCCGCTTCGGGGAGAGCCATGCCATCATGGGCCTCGCCGTCACCTGGATCATGGCTCTGGCCTGTGCCGCGCCCCCCCTCGTCGGCTGGTCCAGGTACATCCCGGAGGGAATGCAGTGCTCGTGCGGGATTGACTACTACACGCTCTCGCCAGAGGTCAACAATGAGTCCTTCGTCATCTACATGTTCGTGGTCCACTTCTCCATCCCCCTGATCATCATCTTCTTCTGCTACGGGCAGCTGGTCTTCACAGTCAAGGAGGCGGCTGCCCAACAGCAGGAGTCGGCCACCACGCAGAAGGCCGAGAAGGAGGTCACTCGCATGGTCATCATCATGGTCGTGGCTTTCCTGATCTGCTGGGTGCCCTATGCCAGCGTGGCATTCTACATTTTCACCCACCAGGGCTCCAACTTTGGCCCCATCTTCATGACCATCCCGTCGTTCTTTGCCAAGAGTTCCTCCATCTACAACCCCGTCATCTACATCATGATGAACAAGCAGTTCCGGAACTGCATGCTCACCACCCTGTGCTGTGGCAGGAGCCCACTGGCTGACGATGAGGTCTCCACCACTGCCTCCAAGACAGAGACCAGCCAGGTGGCGCCTGCC
	Balaenoptera_physalus      ATGAACGGGACGGAGGGCCTGAACTTCTACGTGCCTTTCTCTAACAAGACGGGCGTGGTGCGCAGCCCCTTCGAGTACCCGCAGTACTACCTGGCTGAGCCGTGGCAGTTCTCCGTGCTGGCCGCCTACATGTTCCTGCTGATCGTGCTCGGCTTCCCCATCAACTTCCTCACGCTCTACGTCACGGTCCAGCACAAGAAGCTGCGCACGCCTCTCAACTACATCCTGCTCAACCTGGCCGTGGCCAACCTCTTCATGGTCCTCGGTGGCTTCACCACCACCCTCTACACCTCTCTGCACGCGTACTTCGTCTTCGGGCCCACGGGATGCAACGCGGAGGGCTTCTTTGCCACCCTGGGCGGTGAAATTGCCCTRTGGTCCTTGGTGGTCCTGGCCATTGAGCGGTACGTGGTGGTGTGTAAGCCCATGAGCAACTTCCGCTTCGGGGAGAACCATGCCATCATGGGCCTCGCCGTCACCTGGATCATGGCTCTGGCCTGTGCCGCGCCCCCCCTCGTCGGCTGGTCCAGGTACATCCCGGAGGGAATGCAGTGCTCGTGCGGGATTGACTACTACACACTCTCGCCAGAGGTCAACAATGAGTCCTTCGTCATCTACATGTTCGTGGTCCACTTCTCCATCCCCCTGATCATCATCTTCTTCTGCTACGGGCAGCTGGTCTTCACAGTCAAGGAGGCGGCTGCCCAACAGCAGGAGTCGGCCACCACGCAGAAGGCCGAGAAGGAGGTCACTCGCATGGTCATCATCATGGTCGTGGCTTTCCTGATCTGCTGGGTGCCCTATGCCAGCGTGGCGTTCTACATTTTCACCCACCAGGGCTCCAACTTTGGCCCCATCTTCATGACCATCCCGTCGTTCTTTGCCAAGAGTTCCTCCATCTACAACCCCGTCATCTACATCATGATGAACAAGCAGTTCCGGAACTGCATGCTCACCACCCTGTGCTGTGGCAGGAGCCCACTGGGTGACGATGAGGTCTCCACCACTGCCTCCAAGACAGAGACCAGCCAGGTGGCGCCTGCC
	Hippopotamus               ATGAACGGGACGGAGGGCCCGAACTTCTACGTGCCTTTCTCCAACAAGACAGGCGTGGTGCGCAGCCCCTTCGAGTACCCGCAGTACTACCTGGCGGAGCCGTGGCAGTTCTCCATGCTGGCCGCCTACATGTTCCTGCTGATCGTGCTCGGCTTCCCCATCAACTTCCTCACTCTCTACGTCACGGTCCAGCACAAGAAGCTGCGCACGCCTCTCAACTACATCCTGCTCAACCTGGCTGTGGCTGACCTCTTCATGGTCTTCGGTGGCTTCACCACCACCCTCTACACCTCTATGCATGGATACTTCATCTTTGGGCCCACCGGATGCAACCTGGAGGGCTTCTTTGCCACCCTGGGCGGTGAAATCGCCCTGTGGTCCTTGGTGGTCCTGGCCATTGAGCGGTACGTGGTGGTGTGTAAGCCCATGAGCAACTTCCGCTTCGGGGAGAACCATGCCATCATGGGCCTCGCCCTCACCTGGGTCATGGCTCTGGCTTGCGCCGCGCCCCCCCTCGTCGGCTGGTCCAGGTACATCCCGGAGGGAATGCAGTGCTCGTGCGGGATTGACTACTACACGCTCAAGCCGGAGGTCAACAACGAGTCCTTTGTCATCTACATGTTCGTGGTCCACTTCTCCATCCCCATGGTCATCATCTTCTTCTGCTACGGGCAGCTGGTCTTCACAGTCAAGGAGGCGGCTGCCCAGCAGCAGGAGTCGGCTACCACGCAGAAGGCCGAGAAGGAGGTCACGCGCATGGTCATCATCATGGTCATTGCCTTCCTGATCTGCTGGCTGCCCTACGCCGGTGTGGCGTTCTACATCTTCACCCACCAGGGCTCCGACTTTGGCCCCATCTTCATGACCATCCCAGCTTTCTTTGCCAAGACTTCTTCCGTCTACAACCCCGTCATCTACATCATGATGAACAAGCAGTTCCGGAACTGCATGCTCACCACCCTCTGCTGTGGCAAGAACCCGCTGGGTGACGATGAGGYCTCCACCACCGCCTCCAAGACAGAGACCAGCCAGGTGGCGCCGGCC
	Sus                        ATGAATGGGACGGAGGGCCCAAACTTCTACGTGCCTTTCTCCAACAAGACGGGCGTGGTGCGCAGCCCCTTTGAGTATCCGCAGTACTACCTGGCTGAGCCATGGCAGTTCTCCATGCTGGCTGCCTACATGTTCATGCTGATTGTGCTTGGCTTCCCCATCAACTTCCTCACGCTCTACGTCACGGTCCAGCACAAGAAGCTGCGCACACCCCTCAACTACATCCTTCTCAACCTGGCAGTGGCTGACCTCTTCATGGTCTTCGGAGGCTTCACCACCACCCTCTACACCTCTCTGCA?????????????????????????????????????????????????????????????GGTGAAATCGCCCTGTGGTCCTTGGTGGTCCTGGCCATTGAACGGTACGTGGTGGTGTGTAAGCCTATGAGCAACTTCCGCTTCGGGGAGAACCACGCCATCATGGGCCTGGCCCTCACCTGGGTCATGGCTCTGGCCTGCGCTGCGCCCCCTCTCGTCGGCTGGTCCAGGTACATCCCAGAGGGCCTGCAGTGCTCGTGCGGGATTGACTACTACACACTCAAGCCGGAGGTCAACAATGAGTCCTTCGTCATCTACATGTTCGTGGTCCACTTCTCCATCCCCTTGGTCATCATCTTCTTCTGCTATGGGCAGCTGGTCTTCACAGTCAAGGAGGCTGCCGCCCAGCAGCAGGAGTCAGCCACCACACAGAAGGCCGAGAAGGAGGTCACTCGCATGGTCATCATCATGGTCGTGGCTTTCCTGATCTGCTGGCTGCCCTACGCCAGTGTGGCATTCTACATCTTCACCCACCAGGGCTCCGACTTTGGCCCCATCTTCATGACCATCCCAGCCTTCTTTGCCAAGAGCGCCTCCATCTACAACCCCGTCATCTATATCATGATGAACAAGCAGTTCCGGAACTGCATGCTCACCACGCTCTGCTGTGGCAAGAACCCACTGGGTGATGACGAGGCCTCCACCACCACTTCCAAGACAGAGACCAGCCAGGTGGCACCAGCC
	Berardius                  ATGAACGGGACGGAGGGCCTGAACTTCTACGTGCCTTTCTCTAACAAGACAGGCGTGGTGCGCAGCCCCTTTGAGTACCCGCAGTACTACCTGGCTGAGCCGTGGCAGTTCTCCGCGCTGGCTGCCTACATGTTCCTGCTGATCGTGCTCGGCTTCCCCATCAACTTCCTCACGCTCTACGTCACGGTCCAGCACAAGAAGCTGCGCACGCCTCTGAACTACATCCTGCTCAACCTGGCCGTGGCCAACCTCTTCATGGTCTTTGGTGGCTTCACCACCACCCTCTACACCTCTATGCATGCGTACTTCATCTTCGGGCCCACGGGATGCAATCTGGAGGGCTTCTTTGCCACCCTGGGCGGTGAAATTGCCCTGTGGTCCTTGGTGGTCCTGGCCATCGAGCGGTACGTGGTGGTGTGTAAGCCCATGAGCAACTTCCGCTTCGGGGAGAACCATGCCATGATGGGCCTCGCCCTCACCTGGATCATGGCTATGGCCTGTGCCGCGCCCCCCCTCGTCGGCTGGTCCAGGTACATCCCGGAGGGAATGCAGTGCTCGTGCGGGGTTGACTACTACACGCCCTCGCCAGAGGTCAACAATGAGTCCTTCGTCGTCTACATGTTCGTGGTCCACTTCTCCATCCCCATGGTCATCATCTTCTTCTGCTACGGGCAGCTGGTCTTCACAGTCAAGGAGGCAGCTGCCCAACAGCAGGAGTCGGCCACCACGCAGAAGGCCGAGAAGGAGGTCACTCGCATGGTCATCATCATGGTCGTTGCTTTCCTGATCTGCTGGGTGCCCTATGCCAGCGTGGCGTTCTACATTTTCACCCACCAGGGCTCCGACTTTGGCCCCATCTTCATGACCATCCCGTCGTTCTTTGCCAAGAGTTCCGCCATCTACAACCCCGTCATCTACATCATGATGAACAAGCAGTTCCGGAACTGCATGCTCACCACCCTGTGCTGTGGCAGGAACCCACTGGGTGACGATGAGGTCTCCACCACTGCCTCCAAGACAGAGACCAGCCAGGTGGCGCCTGCC
	Inia                       ATGAACGGAACGGAGGGCCTGAACTTCTACGTGCCTTTCTCTAACGCGACAGGCGTGGTGCGCAGCCCCTTCGAGTACCCGCAGTACTACCTGGCTGAGCCGTGGCAGTTCTCCGTGCTGGCCGCCTACATGTTCCTACTGATCGTGCTCGGCTTCCCCATCAACTTCCTCACGCTCTACGTCACGGTCCAGCACAAGAAGCTGCGCACGCCTCTCAACTACATCCTGCTCAACCTGGCCGTGGCCAACCTCTTCATGGTCTTTGGTGGCTTCACCACCACCCTCTACACCTCTCTGCACGCGTACTTCGTCTTCGGGCCCACAGGATGCAATCTGGAGGGCTTCTTTGCCACCCTGGGCGGTGAAATTGCCATGTGGTCCTTGGTGGTCCTGGCCATCGAGCGGTACGTGGTGGTGTGTAAGCCCATGAGCAACTTCCGCTTCGGGGAGAACCATGCCATCGTGGGCCTTGGCCTCACCTGGATCATGGCTCTGGCCTGTGCCGCGCCCCCCCTCGTCGGCTGGTCCAGGTACATCCCGGAGGGAATGCAGTGCTCGTGTGGGATCGACTACTACACACCCTCGCCGGAGATCAACAATGAGTCCTTCGTCATCTACATGTTCGTGGTCCACTTCTCCATCCCCATGGTCATCATATTCTTCTGCTATGGGCAGCTGGTCTTCACAGTCAAGGAGGCAGCTGCCCAACAGCAAGAGTCGGCCACCACGCAGAAGGCTGAGAAGGAGGTCACTCGCATGGTCGTTATCATGGTCATTGCTTTCCTGATCTGCTGGTTGCCCTATGCCAGCGTGGCGTTCTACATTTTCACCCACCAGGGCTCCAACTTTGGCCCCATCTTCATGACCGTCCCGGCGTTCTTTGCCAAGAGTTCCACCATCTACAACCCCGTCATCTACATCATGATGAACAAGCAGTTCCGGAACTGCATGCTCACCACCCTGTGCTGTGGCAGGAACCCACTGGGTGACGATGAGACCTCCACCACTGCCTCCAAGACAGAGACCAGCCAGGTGGCGCCTGCC
	Caperea                    ATGAACGGGACGGAGGGCCTGAACTTCTACGTGCCTTTCTCTAACAAGACGGGCGTGGTGCGCAGCCCCTTCGAGTACCCGCAGTACTACCTGGCTGAGCCGTGGCAGTTCTCCGTGCTGGCCGCCTACATGTTCCTGCTGATTGTGCTTGGCTTCCCCATCAACTTCCTCACGCTCTACGTCACGGTCCAGCACAAGAAGCTGCGCACGCCTCTCAACTACATCCTGCTCAACCTGGCCGTGGCCAACCTCTTCATGGTCTTTGGTGGCTTCACCACCACCCTCTACACCTCTCTGCACGCGTACTTCATCTTCGGGCCCACGGGATGCAACTTGGAGGGCTTCTTTGCCACCCTGGGCGGTGAAGTTGCCCTGTGGTCCTTGGTGGTCCTGGCCATCGAGCGGTACGTGGTGGTGTGTAAGCCCATGAGCAACTTCCGCTTCGGGGAGAACCATGCCATCATGGGCCTCGCTGTCACCTGGATCATGGCTCTGGCCTGTGCCGCGCCCCCCCTCGTCGGCTGGTCCAGGTACATCCCGGAGGGAATGCAGTGCTCGTGCGGGATTGACTACTACACGCTCTCGCCAGAGGTCAACAATGAATCCTTCGTCATCTACATGTTCGTGGTCCACTTCTCCATCCCCCTGGTCATCATCTTCTTCTGCTACGGGCAGCTGGTCTTTACAGTCAAGGAGGCGGCTGCCCAACAGCAGGAGTCGGCCACCACGCAGAAGGCCGAGAAGGAGGTCACTCGCATGGTCATCATCATGGTCGTTGCTTTCCTGATCTGCTGGGTGCCCTATGCCAGCGTGGCGTTCTACATTTTCACCCACCAGGGCTCCAACTTTGGCCCCATCTTCATGACCATCCCGTCGTTCTTTGCCAAGAGTTCCGCCATCTACAACCCCGTCATCTACATCATGATGAACAAGCAGTTCCGGAACTGCATGCTCACCACCCTATGCTGTGGCAGGAGCCCACTGGCTGACGATGAGGCCTCCACCACTGCCTCCAAGACAGAGACCAGCCAGGTGGCGCCTGCC
	Delphinapterus             ATGAACGGGACAGAGGGCCTGAACTTCTACGTGCCTTTCTCTAACAATACAGGCGTGGTGCGCAGCCCCTTCGAGTACCCGCAGTACTACCTGGCTGAGCCGTGGCAGTTCTCCGTGCTGGCCGCCTACATGTTCCTGCTGATCGTGCTCGGCTTCCCCATCAACTTCCTCACGCTCTACGTCACGGTCCAGCACAAGAAGCTGCGCACGCCTCTCAACTACATCCTGCTCAACCTGGCCGTGGCCGACCTCTTCATGGTCTTTGGTGGCTTCACCACCACCCTCTACACCTCTCTGCACGCGTACTTCGTCTTCGGGCCCACGGGATGCAATCTGGAGGGCTTCTTTGCCACCCTGGGCGGTGAAATTGCCCTGTGGTCCTTGGTGGTCCTGGCCATCGAGAGGTACGTGGTGGTGTGTAAGCCCATGAGCAACTTCCGCTTCGGGGAGAACCATGCCATCATGGGCCTCGCCCTCACCTGGATCATGGCAATGGCCTGTGCCGCGCCCCCTCTCGTCGGCTGGTCCAGGTACATCCCGGAGGGAATGCAGTGCTCGTGCGGGATTGACTACTACACGCCCTCGCCGGAGGTCAACAATGAATCCTTCGTCATCTACATGTTCGTGGTCCACTTCTCCATCCCCCTGGTGATCATATTCTTCTGCTATGGGCAGCTGGTCTTCACAGTCAAGGAGGCAGCTGCCCAACAGCAGGAGTCGGCCACCACGCAGAAGGCCGAGAAGGAGGTCACTCGCATGGTCATCATCATGGTCGTTGCTTTCCTGATCTGCTGGGTGCCCTATGCCAGCGTGGCGTTCTACATTTTCACCCACCAGGGCTCCAACTTTGGCCCCATCTTCATGACCGTCCCGGCGTTCTTTGCCAAGAGTTCCTCCATCTACAACCCCGTCATCTACATCATGATGAACAAGCAGTTCCGGAACTGCATGCTCACCACCCTGTGCTGTGGCAGGAACCCACTGGGTGACGATGAGGCCTCCACCACTGCCTCCAAGACAGAGACCAGCCAGGTGGCGCCTGCC
	Kogia                      ATGAACGGGACGGAGGGCCCGAACTTCTACGTGCCTTTCTCCAACAAGACGGGCGTGGTGCGCAGCCCCTACGAGTACCCGCAGTACTACCTGGCTGAGCCGTGGCAGTTCTCCGTGCTGGCCGCCTACATGTTCCTGCTGATCATGCTTGGCTTCCCCATCAACTTCCTCACGCTCTACGTCACGGTCCAGCACAAGAAGCTGCGCACGCCYCTCAACTACATCCTGCTCAACCTGGCCGTGGCCAACCTCTTCATGGTCTTGGGTGGCTTCACCACCACCCTCTACACCTCTATGCACGCGTACTTCGTCTTCGGGCCCACGGGATGCAATCTGGAGGGCTTCTTCGCCACCCTGGGCGGTGAAATTGCCCTGTGGTCGTTGGTGGTCCTGGCCATCGAGCGGTACGTGGTGGTGTGTAAGCCCATGAGCAACTTCCGCTTCGGGGAGAACCACGCCATCATGGGCCTCGCCCTCACCTGGATCATGGCTCTGGCCTGTGCCGCACCCCCCCTCGTCGGCTGGTCCAGGTACATCCCGGAGGGAATGCAGTGCTCGTGCGGGATCGACTACTACACGCTCACGCCAGAGGTCAACAATGAGTCCTTCGTCATCTACATGTTCGTGGTGCACTTCTCCATCCCCTTGGTCATCATCTTCTTCTGCTACGGGCAGCTGGTCTTCACAGTCAAGGAGGCAGCTGCCCAACAGCAGGAGTCGGCCACCACGCAGAAGGCCGAGAAGGAGGTCACTCGCATGGTCGTCATCATGGTCGTTGCTTTCCTGATCTGCTGGGTGCCCTACGCCAGCGTGGCGTTCTACATTTTCATGCACCAGGGCTCCGACTTTGGCCCCATCTTCATGACCGTCCCGTCGTTCTTTGCCAAGAGTTCCGCCATCTACAACCCCGTCATCTACATCATGATGAACAAGCAG????????????????????????????????????????????????????????????????????????????????????????????????????????????
	Megaptera                  ATGAACGGGACGGAGGGCCTGAACTTYTACGTGCCTTTCTCTAACAAGACGGGCGTGGTGCGCAGCCCCTTCGAGTATCCGCAGTACTACCTGGCTGAGCCGTGGCAGTTCTCCGTGCTGGCCGCCTACATGTTCCTGCTGATCGTGCTCGGCTTCCCCATCAACTTCCTCACGCTYTACGTCACGGTCCAGCACAAGAAGCTGCGCACGCCTCTCAACTACATCCTGCTCAACCTGGCCGTGGCCGACCTCTTCATGGTCTTCGGTGGCTTCACCACCACCCTCTACACCTCTCTGCACGCGTACTTCGTCTTCGGGCCCACGGGATGCAACGCGGAGGGCTTCTTTGCCACCCTGGGCGGTGAAGTTGCCCTGTGGTCCTTGGTGGTCCTGGCCATTGAGCGGTACGTGGTGGTGTGTAAGCCCATGAGCAACTTCCGCTTCGGGGAGAACCATGCCATCATGGGCCTCGCCGTCACCTGGATCATGGCTCTGGCCTGTGCCGCGCCCCCCCTCGTCGGCTGGTCCAGGTACATCCCGGAGGGAATGCAGTGCTCGTGCGGGATTGACTACTACACACTCTCGCCAGAGGTCAACAATGAGTCYTTCGTCATCTACATGTTCGTGGTCCACTTCTCCATCCCCCTGGTCATCATCTTCTTCTGCTACGGGCAGCTGGTCTTCACAGTCAAGGAGGCGGCTGCCCAACAGCAGGAGTCGGCCACCACGCAGAAGGCCGAGAAGGAGGTCACTCGCATGGTCATCATCATGGTCGTGGCTTTCCTGATCTGCTGGGTGCCCTATGCCAGCGTGGCGTTCTACATTTTCACCCACCAGGGCTCCAACTTTGGCCCCATCTTCATGACCATCCCGTCGTTCTTTGCCAAGAGTTCCTCCATCTACAACCCCGTCATCTACATCATGATGAACAAGCAG????????????????????????????????????????????????????????????????????????????????????????????????????????????
	Neophocaena                ATGAACGGGACGGAGGGCCTGAACTTCTACGTGCCTTTCTCTAACAAGACAGGCGTGGTGCGCAGCCCCTTCGAGTACCCGCAGTACTACCTGGCTGAGCCGTGGCAGTTCTCCGTGCTGGCCGCCTACATGTTCCTGCTGATCGTGCTCGGCTTCCCCATCAACTTCCTCACGCTCTACGTCACGGTCCAGCACAAGAAGCTGCGCACGCCTCTCAACTACATCCTGCTCAACCTGGCCGTGGCCGACCTCTTCATGGTCCTTGGTGGCTTCACCACCACCCTCTACACCTCTCTGCATGCGTACTTCGTCTTCGGGCCCACGGGATGCAATGTGGAGGGCTTCTTTGCCACCCTGGGCGGTGAAATTGCCCTGTGGTCCTTGGTGGTCCTGGCCATCGAGAGGTACGTGGTGGTGTGTAAGCCCATGAGCAACTTCCGCTTCGGGGAGAACCATGCCATCATGGGCCTCGCCCTCACCTGGATCATGGCAATGGCCTGTGCCGCGCCCCCCCTCGTCGGCTGGTCCAGGTACATCCCGGAGGGAATGCAGTGCTCGTGCGGGATTGACTACTATACGCCCTCGCCAGAGGTCAACAATGAGTCCTTCGTCATCTACATGTTCGTGGTCCACTTCACCATCCCCCTGGTCATCATATTCTTCTGCTACGGGCAGCTGGTCTTCACAGTCAAGGAGGCAGCTGCCCAACAGCAGGAGTCGGCCACCACGCAGAAGGCCGAGAAGGAGGTCACTCGCATGGTCATCATCATGGTCGTTGCTTTCCTGATCTGCTGGGTGCCCTATGCCAGCGTGGCGTTCTACATTTTCACCCACCAGGGCTCCAACTTTGGCCCCATCTTCATGACCGTCCCGTCGTTCTTTGCCAAGAGTTCCTCCATCTACAACCCCGTCATCTACATCATGATGAACAAGCAGTTCCGGAACTGCATGCTCACCACCCTGTGCTGTGGCAGGAACCCACTGGGTGACGATGAGGCCTCCACCACTGCCTCCAAGACAGAGACCAGCCAGGTGGCGCCTGCC
	Phocoena                   ATGAACGGGACGGAGGGCCTGAACTTCTACGTGCCTTTCTCTAACAAGACAGGCGTGGTGCGCAGCCCCTTCGAGTACCCGCAGTACTACCTGGCTGAGCCGTGGCAGTTCTCCGTGCTGGCCGCCTACATGTTCCTGCTGATCGTGCTCGGCTTCCCCATCAACTTCCTCACGCTCTACGTCACGGTCCAGCACAAGAAGCTGCGCACGCCTCTCAACTACATCCTGCTCAACCTGGCCGTGGCCGACCTCTTCATGGTCCTTGGTGGCTTCACCACCACCCTCTACACCTCTCTGCACGCGTACTTCGTCTTCGGGCCCACGGGATGCAATCTGGAGGGCTTCTTTGCCACCCTGGGCGGTGAAATTGCCCTGTGGTCCTTGGTGGTCCTGGCCATCGAGAGGTACGTGGTGGTGTGTAAGCCCATGAGCAACTTCCGCTTCGGGGAGAACCATGCCATCATGGGCCTCGCCCTCACCTGGATCATGGCAATGGCCTGTGCCGCGCCCCCCCTCGTCGGCTGGTCCAGGTACATCCCGGAGGGAATGCAGTGCTCGTGCGGGATTGACTACTACACGCCCTCGCCAGAGGTCAACAATGAGTCCTTCGTCATCTACATGTTCGTGGTCCACTTCACCATCCCCCTGGTCATCATATTCTTCTGCTACGGGCAGCTGGTCTTCACAGTCAAGGAGGCAGCTGCCCAACAGCAGGAGTCGGCCACCACGCAGAAGGCCGAGAAGGAGGTCACTCGCATGGTCATCATCATGGTCGTTGCTTTCCTGATCTGCTGGGTGCCCTATGCCAGCGTGGCGTTCTACATTTTCACCCACCAGGGCTCCAACTTTGGCCCCATCTTCATGACCGTCCCGTCGTTCTTTGCCAAGAGTTCCTCCATCTACAACCCCGTCATCTACATCATGATGAACAAGCAGTTCCGGAACTGCATGCTCACCACCCTGTGCTGTGGCAGGAACCCACTGGGTGACGATGAGGCCTCCACCACTGCCTCCAAGACAGAGACCAGCCAGGTGGCGCCTGCC
	Phocoenoides               ATGAACGGGACGGAGGGCCTGAACTTCTACGTGCCTTTCTCTAACAAGACAGGCGTGGTGCGCAGCCCCTTCGAGTACCCGCAGTACTACCTGGCTGAGCCGTGGCAGTTCTCCGTGCTGGCCGCCTACATGTTCCTGCTGATCGTGCTCGGCTTCCCCATCAACTTCCTCACGCTCTACGTCACGGTCCAGCACAAGAAGCTGCGCACGCCTCTCAACTACATCCTGCTCAACCTGGCCGTGGCCGACCTCTTCATGGTCCTTGGTGGCTTCACCACCACCCTCTACACCTCTCTGCACGCGTACTTCGTCTTCGGGCCCACGGGATGCAATCTGGAGGGCTTCTTTGCCACCCTGGGCGGTGAAATTGCCCTGTGGTCCTTGGTGGTCCTGGCCATCGAGAGGTACGTGGTGGTGTGTAAGCCCATGAGCAACTTCCGCTTCGGGGAGAACCATGCCATCATGGGCCTCGCCCTCACCTGGATCATGGCAATGGCCTGTGCCGCGCCCCCCCTCGTCGGCTGGTCCAGGTACATCCCGGAGGGAATGCAGTGCTCGTGCGGGATTGACTACTATACGCCCTCGCCAGAGGTCAACAATGAGTCCTTCGTCATCTACATGTTCGTGGTCCACTTCACCATCCCCCTGGTCATCATATTCTTCTGCTACGGGCAGCTGGTCTTCACAGTCAAGGAGGCAGCTGCCCAACAGCAGGAGTCGGCCACCACGCAGAAGGCCGAGAAGGAGGTCACTCGCATGGTCATCATCATGGTCGTTGCTTTCCTGATCTGCTGGGTGCCCTATGCCAGCGTGGCGTTCTACATTTTCACCCACCAGGGCTCCAACTTTGGCCCCATCTTCATGACCGTCCCGTCGTTCTTTGCCAAGAGTTCCTCCATCTACAACCCCGTCATCTACATCATGATGAACAAGCAGTTCCGGAACTGCATGCTCACCACCCTGTGCTGTGGCAGGAACCCACTGGGTGACGATGAGGCCTCCACCACTGCCTCCAAGACAGAGACCAGCCAGGTGGCGCCTGCC
	Physeter                   ATGAACGGGACGGAGGGCCCGAACTTCTACGTGCCTTTCTCCAACAAGACAGGCGTGGTGCGCAGCCCCTACGAGTACCCGCAGTACTACCTGGCTGAGCCGTGGCAGTTCTCCGTGCTGGCCGCCTACATGTTCCTGCTGATCGTGCTCGGCTTCCCCATCAACTTCCTCACGCTCTACGTCACGGTCCAGCACAAGAAGCTGCGCACGCCTCTCAACTACATCCTGCTCAACCTGGCCGTGGCCAACCTCTTCATGGTCTTTGGTGGCTTCACCACCACCCTCTACACCTCTCTGCACGCGTACTTCGTCTTCGGGCCCACGGGATGCAACCTGGAGGGCTTCTTTGCCACCCTGGGCGGTGAAATTGCCCTGTGGTCGTTGGTGGTCCTGGCCATCGAGCGGTACATGGTGGTGTGTAAGCCCATGAGCAACTTCCGCTTCGGGGAGAACCATGCCATCATGGGCCTCGCCCTCACCTGGATCATGGCTCTGGCCTGTGCCGCACCCCCCCTCGTCGGCTGGTCCAGGTACATCCCGGAGGGAATGCAGTGCTCGTGCGGGATTGACTACTACACGCTCACGCCGGAGGTCAACAATGAGTCCTTCGTCATCTACATGTTCGTGGTCCACTTCTCCATCCCCATGGTCATCATCTTCTTCTGCTACGGGCAGCTGGTCTTCACAGTCAAGGAGGCAGCTGCCCAACAGCAGGAGTCGGCCACCACGCAGAAGGCCGAGAAGGAGGTCACTCGCATGGTCATCATCATGGTCGTTGCTTTCCTGATCTGCTGGGTGCCCTATGCCAGCGTGGCGTTCTACATTTTCACCCACCAGGGCTCCAACTTTGGCCCCATCTTCATGACCGTCCCGTCGTTCTTTGCCAAGAGTTCCGCCATCTACAACCCCGTCATCTACATCATGATGAACAAGCAGTTCCGGAACTGCATGCTCACCACCCTGTGCTGTGGCAGGAACCCACTGGGTGACGATGAGGCCTCCACCACTGCCTCCAAGACAGAGACCAGCCAGGTGGCGCCTGCC
	Platanista                 ATGAACGGGACGGAGGGCCTGAACTTCTACGTGCCTTTCTCTAACAAGACAGGCGTGGTGCGCAGCCCCTTCGAGTACCCGCAGTACTACCTGGCTGAGCCGTGGCAGTTCTCCGTGCTGGCCGCCTACATGTTCCTGCTGATCGTGCTCGGCTTCCCCATCAACTTCCTCACGCTCTATGTCACGGTCCAGCACAAGAAGCTGCGCACGCCTCTCAACTACATCCTGCTCAACCTGGCCGTGGCCAACCTCTTCATGGTCTTTGGTGGCTTCACCACCACCCTCTACACCTCTCTGCACGCGTACTTCATCTTCGGGCCCACGGGATGCAATCTGGAGGGCTTCTTTGCCACCCTGGGCGGTGAAATTGCCCTGTGGTCCTTGGTGGTCCTGGCCATCGAGCGGTACATGGTGGTGTGTAAGCCCATGAGCAACTTCCGCTTCGGGGAGAACCATGCCATCACGGGCCTCGCCCTCACCTGGATCATGGCTCTGGCCTGTGCCGCGCCCCCCCTCGTCGGCTGGTCCAGGTACATCCCGGAGGGAATGCAGTGCTCGTGCGGGATTGACTACTACACGCTCACGCCAGAGGTCAACAATGAGTCCTTCGTCATCTACATGTTCGTGGTCCACTTCTCCATCCCCATGGTCATCATCATCTTCTGCTACGGGCAGCTGGTCTTCACAGTCAAGGAGGCGGCTGCCCAACAGCAGGAGTCGGCCACCACGCAGAAGGCCGAGAAGGAGGTCACTCGCATGGTCATCATCATGGTCGTTGCTTTCCTGATCTGCTGGGTGCCCTATGCCAGCGTGGCGTTCTACATTTTCACCCACCAGGGCTCCAACTTTGGCCCCATCTTCATGACCATCCCGTCGTTCTTTGCCAAGAGTTCCTCCATCTACAACCCCGTCATCTACATCATGATGAACAAGCAGTTCCGGAACTGCATGCTCACCACCCTGTGCTGTGGCAGGAACCCACTGGGTGACGATGAGGCCTCCGTCACTGCCTCCAAGACAGAGACCAGCCAGGTGGCGCCTGCC
	Pontoporia                 ATGAACGGGACGGAGGGCCTGAACTTCTACGTGCCTTTCTCTAATGCGACAGGCGTGGTGCGCAGCCCCTTCGAGTACCCGCAGTACTACCTGGCTGAGCCGTGGCAGTTCTCTGTGCTGGCCGCCTACATGTTCCTACTGATCGTGCTCGGCTTCCCCATCAACTTCCTCACGCTCTACGTCACGGTCCAGCACAAGAAGCTGCGCACGCCTCTCAACTACATCCTGCTCAACCTGGCCGTGGCCGACCTCTTCATGGTCTTTGGTGGCTTCACCACCACCCTCTACACCTCTCTGCACGCGTACTTCATCTTCGGGCCCACGGGATGCAATCTGGAGGGCTTCTTTGCCACCCTGGGCGGTGAAATTGCCCTGTGGTCCTTGGTGGTCCTGGCCATCGAGCGGTACGTGGTGGTGTGTAAGCCCATGAGCAACTTCCGCTTCGGGGAGAACCATGCCATCATGGGCCTTGCCCTCACCTGGATCATGGCTCTGGCCTGTGCCGCGCCCCCCCTCGTCGGCTGGTCCAGGTACATCCCGGAGGGGATGCAGTGCTCGTGCGGGATTGATTACTACACACCCTCGCCAGAGGTCAACAATGAGTCCTTCGTCATCTACATGTTCGTGGTCCACTTCTCCATCCCCATGGTCATCATATTCTTCTGCTACGGGCAGCTGGTCTTCACAGTCAAGGAGGCAGCTGCCCAACAGCAGGAGTCGGCCACCACGCAGAAGGCCGAGAAGGAGGTCACTCGCATGGTCGTCATCATGGTCGTTGCTTTCCTGATCTGCTGGTTGCCCTATGCCAGCGTGGCGTTCTACATTTTCACCCACCAGGGCTCCAACTTTGGCCCCATCTTCATGACCGTCCCGGCGTTCTTTGCCAAGAGTTCCTCCATCTACAACCCCGTCATCTACATCATGATGAACAAGCAGTTCCGGAACTGCATGCTCACCACCCTGTGCTGTGGCAGGAACCCACTGGGTGACGATGAGGCCTCCAGCACTGCCTCCAAGACAGAGACCAGCCAGGTGGCACCGGCC
	Ziphius                    ATGAACGGGACGGAAGGCCTGAACTTCTACGTGCCTTTCTCTAACAGCACAGGCGTGGTGCGCAGCCCCTTCGAGTACCCGCAGTACTACCTGGCTGAGCCGTGGCAGTTCTCCGTGCTGGCCGCCTACATGTTCCTGCTGATCGTGCTTGGCTTCCCCATCAACTTCCTCACGCTCTACGTCACGGTCCAGCACAAGAAGCTGCGCACGCCTCTGAACTACATCCTGCTCAACCTGGCCGTGGCCAACCTCTTCATGGTCCTTGGTGGCTTCACCACCACCCTCTACACCTCTATGCACGCGTACTTCATCTTCGGGCCCACGGGATGCAATCTGGAGGGCTTCTTTGCCACCCTGGGCGGTGAAATTGCCCTGTGGTCCTTGGTGGTCCTGGCCATCGAGCGGTACGTGGTGGTGTGTAAGCCTATGAGCAACTTCCGCTTCGGGGAGAACCATGCCATCATGGGCCTCGCCCTCACCTGGATCATGGCTATGGCCTGTGCYGCGCCCCCCCTCGTCGGCTGGTCCAGGTACATCCCAGAGGGAATGCAGTGCTCGTGCGGGGTTGACTACTACACGCCCTCGCCAGAGGTCAACAATGAGTCCTTCGTCGTCTACATGTTYGTGGTCCACTTCTCCATCCCCATGGTCATCATCTTCTTCTGCTACGGGCAGCTGGTCTTCACAGTCAAGGAGGCAGCTGCCCAACAGCAGGAGTCGGCCACCACGCAGAAGGCCGAGAAGGAGGTCACTCGCATGGTCGTCATCATGGTCATTGCTTTCCTGATCTGCTGGGTGCCCTATGCCAGCGTGGCGTTCTACATTTTCACCCACCAGGGCTCCAACTTTGGCCCCATCTTCATGACCATCCCGTCGTTCTTTGCCAAGAGTTCCGCCATCTACAACCCCGTCATCTACATCATGATGAACAAGCAGTTCCGGAACTGCATGCTCACCACCCTGTGCTGTGGCAGGAACCCACTGGGTGACGATGAGGTCTCCACCACTGCCTCCAAGACAGAGACCAGCCAGGTGGCGCCTGCC
	Globicephala_melas         ATGAATGGGACGGAAGGCCTGAACTTCTACGTGCCTTTCTCTAACAAGACAGGCGTGGTGCGCAGCCCCTTCGAGTACCCGCAGTACTACCTGGCTGAGCCGTGGCAGTTCTCCGTGCTGGCTGCCTACATGTTCCTGCTGATCGTGCTCGGCTTCCCCATCAACTTCCTCACGCTCTACGTCACGGTCCAGCACAAGAAGCTGCGCACGCCTCTCAACTACATCCCGCTCAACCTGGCCGTGGCCAACCTCTTCATGGTCTTCGGTGGCTTCACCACCACCCTCTACACCTCTCTGCACGCGTACTTCGTCTTCGGGCCCACGGGATGCAATCTGGAGGGCTTCTTTGCCACCCTGGGCGGTGAAATTGCCCTGTGGTCCTTGGTGGTCCTGGCCATCGAGAGGTACGTGGTGGTGTGTAAGCCCATGAGCAACTTCCGCTTCGGGGAGAACCATGCCATCATGGGCCTCGCCCTCACCTGGGTCATGGCAATGGCCTGTGCCGCGCCCCCCCTCGTCGGTTGGTCCAGGTACATCCCAGAGGGAATGCAGTGCTCGTGCGGGATTGACTACTACACG?????????GAGGTCAACAATGAGTCCTTCGTCATCTACATGTTCGTGGTCCACTTCACCATCCCCCTGGTCATCATATTCTTCTGCTACGGGCAGCTGGTCTTCACAGTCAAGGAGGCAGCTGCCCAACAGCAGGAGTCGGCCACCACGCAGAAGGCCGAGAAGGAGGTCACTCGCATGGTCATCATCATGGTCGTTGCTTTCCTGATCTGCTGGGTGCCCTATGCCAGCGTGGCGTTCTACATTTTCACCCACCAGGGCTCCGACTTTGGCCCCATCTTCATGACCATCCCGTCATTCTTTGCCAAGAGTTCCTCCATCTACAACCCCGTCATCTACATCATGATGAACAAGCAGCTCCGGAACTGCATGCTCACCACCCTGTGCTGTGGCAGGAACCCACTGGGTGACGATGAGGCCTCCACCACTGCCTCCAAGACAGAGACCAGCCAAGTGGCTCCAGCC
	Tursiops_truncatus         ATGAACGGGACGGAGGGCCTGAACTTCTACGTGCCTTTCTCTAACAAGACAGGCGTGGTGCGCAGCCCCTTCGAGTACCCGCAGTACTACCTGGCTGAGCCGTGGCAGTTCTCCGTGCTGGCTGCCTACATGTTCCTGCTGATCGTGCTCGGCTTCCCCATCAACTTCCTCACGCTCTACGTCACGGTCCAGCACAAGAAGCTGCGCACGCCTCTCAACTACATCCTGCTCAACCTGGCCGTGGCCAACCTCTTCATGGTCTTCGGTGGCTTCACCACCACCCTCTACACCTCTCTGCATGCGTACTTCGTCTTCGGGCCCACGGGATGCAATCTGGAGGGCTTCTTTGCCACCCTGGGCGGTGAAATTGCCCTGTGGTCCTTGGTGGTCCTGGCCATCGAGAGGTACGTGGTTGTGTGTAAGCCCATGAGCAACTTCCGCTTCGGGGAGAACCATGCCATCATGGGCCTCGCCCTCACCTGGATCATGGCAATGGCCTGTGCCGCGGCCCCCCTCGTCGGCTGGTCCAGGTACATCCCAGAGGGAATGCAGTGCTCGTGCGGGATTGACTACTACACG?????????GAGGTCAACAATGAGTCCTTCGTCATCTACATGTTCGTGGTCCACTTCACCATCCCCCTGGTCATCATATTCTTCTGCTACGGGCAGCTGGTCTTCACAGTCAAGGAGGCAGCTGCCCAACAGCAGGAGTCGGCCACCACGCAGAAGGCCGAGAAGGAGGTCACTCGCATGGTCATCATCATGGTCGTTGCTTTCCTGATCTGCTGGGTGCCCTATGCCAGCGTGGCGTTCTACATTTTCACCCACCAGGGCTCCGACTTTGGCCCCATCTTCATGACCATCCCGTCATTCTTTGCCAAGAGTTCCTCCATCTACAACCCCGTCATCTACATCATGATGAACAAGCAGTTCCGGAACTGCATGCTCACCACCCTGTGCTGTGGCAGGAACCCACTGGGTGACGATGAGGCCTCCACCACTGCCTCCAAGACAGAGACCAGCCAGGTGGCGCCTGCC
	Tasmacetus                 ??????????????????????????????????????????????????????????????????????????????????????????????????????????????????????????????????????????????????????????????????????????????????????????????????????????????????????????????????????????????????????????????????????????????????????????????????????????????????????????????????????????????????????????????????????????????????????????????????????????????????????????????????????????????????????????????????????????????????????????????????????????????????????????????????????????????????GTACATCCCAGAGGGAATGCAGTGCTCATGCGGGGTTGACTACTACACGCCCTCGCCAGAGGTCAACAATGAGTCCTTCGTCGTCTACATGTTCGTGGTCCACTTCTCCATCCCCATGGTCATCATCTTCTTCTGCTACGGGCAGCTGGTCTTCACAGTCAAGGAGGCAGCTGCCCAACAGCAGGAGTCGGCCACCACGCAGAAGGCCGAGAAGGAGGTCACTCGCATGGTCGTCATCATGGTCGTTGCTTTCCTGATCTGCTGGGTGCCCTATGCCAGCGTGGCGTTCTACATTTTCACCCACCAGGGCTCCAACTTTGGCCCCATCTTCATGACCATCCCGTCGTTCTTTGCCAAGAGTTCCGCCATCTACAACCCCGTCATCTACATCATGATGAACAAGCAGTTCCGGAACTGCATGCTCACCACCCTGTGCTGTGGCAGGAACCCACTGGGTGACGATGAGGTCTCCACCACTGCCTCCAAGACAGAGACCAGCCAGGTGGCGCCTGCC
	Eschrichtius               ?????????????????????????????????????????????????????????????????????????????????????????????????????????????????????????????????????????????????????????????????????????????????????????????????????????????????????????????????????????????????????????????????????????????????????????????????????????????????????????????????????????????????????????????????????????GTGAAATTGCCCTGTGGTCCTTGGTGGTCCTGGCCATTGAGCGGTACGTGGTGGTGTGTAAGCCCATGAGCAACTTCCGCTTCGGGGAGAACCATGCCATCATGGGCCTCGCCGTCACCTGGATCATGGCTCTGGCCTGTGCCGCGCCCCCCCTCGTCGGCTGGTCCAGGTACATCCCGGAGGGAATGCAGTGCTCGTGCGGGATTGACTACTACACACTCTCGCCAGAGGTCAACAATGAGTCCTTCGTCATCTACATGTTCGTGGTCCACTTCTCCATCCCCCTGATCATCATCTTCTTCTGCTATGGGCAGCTGGTCTTCACAGTCAAGGAGGCGGCTGCCCAACAGCAGGAGTCGGCCACCACGCARAAGGCCGAGAAGGAGGTCACTCGCATGGTCATCATCATGGTCGTGGCTTTCCTGATCTGCTGGGTGCCCTATGCCAGCGTGGCGTTCTACATTTTCACCCACCAGGGCTCCAACTTTGGCCCCATCTTCATGACCATCCCGGCKTTCTTTGCCAAGAGTTCCTCCATCTACAACCCCGTCATCTACATCATGATGAACAAGCAGTTCCGGAACTGCATGCTCACCACCCTGTGCTGCGGCAGGAGCCCACTGGGTGACGATGAGGTCTCCACCACTGCCTCCAAGACAGAGACCAGCCAGGTGGCGCCTGCC
	Ovis                       ATGAACGGGACCGAGGGCCCGAACTTCTACGTGCCTTTCTCCAACAAGACGGGCGTGGTGCGCAGCCCCTTCGAGGCCCCGCAGTACTACCTGGCTGAGCCATGGCAGTTCTCCATGCTGGCCGCCTACATGTTCCTGCTGATCGTGCTCGGCTTCCCCATCAACTTCCTCACACTCTACGTCACGGTCCAGCACAAGAAGCTGCGCACACCCCTCAACTACATCCTGCTCAACCTGGCCGTGGCCGACCTCTTCATGGTCTTCGGGGGCTTCACCACTACCCTCTACACCTCTCTGCATGGATACTTCGTCTTTGGGCCCACGGGCTGCAACCTGGAAGGCTTCTTTGCCACCCTGGGCGGTGAAATCGCCCTGTGGTCCTTGGTGGTCCTGGCCATCGAGCGGTACGTGGTGGTGTGCAAGCCCANNNNNNNNNNNNNNNNNNNNNNNNNNNNNNNNNNNNNNNNNNNNNNNNNNNNNNNNNNNNNNNNNNNNNNNNNNNNNNNNNNNNNNNNNNNNNNNNNNNNCAGGTACATCCCGGAGGGCATGCAGTGCTCGTGCGGGATTGACTACTACACGCNNNNNNNNNNNNNNNNNNNNGAGTCGTTCGTCATCTACATGTTCGTGGTCCACTTCTCCATCCCCCTGATCGTCATATTCTTCTGCTACGGGCAGCTGGTGTTCACCGTCAAGGAG------------------------------------------------------------------------------------------------------------------------------------------------------------------------------------------------------------------------------------------------------------------------------------------------------------------------------------------------------------
	Vicugna                    ATGAACGGGACGGAGGGCCCGGACTTCTACGTGCCTTTCTCCAACAAGACGGGCGTGGTGCGCAGCCCCTTCGAGTACCCGCAGTACTACCTGGCCGAGCCCTGGCAGTTCTCCATGCTGGCCGCCTACATGTTCCTGCTCATCGTGCTCGGCTTCCCCATCAACTTCCTCACGCTCTACGTCACGGTGCAGCACAAGAAGCTGCGCACGCCCCTCAACTACATTCTGCTCAACCTGGCCGTGGCCGACCTCTTCATGGTCTTCGGCGGCTTCACCACCACCCTCTACACCTCTCTGCATGGATACTTCGTCTTCGGGCCCACGGGATGCAATTTGGAGGGCTTCTTTGCCACCCTGGGCGGTG???????????????????????????????????????????????????????????????????????????????????????????????????????????????????????????????????????????????????????????????????CAGGTATATCCCGGAGGGCATGCAGTGCTCATGTGGAATCGACTACTACACGCTGAAGCCAGAGGTCAACAACGAGTCGTTCGTCATCTACATGTTCGTGGTCCACTTCACCATCCCCCTGCTCATAATCTTCTTCTGCTACGGGCAGCTGGTCTTCACAGTCAAGGAGGCAGCTGCCCAGCAGCAGGAATCGGCCACCACACAGAAGGCCGAGAAGGAAGTCACCCGCATGGTCATCATCATGGTCATCGCGTTCCTGATCTGCTGGGTGCCCTACGCCAGCGTGGCGTTCTACATCTTCACCCACCAGGGCTCTGACTTTGGCCCCATCCTAATGACCCTCCCGGCATTCTTTGCCAAGAGTGCCTCCGTCTAC---------------------------------------------------------------------------------------------------------------------------------------------
;
End;

[Alignment 11: RH1 Exon 1 amplicon]

#NEXUS

Begin DATA;
	Dimensions ntax=19 nchar=484;
	Format datatype=NUCLEOTIDE gap=-;
	Matrix
	[                          1         11        21        31        41        51        61        71        81        91        101       111       121       131       141       151       161       171       181       191       201       211       221       231       241       251       261       271       281       291       301       311       321       331       341       351       361       371       381       391       401       411       421       431       441       451       461       471       481    ]
	[                          |         |         |         |         |         |         |         |         |         |         |         |         |         |         |         |         |         |         |         |         |         |         |         |         |         |         |         |         |         |         |         |         |         |         |         |         |         |         |         |         |         |         |         |         |         |         |         |         |    ]
	Exon_1                     ------------------------------------------------------------------------------------------------GCCGCAGCCATGAACGGGACCGAGGGCCCAAACTTCTACGTGCCTTTCTCCAACAAGACGGGCGTGGTGCGCAGCCCCTTCGAGGCCCCGCAGTACTACCTGGCGGAGCCATGGCAGTTCTCCATGCTGGCCGCCTACATGTTCCTGCTGATCATGCTTGGCTTCCCCATCAACTTCCTCACGCTGTACGTCACAGTCCAGCACAAGAAGCTGCGCACACCCCTCAACTACATCCTGCTCAACCTGGCCGTGGCCGACCTCTTCATGGTCTTCGGGGGCTTCACCACCACCCTCTACACCTCTCTGCACGGATACTTCGTCTTTGGGCCCACGGGCTGCAACCTGGAGGGCTTCTTTGCCACCCTGGGCG------------------
	Balaena                    TCAGAGCCTGGAGTCATCCAGCCGGAGCCCTGCGTGGCTGAGCTCA-GGCCTCAGCAGCATCCTCGGGTTGGAGCTGCCGCAGGGCAGCCACAAGGGCCGCAGCCATGAACGGGACGGAGGGCCTGAACTTCTACGTGCCTTTCTCTAACAAGACGGGCGTGGTGCGCAGCCCCTTCGAGTACCCGCAGTACTACCTGGCTGAGCCGTGGCAGTTCTCCGTGCTGGCCGCCTACATGTTCCTGCTGATCGTGCTCGGCTTCCCCATCAACTTCCTCACGCTCTACGTCACGGTCCAGCACAAGAAGCTGCGCACGCCTCTCAACTACATCCTGCTCAACCTGGCCGTGGCCAACCTCTTCATGGTCTTTGGTGGCTTCACCACCACCCTCTACACCTCTCTGCACGCGTACTTCGTCTTGGGGCCCACGGGATGCAACTTGGAGGGCTTCTTTGCCACCCTGGGCGGTATGAGCTGGGGTGTGG
	Balaenoptera_acutorostrata TCAGAGCCTGGAGCCATCCAGCCGGAGCCCTGTGCGGCTGAGCTCA-GGCCTCAGCAACATCCTCGGGTTGGAGCTGCCGCAGGGCAGCCGCAAGGGCCGCAGCCATGAACGGGACGGAGGGCCTGAACTTCTACGTGCCTTTCTCTAACAAGACGGGCGTGGTGCGCAGCCCCTTCGAGTACCCGCAGTACTACCTGGCTGAGCCGTGGCAGTTCTCCGTGCTGGCCGCCTACATGTTCTTGCTGATCGTGCTTGGCTTCCCCATCAACTTCCTCACGCTCTACGTCACGGTCCAGCACAAGAAGCTGCGCACGCCTCTCAACTACATCCTGCTCAACCTGGCCGTGGCCAACCTCTTCATGGTCTTCGGTGGCTTCACCACCACCCTCTACACCTCTCTGCACGCGTACTTCATCTTCGGGCCCACGGGATGCAACGCGGAGGGCTTCTTTGCCACCCTGGGCGGTATGAGCTGGGGTGCGG
	Balaenoptera_musculus      TCAGAGCCTGGAGCCATCCAGCCGGAGCCCTGCGCGGCTGAGCTCA-GGCCTCAGCAACATCCTCGGGTTGGAGCTGCCGCAGGGCAGCCGCAAGGGCCGCAGCCATGAACGGGACGGAGGGCCTGAACTTCTACGTGCCTTTCTCTAACAAGACGGGCGTGGTGCGCAGCCCCTTCGAGTACCCGCAGTACTACCTGGCTGAGCCGTGGCAGTTCTCCGTGCTGGCCGCCTACATGTTCCTGCTGATCGTGCTCGGCTTCCCCATCAACTTCCTCACGCTCTACGTCACGGTCCAGCACAAGAAGCTGCGCACGCCTCTCAACTACATCCTGCTCAACCTGGCCGTGGCCAACCTCTTCATGGTCTTCGGTGGCTTCACCACCACCCTCTACACCTCTCTGCACGCGTACTTCGTCTTCGGGCCCACGGGGTGCAACGCGGAGGGCTTCTTTGCCACCCTGGGCGGTATGAGCTGGGGTGCGG
	Balaenoptera_physalus      TCAGAGCCTGGAGCCATCCAGCCGGAGCCCCGCGCGGCTGAGCTCA-GGCCTCAGCAGCATCCTCGGGTTGGAGCTGCCACAGGGCAGCCGCAAGGGCCGCAGCCATGAACGGGACGGAGGGCCTGAACTTCTACGTGCCTTTCTCTAACAAGACGGGCGTGGTGCGCAGCCCCTTCGAGTACCCGCAGTACTACCTGGCTGAGCCGTGGCAGTTCTCCGTGCTGGCCGCCTACATGTTCCTGCTGATCGTGCTCGGCTTCCCCATCAACTTCCTCACGCTCTACGTCACGGTCCAGCACAAGAAGCTGCGCACGCCTCTCAACTACATCCTGCTCAACCTGGCCGTGGCCAACCTCTTCATGGTCCTCGGTGGCTTCACCACCACCCTCTACACCTCTCTGCACGCGTACTTCGTCTTCGGGCCCACGGGATGCAACGCGGAGGGCTTCTTTGCCACCCTGGGCGGTATGAGCTGGGGTGCGG
	Berardius                  TCAGAGCCTGGAGTCATCCAGCCGGAGCCCTGTGTGACTGAGCTCA-GGCCTCAGAAACATCCTCTGGTTGGAGCTGCCGCAGGGCAGCCACAAGGGCCGCAGCCATGAACGGGACGGAGGGCCTGAACTTCTACGTGCCTTTCTCTAACAAGACAGGCGTGGTGCGCAGCCCCTTTGAGTACCCGCAGTACTACCTGGCTGAGCCGTGGCAGTTCTCCGCGCTGGCTGCCTACATGTTCCTGCTGATCGTGCTCGGCTTCCCCATCAACTTCCTCACGCTCTACGTCACGGTCCAGCACAAGAAGCTGCGCACGCCTCTGAACTACATCCTGCTCAACCTGGCCGTGGCCAACCTCTTCATGGTCTTTGGTGGCTTCACCACCACCCTCTACACCTCTATGCATGCGTACTTCATCTTCGGGCCCACGGGATGCAATCTGGAGGGCTTCTTTGCCACCCTGGGCGGTATGAGCTGGGGTGCGG
	Caperea                    TCAGAGCCTGGAGTCATCCAGCCGGAGCCCTGCGTGGCTGAGCTCA-GGCCTCAGCAGCATCCTCGTGTTGGAGCTGCCACAGGGCAGCCACAGGGGCCGCAGCCATGAACGGGACGGAGGGCCTGAACTTCTACGTGCCTTTCTCTAACAAGACGGGCGTGGTGCGCAGCCCCTTCGAGTACCCGCAGTACTACCTGGCTGAGCCGTGGCAGTTCTCCGTGCTGGCCGCCTACATGTTCCTGCTGATTGTGCTTGGCTTCCCCATCAACTTCCTCACGCTCTACGTCACGGTCCAGCACAAGAAGCTGCGCACGCCTCTCAACTACATCCTGCTCAACCTGGCCGTGGCCAACCTCTTCATGGTCTTTGGTGGCTTCACCACCACCCTCTACACCTCTCTGCACGCGTACTTCATCTTCGGGCCCACGGGATGCAACTTGGAGGGCTTCTTTGCCACCCTGGGCGGTATGAGCTGGGGTGCGG
	Delphinapterus             TCAGAGCCTGGAGTCATCCAGCCGGAGCCCTGCGTGGCTGAGCTCA-GGCCTCAGCAGCATCCTCCGGTTGGAGCTGCCGCAGGGCAGCCACAAGGGCTGCAGCCATGAACGGGACAGAGGGCCTGAACTTCTACGTGCCTTTCTCTAACAATACAGGCGTGGTGCGCAGCCCCTTCGAGTACCCGCAGTACTACCTGGCTGAGCCGTGGCAGTTCTCCGTGCTGGCCGCCTACATGTTCCTGCTGATCGTGCTCGGCTTCCCCATCAACTTCCTCACGCTCTACGTCACGGTCCAGCACAAGAAGCTGCGCACGCCTCTCAACTACATCCTGCTCAACCTGGCCGTGGCCGACCTCTTCATGGTCTTTGGTGGCTTCACCACCACCCTCTACACCTCTCTGCACGCGTACTTCGTCTTCGGGCCCACGGGATGCAATCTGGAGGGCTTCTTTGCCACCCTGGGCGGTATGAGCTGGGGTGCGG
	Hippopotamus               TCAGAGCCCGGAGTCATCCAGCCAGAGCCCTGGGTGGCTGAGCTCAAGGCCTGAGAAGCATCCTTGGGTTGGAGCCGCCGCGGGGCAGCGACAMGGGCCGCAGCCATGAACGGGACGGAGGGCCCGAACTTCTACGTGCCTTTCTCCAACAAGACAGGCGTGGTGCGCAGCCCCTTCGAGTACCCGCAGTACTACCTGGCGGAGCCGTGGCAGTTCTCCATGCTGGCCGCCTACATGTTCCTGCTGATCGTGCTCGGCTTCCCCATCAACTTCCTCACTCTCTACGTCACGGTCCAGCACAAGAAGCTGCGCACGCCTCTCAACTACATCCTGCTCAACCTGGCTGTGGCTGACCTCTTCATGGTCTTCGGTGGCTTCACCACCACCCTCTACACCTCTATGCATGGATACTTCATCTTTGGGCCCACCGGATGCAACCTGGAGGGCTTCTTTGCCACCCTGGGCGGTAAGAGCTGGGGTGCGG
	Inia                       TCAGAGCCTGGAGTCATCCAGCCGGAGCCCTGCGTGGCTGAGCTCA-GGCCTCAGCAGCATCCTCGGGTTGGAGCTGCCGCAGGGCAGCCACAAGGGCCGCAGCCATGAACGGAACGGAGGGCCTGAACTTCTACGTGCCTTTCTCTAACGCGACAGGCGTGGTGCGCAGCCCCTTCGAGTACCCGCAGTACTACCTGGCTGAGCCGTGGCAGTTCTCCGTGCTGGCCGCCTACATGTTCCTACTGATCGTGCTCGGCTTCCCCATCAACTTCCTCACGCTCTACGTCACGGTCCAGCACAAGAAGCTGCGCACGCCTCTCAACTACATCCTGCTCAACCTGGCCGTGGCCAACCTCTTCATGGTCTTTGGTGGCTTCACCACCACCCTCTACACCTCTCTGCACGCGTACTTCGTCTTCGGGCCCACAGGATGCAATCTGGAGGGCTTCTTTGCCACCCTGGGCGGTATGAGCTGGGGCGCGG
	Kogia                      TCAGAGCCCGCAGTCACCCAGCCGGAGCCCTGCGTGGCYGAGCTCA-GGCCTCAGCAGCATCCTCGGGTTGGAGCTGCCACAGGGCAGCCACAAGGGCCGCAGCCATGAACGGGACGGAGGGCCCGAACTTCTACGTGCCTTTCTCCAACAAGACGGGCGTGGTGCGCAGCCCCTACGAGTACCCGCAGTACTACCTGGCTGAGCCGTGGCAGTTCTCCGTGCTGGCCGCCTACATGTTCCTGCTGATCATGCTTGGCTTCCCCATCAACTTCCTCACGCTCTACGTCACGGTCCAGCACAAGAAGCTGCGCACGCCYCTCAACTACATCCTGCTCAACCTGGCCGTGGCCAACCTCTTCATGGTCTTGGGTGGCTTCACCACCACCCTCTACACCTCTATGCACGCGTACTTCGTCTTCGGGCCCACGGGATGCAATCTGGAGGGCTTCTTCGCCACCCTGGGCGGTATGAGCTGGGGTGCGG
	Megaptera                  TCAGAGCCTGGAGCCATCCAGCCGGAGCCCCGCGTGGCTGAGCTCA-GGCCTCAGCAGCATCCTCGGGTTGGAGCTGCCGCAGGGCAGCCGCAAGGGCCGCAGCCATGAACGGGACGGAGGGCCTGAACTTYTACGTGCCTTTCTCTAACAAGACGGGCGTGGTGCGCAGCCCCTTCGAGTATCCGCAGTACTACCTGGCTGAGCCGTGGCAGTTCTCCGTGCTGGCCGCCTACATGTTCCTGCTGATCGTGCTCGGCTTCCCCATCAACTTCCTCACGCTYTACGTCACGGTCCAGCACAAGAAGCTGCGCACGCCTCTCAACTACATCCTGCTCAACCTGGCCGTGGCCGACCTCTTCATGGTCTTCGGTGGCTTCACCACCACCCTCTACACCTCTCTGCACGCGTACTTCGTCTTCGGGCCCACGGGATGCAACGCGGAGGGCTTCTTTGCCACCCTGGGCGGTATGAGCTGGGGTGCGG
	Neophocaena                TCAGAGCCTGGAGTCATCCAGCCGGAGCCCTGCGTGGCTGAGCTCA-GGCCTCAGCAGCATCCTCCGGTTGGAGCTGCCGCAGGGCAGCCACAAGGGCCGCAGCCATGAACGGGACGGAGGGCCTGAACTTCTACGTGCCTTTCTCTAACAAGACAGGCGTGGTGCGCAGCCCCTTCGAGTACCCGCAGTACTACCTGGCTGAGCCGTGGCAGTTCTCCGTGCTGGCCGCCTACATGTTCCTGCTGATCGTGCTCGGCTTCCCCATCAACTTCCTCACGCTCTACGTCACGGTCCAGCACAAGAAGCTGCGCACGCCTCTCAACTACATCCTGCTCAACCTGGCCGTGGCCGACCTCTTCATGGTCCTTGGTGGCTTCACCACCACCCTCTACACCTCTCTGCATGCGTACTTCGTCTTCGGGCCCACGGGATGCAATGTGGAGGGCTTCTTTGCCACCCTGGGCGGTATGAGCTGGGGTGCGG
	Phocoena                   TCAGAGCCTGGAGTCATCCAGCCGGAGCCCTGCGTGGCTGAGCTCA-GGCCTCAGCAGCATCCTCCGGTTGGAGCTGCCGCAGGGCAGCCACAAGGGCCGCAGCCATGAACGGGACGGAGGGCCTGAACTTCTACGTGCCTTTCTCTAACAAGACAGGCGTGGTGCGCAGCCCCTTCGAGTACCCGCAGTACTACCTGGCTGAGCCGTGGCAGTTCTCCGTGCTGGCCGCCTACATGTTCCTGCTGATCGTGCTCGGCTTCCCCATCAACTTCCTCACGCTCTACGTCACGGTCCAGCACAAGAAGCTGCGCACGCCTCTCAACTACATCCTGCTCAACCTGGCCGTGGCCGACCTCTTCATGGTCCTTGGTGGCTTCACCACCACCCTCTACACCTCTCTGCACGCGTACTTCGTCTTCGGGCCCACGGGATGCAATCTGGAGGGCTTCTTTGCCACCCTGGGCGGTATGAGCTGGGGTGCGG
	Phocoenoides               TCAGAGCCTGGAGTCATCCAGCCGGAGCCCTGCGTGGCTGAGCTCA-GGCCTCAGCAGCATCCTCCGGTTGGAGCTGCCGCAGGGCAGCCACAAGGGCCGCAGCCATGAACGGGACGGAGGGCCTGAACTTCTACGTGCCTTTCTCTAACAAGACAGGCGTGGTGCGCAGCCCCTTCGAGTACCCGCAGTACTACCTGGCTGAGCCGTGGCAGTTCTCCGTGCTGGCCGCCTACATGTTCCTGCTGATCGTGCTCGGCTTCCCCATCAACTTCCTCACGCTCTACGTCACGGTCCAGCACAAGAAGCTGCGCACGCCTCTCAACTACATCCTGCTCAACCTGGCCGTGGCCGACCTCTTCATGGTCCTTGGTGGCTTCACCACCACCCTCTACACCTCTCTGCACGCGTACTTCGTCTTCGGGCCCACGGGATGCAATCTGGAGGGCTTCTTTGCCACCCTGGGCGGTATGAGCTG--------
	Physeter                   TCAGAGCCTGGAGTCATCCAGCCGGAGCCCCGCGTGGCTGAGCTCA-GGCCTCAGCAGCATCCTCGGGTTGGAGCTGCTGCGGGGCAGCCACAAGGGCCGCAGCCATGAACGGGACGGAGGGCCCGAACTTCTACGTGCCTTTCTCCAACAAGACAGGCGTGGTGCGCAGCCCCTACGAGTACCCGCAGTACTACCTGGCTGAGCCGTGGCAGTTCTCCGTGCTGGCCGCCTACATGTTCCTGCTGATCGTGCTCGGCTTCCCCATCAACTTCCTCACGCTCTACGTCACGGTCCAGCACAAGAAGCTGCGCACGCCTCTCAACTACATCCTGCTCAACCTGGCCGTGGCCAACCTCTTCATGGTCTTTGGTGGCTTCACCACCACCCTCTACACCTCTCTGCACGCGTACTTCGTCTTCGGGCCCACGGGATGCAACCTGGAGGGCTTCTTTGCCACCCTGGGCGGTATGAGCTGGGGTGCGG
	Platanista                 CCAGAGCCTGGAGTCGTCCAGCCTGAGCCCTGCGTGGCCGAGCTCA-GGCCTCAGCAGCATCCTCGGGTTGGAGCTGCCACAGGGCAGCCACGAGGGCCGCAGCCATGAACGGGACGGAGGGCCTGAACTTCTACGTGCCTTTCTCTAACAAGACAGGCGTGGTGCGCAGCCCCTTCGAGTACCCGCAGTACTACCTGGCTGAGCCGTGGCAGTTCTCCGTGCTGGCCGCCTACATGTTCCTGCTGATCGTGCTCGGCTTCCCCATCAACTTCCTCACGCTCTATGTCACGGTCCAGCACAAGAAGCTGCGCACGCCTCTCAACTACATCCTGCTCAACCTGGCCGTGGCCAACCTCTTCATGGTCTTTGGTGGCTTCACCACCACCCTCTACACCTCTCTGCACGCGTACTTCATCTTCGGGCCCACGGGATGCAATCTGGAGGGCTTCTTTGCCACCCTGGGCGGTATGAGCTGGGGTGCGG
	Pontoporia                 TCAGAGCCTGGAGCCATCCAGCCGGAGCCCTGCGTGGCTGAGCTCA-GGCCTCAGCAGCATCCTCGGGTTGGAGCTGCCGCAGGGCAGCCACAAGGGCCGCAGCCATGAACGGGACGGAGGGCCTGAACTTCTACGTGCCTTTCTCTAATGCGACAGGCGTGGTGCGCAGCCCCTTCGAGTACCCGCAGTACTACCTGGCTGAGCCGTGGCAGTTCTCTGTGCTGGCCGCCTACATGTTCCTACTGATCGTGCTCGGCTTCCCCATCAACTTCCTCACGCTCTACGTCACGGTCCAGCACAAGAAGCTGCGCACGCCTCTCAACTACATCCTGCTCAACCTGGCCGTGGCCGACCTCTTCATGGTCTTTGGTGGCTTCACCACCACCCTCTACACCTCTCTGCACGCGTACTTCATCTTCGGGCCCACGGGATGCAATCTGGAGGGCTTCTTTGCCACCCTGGGCGGTATGAGCTGGGGTGCGG
	Ziphius                    TCAGAGCCTGGAGTCATCCAGCCGGAGCCCTGTGTGACTGAGCTCA-GGCCTCAGAAACATCCTCTGGTTGGAGCTGCCGCAGGGCAGCCACAAGGGCCGCAGCCATGAACGGGACGGAAGGCCTGAACTTCTACGTGCCTTTCTCTAACAGCACAGGCGTGGTGCGCAGCCCCTTCGAGTACCCGCAGTACTACCTGGCTGAGCCGTGGCAGTTCTCCGTGCTGGCCGCCTACATGTTCCTGCTGATCGTGCTTGGCTTCCCCATCAACTTCCTCACGCTCTACGTCACGGTCCAGCACAAGAAGCTGCGCACGCCTCTGAACTACATCCTGCTCAACCTGGCCGTGGCCAACCTCTTCATGGTCCTTGGTGGCTTCACCACCACCCTCTACACCTCTATGCACGCGTACTTCATCTTCGGGCCCACGGGATGCAATCTGGAGGGCTTCTTTGCCACCCTGGGCGGTATGAGCTGGGGTACGG

;
End;

[Alignment 12: RH1 Exon 2 amplicon]

#NEXUS

Begin DATA;
	Dimensions ntax=20 nchar=620;
	Format datatype=NUCLEOTIDE gap=-;
	Matrix
	[                          1         11        21        31        41        51        61        71        81        91        101       111       121       131       141       151       161       171       181       191       201       211       221       231       241       251       261       271       281       291       301       311       321       331       341       351       361       371       381       391       401       411       421       431       441       451       461       471       481       491       501       511       521       531       541       551       561       571       581       591       601       611       ]
	[                          |         |         |         |         |         |         |         |         |         |         |         |         |         |         |         |         |         |         |         |         |         |         |         |         |         |         |         |         |         |         |         |         |         |         |         |         |         |         |         |         |         |         |         |         |         |         |         |         |         |         |         |         |         |         |         |         |         |         |         |         |         |         ]
	Exon_2                     ---------------------------------------------------------------------------------------------------------------------------------------------------------------------------------------------------------------------------------------------------------------GTGAAATTGCCCTGTGGTCCTTGGTGGTCCTGGCCATCGAGCGGTACGTGGTGGTGTGCAAGCCCATGAGCAACTTCCGCTTCGGGGAGAACCACGCCATCATGGGCGTCGCCTTCACCTGGGTCATGGCTCTGGCCTGTGCCGCGCCCCCCCTCGTCGGCTGGTCCAG----------------------------------------------------------------------------------------------------------------------------------------------------------------------------------------------------
	Balaena                    TGTGTCCCTCAAGAACCCAGAGCTCTTCAGCTGAACTAACCTTCCTAGGAGTT-ACTCTGCGCGGCCTATTGGCCCCTCTGCCCCGCACCCCCTC-TTCAGTGTCCAGGCCCTCCGCACCCTAAGGCCTTGCTTCAGGCCCGCC-CCCAGGTGCCTTCCTGGCCGCCCTCTCCCCATCCCTCAGAGGAGCTCCCCCTCCTTAGAC----AGGTCCAGCCACGTGGCGTGTTGACTGACAGCTGGCTACCTTGCAGGTGAAATTGCCCTGTGGTCCTTGGTGGTCCTGGCCATCGAGCGGTACGTGGTGGTGTGTAAGCCCATGAGCAACTTCCGCTTCGGGGAGAACCATGCCATCATGGGCCTCGCCGTCACCTGGATCATGGCTCTGGCCTGTGCCGCGCCCCCCCTCGTCGGCTGGTCCAGGTAACAGCACCGAGTGGAAGGGAAGGAAGGGTCTCCAGGGCTCTTTGTAGGG---TCCTCCAGCCAGGGGGGCTGTCTGGTTCCAGGTCCCGAGCTGGCAACTGTCATGGGGTTGAGGTTTAGGGCAGGGAAGAGACAGTCAGCCCCTAACGCTGCTATGGGGCTGGTCCCCATGTCAAGGAGACTCCAAGACACC
	Balaenoptera_acutorostrata TGTGTCCCTCAAGAACCCAGAGCTCTTCAGCTGAACTAACCTTCCTAGGAGTT-ACTCTGCACGGCCTATTGGCCCCTCTGCCCCGCAACCCCTC-TTCAGTGTCCAGGCCCTCCGCAACCTAAGGCCTTGCTCCAGGCCCGCC-CCCAGGTGCCTTCCTGGCCTCCCTCTCCCCATCCCTCAGAGGAGCTCCCCCTCCTTAGAC----AGGTCCAGCCACGTGGCGTGTTGACTGACAGCTGGCTACCTTGCAGGTGAAATTGCCCTGTGGTCCTTGGTGGTCCTGGCCATCGAGCGGTACGTGGTGGTGTGTAAGCCCATGAGCAACTTCCGCTTCGGGGAGAACCATGCCATCATGGGCCTCGCCGTCACCTGGATCATGGCTCTGGCCTGTGCCGCGCCACCCCTCGTCGGCTGGTCCAGGTAACAGCACCGAGTGGAAGGGAAGGAAGGGTCTCCAGGGCTCTTCGTAGGG---TCCTCCAGCCAGGAGGGCTGTCTGGTTCCAGGTCCCGAGCTGGCAACTGTCATGGGGTTGAGGTTTAGGGCAGGGAAGAGAGGGTCAGCCCCGAACGCTGCTATGGGGCTGGTCCCCATGTCAAGGAGACTCCAAGACACC
	Balaenoptera_musculus      TGTGTGCCTCAAGAACCCAGAGCTCTTCAGCTGAACTAACCTTCCTAGGAGTT-ACTCTGCGCGGCCTACTGGCCCCTCTGCCCCGCACCCCCTC-TTCAGTGTCCAGGCCCTCCGCACCCTAAGGCCTTGCTCCAGGCCCGCC-CCCAGGTGCCTTCCTGGCCTCCCTCTCCCCATCCCTCAGAGGAGCTCCCCCTCCTTAGAC----AGGTCCAGCCACGTGGCGTGTTGACTGACAGCTGGCTACCTTGCAGGTGAAATTGCCCTGTGGTCCTTGGTGGTCCTGGCCATCGAGCGGTACGTGGTGGTGTGTAAGCCCATGAGCAACTTCCGCTTCGGGGAGAGCCATGCCATCATGGGCCTCGCCGTCACCTGGATCATGGCTCTGGCCTGTGCCGCGCCCCCCCTCGTCGGCTGGTCCAGGTAACAGCACCGAGTGGAAGGGAAGGAAGGGTCTCCAGGGCTCTTCGTAGGG---TCCTCCAGCCAGGGGGGCTGTCTGGTTCCAGGTCCCGAGCTGGCAACTGTCATGGGGTTGAGGTTTAGGGCAGGGAAGAGAGGGTCAGCCCCGAACGCTGCTATGGGGCTGGTCCCCATGTCAAGGAGACTCCAAGACACC
	Balaenoptera_physalus      TGTGTCCCTCAAGAACCCAGAGCTCTTCAGCTGAACTAACCTTCCTAGGAGTT-ACTCTGTGCGGCCTATTGGCCCCTCTGCCCCGTACCCCCTC-TTCAGTGTCCAGGCCCTCCGCACCCTAAGGCCTTGCTCCAGGCCCGCC-CCCAGGTGCCTTCCTGGCTGCCCTCTCCCCATCCCTCAGAGGAGCTCCCCCTCCTTAGAC----AGGTCCAGCCACGTGGCATGTTGACTGACAGCTGGCTACCTTGCAGGTGAAATTGCCCTRTGGTCCTTGGTGGTCCTGGCCATTGAGCGGTACGTGGTGGTGTGTAAGCCCATGAGCAACTTCCGCTTCGGGGAGAACCATGCCATCATGGGCCTCGCCGTCACCTGGATCATGGCTCTGGCCTGTGCCGCGCCCCCCCTCGTCGGCTGGTCCAGGTAACAGCACCGAGTGGAAGGGAAGGAAGGGTCTCCAGGGCTCTTCGTAGGG---TCCTCCAGCCAGGGGGGCTGTCTGGTTCCAGGTCCCGAGCTGGCAACTGTCATGGGGTTGAGGTTTAGGGCAGGGAAGAGAGGGTCAGCCCCTAACGCTGCTGTGGGGCTGGTCCCCATGTCAAGGAGACTCCAAGACACC
	Berardius                  TGTGTCCCTCAAGAACCCAGAGCTCTTGAGCTGAACTAACTTTCCTGGGAGTT-ACTCTGCGCGGCATAGTGGCCCCTCTGCCCCGCACCCCCTC-TTCAATGTCCAGGCCCTCGGCACCCTAAGGCCTTGCTCCAGGCCCGCC-CCCAGGTGCCTTCCTGGCCGCCCTCTCCCCATCCCTCAGGGGAGCTCCCCCTCCTTAGAC----AGGTCCAGCCACATGGCGTGTTGACTGACAGCTGGCTACCTTGCAGGTGAAATTGCCCTGTGGTCCTTGGTGGTCCTGGCCATCGAGCGGTACGTGGTGGTGTGTAAGCCCATGAGCAACTTCCGCTTCGGGGAGAACCATGCCATGATGGGCCTCGCCCTCACCTGGATCATGGCTATGGCCTGTGCCGCGCCCCCCCTCGTCGGCTGGTCCAGGTAACAGCACCGAGTGGAAGGGAAGGAAGGGTCTCCAGGGCTCTTCGTAGGG---TCCTCCAGCCAGGGGAGCTGTCTGGTTCCAGGTCCCGAGCTGGCAACTGTCATGGGGTTGAGGTTTAGGGCAGGGAAGAGAGGGTCAGCCCCTGACACTGCTATGGGGCTGGTCCCCATGTCAAGGAGACTCCAAGACACC
	Caperea                    TGTGTCCCTCAAGAACCCAGAGCTCTTCAGCTGAACTAACCTTCCTAGGAGTT-ACTCTGCGYGGCCTATTGGCCCCTCTGCCCCGCACCCCCTC-TTCAGTGTCCAGGGCCTCCGCACCCTTAGGCCTTGCTCCAGGCCCGCC-CCCAGGTGCCTTCCTGGCCGCCCTCGCCCCATCCCTCAGAGGAGCTCCCCCTCCTTAGAC----AGGTCCAGCCACGTGGCGTGTTGACTGACAGCTGGCTACCTTGCAGGTGAAGTTGCCCTGTGGTCCTTGGTGGTCCTGGCCATCGAGCGGTACGTGGTGGTGTGTAAGCCCATGAGCAACTTCCGCTTCGGGGAGAACCATGCCATCATGGGCCTCGCTGTCACCTGGATCATGGCTCTGGCCTGTGCCGCGCCCCCCCTCGTCGGCTGGTCCAGGTAACAGCACCGAGTGGAAGGGAAGGAAGGGTCTCCAGGGCTCTTCGTAGGG---TCCTCCAGCCAGGGGGGCTGTCTGGTTCCAGGTCCCGAGCTGGCAACTGTCATGGGGTTGAGGTTTAGGGCAGGGAAGAGAGGGTCAGCCCCTAACGCTGCTACGGGGCTGGTCCCCATGTCAAGGAGACTCCAAGACACC
	Delphinapterus             TGTGTCCCTCAAGAACCCAGAGCTCTTGAGCTGAACTAACCTTCCTGGGAGTT-ACTCTGCGCGGCATATTGGCCCCTCTGCCCCGCACCCGCTC-TTCAATGTCCAGGCCCTCCGCACCCTAAGGCCTTGCTCCAGGCCCGCC-CCCAGGTGCTTTCCTGGCCGCCCTCACCCCATCCCTCAGGGGAGCTCCCGCTCCTTAGAC----AGGTCCAGCCACGTGGCGTGTTGACTGACAGCTGGCTACCTTGCAGGTGAAATTGCCCTGTGGTCCTTGGTGGTCCTGGCCATCGAGAGGTACGTGGTGGTGTGTAAGCCCATGAGCAACTTCCGCTTCGGGGAGAACCATGCCATCATGGGCCTCGCCCTCACCTGGATCATGGCAATGGCCTGTGCCGCGCCCCCTCTCGTCGGCTGGTCCAGGTAACAGCACTGAGTGGAAGGGAAGGAAGGATCTCCAGGGCTCTTTGTAGGG---TCCTCCAGCCAGGGGGGCTGTCTGGTTCTAGGTCCCGAGCTGGCAGCTGTCATGGGGTTGAGGTTTAGGGCAGGGAGGAGAGGGTCAGCCCCTGACACTGCTATGGGGCTGGTCCCCATGTCAAGGGGACTCCAAGACACC
	Eschrichtius               ------------------------------------------------------------------------------------------------------------------------------------------------------------------------------------------------------------------------------------GTTGACTGACAGCTGGCTACCTTGCAGGTGAAATTGCCCTGTGGTCCTTGGTGGTCCTGGCCATTGAGCGGTACGTGGTGGTGTGTAAGCCCATGAGCAACTTCCGCTTCGGGGAGAACCATGCCATCATGGGCCTCGCCGTCACCTGGATCATGGCTCTGGCCTGTGCCGCGCCCCCCCTCGTCGGCTGGTCCAGGTAACAGCACCAAGTGGAAGGGAAGGAAGGGTCTCCAGGGCTCTTCGTAGGG---TCCTCCAGCCAGGGGGGCTGTCTGGTTCCAGGTCCCGAGCTGGCAACTGTCATGGGGTTGAGGTTTAGGGCAGGGAAGAGAGGGTCAGCCCCTAACGCTGCTA--------------------------------------
	Hippopotamus               TGTGTCCCTCACAAACACAGCGCTC--GAACTGAACTAACCTTCCTGGGAGTT-GCTCTGCGTGGCATAGCGGCCCCTCTGCCCTGCACAGCCYCCGTCCGTGTCCAGGCCCCCTGCACCCCAAGGGCTYGCGCTAGGCCTGAC-CCCGGTTGCCCTCCTGGCTGCCCTCTCCCCGT--CGAGGAGGAGCGCCCCCTCCTTAGACAGGTAGGTCCAGCCACGTGGCGTGTCGACTGACAGCTGACTGCCTTGCAGGTGAAATCGCCCTGTGGTCCTTGGTGGTCCTGGCCATTGAGCGGTACGTGGTGGTGTGTAAGCCCATGAGCAACTTCCGCTTCGGGGAGAACCATGCCATCATGGGCCTCGCCCTCACCTGGGTCATGGCTCTGGCTTGCGCCGCGCCCCCCCTCGTCGGCTGGTCCAGGTAACGGCACTGAGCAGAAGGGAAGGAAGGGTCTCTGGGGCTCTTCATAGGG---TCCTCCAGCCGGGGGGGCTGTCTGGTTCCAGGCCCCGAGCTGGCAACTGTCATGGGGCTGAGGTTTAGGGAGAGGAAGAGAGGGTCAGCCCCTGACATTGCTG-----CGAGTCTCCATGTCAAGGAAACTCCAAAACGCC
	Inia                       TGTGTCCTTCAAGAGCCCAGAGCTCTTGAGCTGAACTAACCTTCCTGGGAGTTAACTCTGCGCGGCATACTGGCCCCTCGGCCCCGCGGCCCCTC-TTCAATGTCCAGGCCCTCCGCACCCTAAGGCCTTGCTCCAGGCCCGCC-CCCAGGTGCTTTCCTGGCCGCCCTCTCCCCATCCCTCAGGGGAGCTCCCCCTCCTTAGAC----AGGTCCAGCCACGTGGCGTGTTGACTGACAGCTGGCTACCTTGCAGGTGAAATTGCCATGTGGTCCTTGGTGGTCCTGGCCATCGAGCGGTACGTGGTGGTGTGTAAGCCCATGAGCAACTTCCGCTTCGGGGAGAACCATGCCATCGTGGGCCTTGGCCTCACCTGGATCATGGCTCTGGCCTGTGCCGCGCCCCCCCTCGTCGGCTGGTCCAGGTAACAGCACCGAGTGGAAGGGAAGGAAGGGTCTCCAGGGCTCTTTGTAGGG---TCCTCCAGCCAGGGGGGCTGTCTGGTTCCAGGTCCCAAGCTGGCAGCTGTCATGGGGTTGAGGTTTAGGGCAGGGAAGAGAGGGTCAGCCCCTGACACTGCTATGGGGCTGGTCCCCATGTCAGGGGGACTCCAAGACACC
	Kogia                      TGTGTCCCTCAAGAACCCAGAGCTCTTGAGCTGAACTAACCTTCCTGGGAGTT-ACTCTGCGTGGCATATCGGCCCCTCTGCCCCGCACCCCCTC-TTCAATGTCCAGACCCTCCGCACCTTAAGGCCCTGCTCCAAGCCCAGC-CCCAGGTGCCTTCCTGGCCGCCCTCTCCCCATCCCTCAGAGGAGCTCCCCCTCCTTAGAC----AGGTCCAGCCACGGGGCGTGTTGACTGACAGCCGRCTGCCTTGCAGGTGAAATTGCCCTGTGGTCGTTGGTGGTCCTGGCCATCGAGCGGTACGTGGTGGTGTGTAAGCCCATGAGCAACTTCCGCTTCGGGGAGAACCACGCCATCATGGGCCTCGCCCTCACCTGGATCATGGCTCTGGCCTGTGCCGCACCCCCCCTCGTCGGCTGGTCCAGGTAACAGCGCCGAGTGGAAGGGAAGGAAGGTTCTCYAGGGCTCTTCCTAGGG---TCCTCCAGCC-------------------AGGTCCCGAGCTGGCARCTCTCATGGGGTTGAGGTTTAGGGCAGGGAAGAGAAGGTCAGCCCCTAACGCTGCTATGGGGCTGGACCCCATGTCAAGGAGACTCCAAGACACC
	Megaptera                  TGTGTCCCTCAAGAACCCAGAGCGCTTCAGCTGAACTAACCTTCCTAGGAGTT-ACTCTGTGCGGCCTATTGGCCCCTCTGCCCCGTACCCCCTC-TTCAGTGTCCAGGCCCTCCGCACCCTAAGGCCTTGCTCCAGGCCCGCC-CCCAGGTGCCTTCCTGGCTGCCCTCTCCCCATCCCTCAGAGGAGCTCCCCCTCCTTAGAC----AGGTCCAGCCACGTGGCATGTTGACTGACAGCTGGCTACCTTGCAGGTGAAGTTGCCCTGTGGTCCTTGGTGGTCCTGGCCATTGAGCGGTACGTGGTGGTGTGTAAGCCCATGAGCAACTTCCGCTTCGGGGAGAACCATGCCATCATGGGCCTCGCCGTCACCTGGATCATGGCTCTGGCCTGTGCCGCGCCCCCCCTCGTCGGCTGGTCCAGGTAACAGCACCAAGTGGAAGGGAAGGAAGGGTCTCCAGGGCTCTTCGTAGGG---TCCTCCAGCCAGGGGGGCTGTCTGGTTCCAGGTCCCGAGCTGGCAACTGTCATGGGGTTGAGGTTTAGGGCAGGGAAGAGAGGGTCAGCCCCTAACGCTGCTGTGGGGCTGGTCCCCATGTCAAGGAGACTCCAAGACACG
	Neophocaena                TGTGTCCCTCAAGAACCCAGAGCTCTTGAGCTGAACTAACCTTCCTGGGAGTT-ACTCTGCGCGGCATATTGGCCCCTCTGCCCTGCACCCGCTC-TTCAATGTCCAGGCCCTCCGCACCCTAAGGCCTTGCTCCAGGCCCGCC-CCCAGGTGCTTTCCTGGCCGCCCTCACCGCATCCCTCAGGGGAGCTCCCCCTCCTTAGAC----AGGTCCAGCCACGTGGCATGTTGACTGACAGCTGGCTACCTTGCAGGTGAAATTGCCCTGTGGTCCTTGGTGGTCCTGGCCATCGAGAGGTACGTGGTGGTGTGTAAGCCCATGAGCAACTTCCGCTTCGGGGAGAACCATGCCATCATGGGCCTCGCCCTCACCTGGATCATGGCAATGGCCTGTGCCGCGCCCCCCCTCGTCGGCTGGTCCAGGTAACAGCACCGAGTGGAAGGGAAGGAAGGGTCTCCAGGGCTCTTTGTAGGG---TCCTCCAGCCAGGGGGGCTGTCTGGTTCCAGGTCCCGAGCTGGCAGCTGTCATGGGGTTGAGGTTTAGGGCAGGGAGGAGAGGGTCAGCCCCTGACACTGCTATGGGGCTGGTCCCCATGTCGAGGGGACTCCAAGACACC
	Phocoena                   TGTGTCCCTCAMGAACCCAGAGCTCTTGAGCTGAACTAACCTTCCTGGGAGTT-ACTCTGCGCGGCATATTGGCCCCTCTGCCCTGCACCCGCTC-TTCAATGTCCAGGCCCTCCGCACCCTAAGGCCTTGCTCCAGGCCCGCC-CCCAGGTGCTTTCCTGGCCGCCCTCACCGCATCCCTCAGGGGAGCTCCCCCTCCTTAGAC----AGGTCCAGCCACGTGGCATGTTGACTGACAGCTGGCTACCTTGCAGGTGAAATTGCCCTGTGGTCCTTGGTGGTCCTGGCCATCGAGAGGTACGTGGTGGTGTGTAAGCCCATGAGCAACTTCCGCTTCGGGGAGAACCATGCCATCATGGGCCTCGCCCTCACCTGGATCATGGCAATGGCCTGTGCCGCGCCCCCCCTCGTCGGCTGGTCCAGGTAACAGCACCGAGTGGAAGGGAAGGAAGGGTCTCCAGGGCTCTTTGTAGGG---TCCTCCAGCCAGGGGGGCTGTCTGGTTCCAGGTCCCAAGCTGGCAGCTGTCATGGGGTTGAGGTTTAGGGCAGGGAGGAGAGGGTCAGCCCCTGACACTGCTATGGGGCTGGTCCCCATGTCGAGGGGACTCCAAGACACC
	Phocoenoides               TGTGTCCCTCAAGAACCCAGAGCTCTTGAGCTGAACTAACCTTCCTGGGAGTT-ACTCTGCGCGGCATACTGGCCCCTCTGCCCCGCACCCGCTC-TTCAATGTCCAGGCCCTCCGCACCCTAAGGCCTTGCTCCAGGCCCGCC-CCCAGGTGCTTTCCTGGCCGCCCTCACCGCATCCCTCAGGGGAGCTCCCCCTCCTTAGAC----AGGTCCAGCCACGTGGCATGTTGACTGACAGCTGGCTACCTTGCAGGTGAAATTGCCCTGTGGTCCTTGGTGGTCCTGGCCATCGAGAGGTACGTGGTGGTGTGTAAGCCCATGAGCAACTTCCGCTTCGGGGAGAACCATGCCATCATGGGCCTCGCCCTCACCTGGATCATGGCAATGGCCTGTGCCGCGCCCCCCCTCGTCGGCTGGTCCAGGTAACAGCACCGAGTAGAAGGGAAGGAAGGGTCTCCAGGGCTCTTTGTAGGG---TCCTCCAGCCAGGGGGGCTGTCTGGTTTCAGGTCCCGAGCTGGCAGCTGTCATGGGGTTGAGGTTTAGGGCAGGGAGGAGAGGGTCAGCCCCTGACACTGCTATGGGGCTGGTCCCCATGTCGAGGGGACTCCAAGACACC
	Physeter                   TGTGTCCCTCAAGAACCCAGAGCTCTTGAGCTGAACTAACCTTCCTGCGAGTT-ACTCTGCGTGGCATATCGGCCCCTCTGCCCCGCACCCCCTCTTTCAATGTCCAGGCCCTCCGCACCCTAAGGCCTTGCTCCAGGCCCGTC-CCCAGGTGCCTTCCTGGCCGCCCTCTCCCCATCCCTCAGAGGAGCTCCCCCTCCTTAGAC----AGGTCCAGCCACGTGGCGTGTTGACTGACAGCCGGCTACCTTGCAGGTGAAATTGCCCTGTGGTCGTTGGTGGTCCTGGCCATCGAGCGGTACATGGTGGTGTGTAAGCCCATGAGCAACTTCCGCTTCGGGGAGAACCATGCCATCATGGGCCTCGCCCTCACCTGGATCATGGCTCTGGCCTGTGCCGCACCCCCCCTCGTCGGCTGGTCCAGGTAACAGCACCGAGTGGAAGGGAAGGAAGGGTCTCCAGGGCTCTTCGTAGGGCTCTTCTCCAGCCAGGGGGGCTGTCTGGTTCCAGGTCCCCAGCTGGCAACTGTCATGGGGTTGAGGTTTAGGGCAGGGAAGAGAAGGTCGGCCCCTAACGCTGCTATGGGGCTGGTCCCCATGTCAAGGAGACTCCAAGACACC
	Platanista                 TGTGTCCCTCAAGAACCCAGAGCTCTCGAGCTGAACTAACCATCCTGGGAGTT-ACTCTGCGCGGCATATTGGCCCCTCTGCCCCGCAGCCCCTC-TTCAATGTCCAGGCCCTCCGCACCCTAAGACCTTGCTCCAGGCCCCCCACCCAGGTGCCTTCCTGGCTGCCCTCTCCCCATCCCTCAGGGGAGCTCCCCCTCCTTAGAC----AGGTCCAGCCACGTGGCGTGTTGACTGACAGCTGGCTACCTTGCAGGTGAAATTGCCCTGTGGTCCTTGGTGGTCCTGGCCATCGAGCGGTACATGGTGGTGTGTAAGCCCATGAGCAACTTCCGCTTCGGGGAGAACCATGCCATCACGGGCCTCGCCCTCACCTGGATCATGGCTCTGGCCTGTGCCGCGCCCCCCCTCGTCGGCTGGTCCAGGTAACAGCACCAAGTGGAAGGGAAGGAAGG-TCTCCAAGGCTCTTCGTAGGG---TCCTCCAGCCAGGGGGGCTGTCTGGTTCCAGGTCCCGAGCTGGCAACTGTCATGGGGTTGAGGTTTAGGGCAGGGAAGAGAGGGTCAGCCCCTAACGCTGCTATGGGGCTGGTCCCCATGTCAAGGAGACTCCAAGACACC
	Pontoporia                 TGTGTCCCTCAAGAACCCAGAGCTCTTGAGCTGAACTAACCTTTCTGGGAGTT-ACTCTGCGTGGCATATTGGCCCCTCTGCCCCGCGGCCCCTC-TTCAATGTCCAGGCCCTCCGCACCCTAAGGCCTTGCTCCAGGCCCGCC-CCCAGGTGCTTTCCTGGCCGCCCTCTCCCCATCCCTCAGGGGAGCTCCCCCTCCTTAGAC----AGGTCCAGCCACGTGGCGTGTTGACTGACAGCTGGCTACCTTGCAGGTGAAATTGCCCTGTGGTCCTTGGTGGTCCTGGCCATCGAGCGGTACGTGGTGGTGTGTAAGCCCATGAGCAACTTCCGCTTCGGGGAGAACCATGCCATCATGGGCCTTGCCCTCACCTGGATCATGGCTCTGGCCTGTGCCGCGCCCCCCCTCGTCGGCTGGTCCAGGTAACAGCACCGAGTGGAAGGGAAGGAAGGGTCTCCAGGGCTCTTTGTAGGG---TCCTCCAGCCAGGGGGGCTGTCTGGTTCCAGGTCCCGAGCTGGCAGCTGTCATGGGGTTGAGGTTTAGGACAGGGAAGAGAGGGTCAGCCCCTGACACTGCTATGGGGCTGGTCCCCATGTCAAGGGGACTCCAAGACACC
	Ziphius                    ---------------------------------------------------------------------------------------------------------CAGGCCCTCCGCACCCTAAGGCCTTGCTCCAGGCCCGCC-CCCAGGTGCCTTCCTGGCCGCCCTCTCCCCATCCCTCAGGGGAGCTCCCCCTCCTTAGAC----AGGTCCAGCCACGTGGCGTGTTGACTGACAGCTGGCTACCTTGCAGGTGAAATTGCCCTGTGGTCCTTGGTGGTCCTGGCCATCGAGCGGTACGTGGTGGTGTGTAAGCCTATGAGCAACTTCCGCTTCGGGGAGAACCATGCCATCATGGGCCTCGCCCTCACCTGGATCATGGCTATGGCCTGTGCYGCGCCCCCCCTCGTCGGCTGGTCCAGGTAACAGCACCGAGTGGAAGGGAAGGAAGGGTCTCCAGGGCTCTTYGTAGGG---TCCTCCAGCCAGGGGAGCTGTCTGGTTCCAGGTCCCGAGCTGGCAACTGTCATGGGGTTGAGGTTTAGGGCAGGGAAGAGAGGGTCAGCCCCTGACGCTGCTATGGGGCTGGTCCCCATGTCAAGGAGACTCCAAGACACC

;
End;

[Alignment 13: RH1 Exons 3+4 amplicon]

#NEXUS

Begin DATA;
	Dimensions ntax=22 nchar=698;
	Format datatype=NUCLEOTIDE gap=-;
	Matrix
	[                          1         11        21        31        41        51        61        71        81        91        101       111       121       131       141       151       161       171       181       191       201       211       221       231       241       251       261       271       281       291       301       311       321       331       341       351       361       371       381       391       401       411       421       431       441       451       461       471       481       491       501       511       521       531       541       551       561       571       581       591       601       611       621       631       641       651       661       671       681       691       ]
	[                          |         |         |         |         |         |         |         |         |         |         |         |         |         |         |         |         |         |         |         |         |         |         |         |         |         |         |         |         |         |         |         |         |         |         |         |         |         |         |         |         |         |         |         |         |         |         |         |         |         |         |         |         |         |         |         |         |         |         |         |         |         |         |         |         |         |         |         |         |         |        ]
	Exon_3                     ---------------------------------------------------------------------------------------------------------------GTACATCCCGGAGGGCATGCAGTGCTCGTGCGGGATTGACTACTACACGCCCCACGAGGAGACCAACAATGAGTCGTTCGTCATCTACATGTTCGTGGTCCACTTCATCATCCCCCTGATCGTCATATTCTTCTGCTACGGGCAGCTGGTGTTCACCGTCAAGGAG-------------------------------------------------------------------------------------------------------------------------------------------------------------------------------------------------------------------------------------------------------------------------------------------------------------------------------------------------------------------------------------------------------------------------------------
	Exon_4                     --------------------------------------------------------------------------------------------------------------------------------------------------------------------------------------------------------------------------------------------------------------------------------------------------------------------------------------------------------------------------------------------------GCGGCTGCCCAACAGCAGGAGTCGGCCACCACTCAGAAGGCCGAGAAGGAGGTCACCCGCATGGTGATCATCATGGTCATCGCTTTCCTAATCTGCTGGCTGCCCTACGCTGGGGTGGCGTTCTACATCTTCACCCATCAGGGCTCTGACTTTGGCCCCATCTTCATGACCATCCCGGCTTTCTTTGCCAAGACTTCTGCCGTCTACAACCCCGTCATCTACATCATGATGAACAAGCAG------------------------------------------------------------------------
	Balaena                    CCCTACAGTAGGCGGTGGCAGGGGACTCTGGTCAGCTGGGCCTGTTCCCAAGTCCCTCACATGTGGGTCTCCCTTTGCCCCTCCCGCCCCAT-CCCCCCACCGGTCCTCAGGTACATCCCGGAGGGAATGCAGTGCTCGTGCGGGATTGACTACTACACGCTCTCGCCAGAGGTCAACAATGAGTCCTTCGTCATCTACATGTTCGTGGTCCACTTCTCCATCCCCCTGGTCATCATCTTCTTCTGCTACGGGCAGCTGGTCTTCACAGTCAAGGAGGTATGGTCCTCTGCTGGGCGCTGGGGACGCGCACATTGACCGGGCTGAGCCCAGCCCCCGTCCCAGAGGAGCCTCAGTCTGAACACCAGGCCCTG---TGTCCCCGCAGGCGGCTGCCCAACAGCAGGAGTCGGCCACCACGCAGAAGGCCGAGAAGGAGGTCACTCGCATGGTCGTCATCATGGTCGTGGCTTTCCTGATCTGCTGGTTGCCTTATGCCAGCGTGGCGTTCTACATTTTCATCCACCAGGGCTCCGACTTTGGCCCCATCTTCATGACCATCCCGGCGTTCTTTGCCAAGAGTTCCTCCATCTACAACCCCGTCATCTACATCATGATGAACAAGCAGGTGCCTGCTGGTGGGGCGGGAGGGTCCAGGTCCCCCAAGGCCACAGGAGGACAAGCCACATTCTTGACTGGG
	Balaenoptera_acutorostrata CCCTACAGTAGGCGGTGGCAGGGGACTCTGGTCAGCTGGGCCTGTTCCCAAGTCCCTCACATGTGGGTCTCCCTTTGCCCCTCCCGTCCCAT-CCCCCCACCGGTCCTCAGGTACATCCCGGAGGGAATGCAGTGCTCGTGCGGGATTGACTACTACACGCTCTCGCCAGAGGTCAACAATGAGTCCTTCGTCATCTACATGTTCGTGGTCCACTTCTCCATCCCCCTGATCATCATCTTCTTCTGCTACGGGCAGCTGGTCTTCACAGTCAAGGAGGTATGGTCCTATGCTGGGCGCTGGGGACGCGCACATTGACTGGGCTGAGCCTAGCCCCCGTCCCAGAGGAGCCTCAGTCTGAACACCAGGCCCTG---TGTCCCTGCAGGCGGCTGCCCAACAGCAGGAGTCGGCCACCACTCAGAAGGCCGAGAAGGAGGTCACTCGCATGGTCATCATCATGGTCGTGGCTTTCCTGATCTGCTGGGTGCCCTATGCCAGCGTGGCGTTCTACATTTTCACCCACCAGGGCTCCAACTTTGGCCCCATCTTCATGACCGTCCCGTCGTTCTTTGCCAAGAGTTCCTCCATCTACAACCCCGTCATCTACATCATGATGAACAAGCAGGTGCCTGCTGGTGGGGCGGGAGGGTCCAGGTCCCCCAAGGCCACAGGAGGACGAGCCACATTCTTGACTGGG
	Balaenoptera_musculus      CCCTACAGTAGGCGGTGGCAGGGGACTCTGGTCAGCTGGGCCTGTTCCCAAGTCCCTCACATGTGGGTCTCCCTTTGCCCCTCCCGCCCCAT-CCCCCCACCGGTCCTCAGGTACATCCCGGAGGGAATGCAGTGCTCGTGCGGGATTGACTACTACACGCTCTCGCCAGAGGTCAACAATGAGTCCTTCGTCATCTACATGTTCGTGGTCCACTTCTCCATCCCCCTGATCATCATCTTCTTCTGCTACGGGCAGCTGGTCTTCACAGTCAAGGAGGTATGGTCCTATGCTGGGCGCTGGGGACGCGCACATTGACTGGGCTGAGCCCAGCCCCCGTCCCAGAGGAGCCTCAGTCTGAACACCAGGCCCTG---TGTCCCCGCAGGCGGCTGCCCAACAGCAGGAGTCGGCCACCACGCAGAAGGCCGAGAAGGAGGTCACTCGCATGGTCATCATCATGGTCGTGGCTTTCCTGATCTGCTGGGTGCCCTATGCCAGCGTGGCATTCTACATTTTCACCCACCAGGGCTCCAACTTTGGCCCCATCTTCATGACCATCCCGTCGTTCTTTGCCAAGAGTTCCTCCATCTACAACCCCGTCATCTACATCATGATGAACAAGCAGGTGCCTGCTGGTGGGGTGGGAGGGTCCAGGTCCCCCAAGGCCACAGGAGGACGAGCCACATTCTTGACTGGG
	Balaenoptera_physalus      CCCTACAGTAGGCAGTGGCAGGGGACTCTGGTCAGCTGGGCCTGTTCCCAAGTCCCTCACATGTGGGTCTCCCTTTGCCACTCCCGCCCCAT-CCCCCCACCGGTCCTCAGGTACATCCCGGAGGGAATGCAGTGCTCGTGCGGGATTGACTACTACACACTCTCGCCAGAGGTCAACAATGAGTCCTTCGTCATCTACATGTTCGTGGTCCACTTCTCCATCCCCCTGATCATCATCTTCTTCTGCTACGGGCAGCTGGTCTTCACAGTCAAGGAGGTATGGTCCTATGCTGGGCGCTGGGGACGCGCACGTTGACTGGGCTGAGCCCAGCCCCCGTCCCAGAGGAGCCTCAGTCTGAACATCAGGCCCTG---TGTCCCCGCAGGCGGCTGCCCAACAGCAGGAGTCGGCCACCACGCAGAAGGCCGAGAAGGAGGTCACTCGCATGGTCATCATCATGGTCGTGGCTTTCCTGATCTGCTGGGTGCCCTATGCCAGCGTGGCGTTCTACATTTTCACCCACCAGGGCTCCAACTTTGGCCCCATCTTCATGACCATCCCGTCGTTCTTTGCCAAGAGTTCCTCCATCTACAACCCCGTCATCTACATCATGATGAACAAGCAGGTGCCTGCTGGTGGGGCGGGAGGGTCCAGGTCCCCCAAGGCCACAGGAGGACGAGCCACATTCTTGACTGGG
	Berardius                  CCCTACAGTAGGCGGTGGCAGGGGACTCTGGTCAGCTGTGCCTGTTCCCAAGTCCCTCACATGTGGGTCTCCCTTTGCCCCTCCCGCCCCAT-CCCCCCACGGGTCCTCAGGTACATCCCGGAGGGAATGCAGTGCTCGTGCGGGGTTGACTACTACACGCCCTCGCCAGAGGTCAACAATGAGTCCTTCGTCGTCTACATGTTCGTGGTCCACTTCTCCATCCCCATGGTCATCATCTTCTTCTGCTACGGGCAGCTGGTCTTCACAGTCAAGGAGGTATGGTCCTATGCTGGGCGCTGGGGACATGCACATTGACTGGGCTGAGCCCAGCCCCCGTCCCAGAGGAGCCTCAGTCTG-ACACCAGGCCCTG---TGTCCCCGCAGGCAGCTGCCCAACAGCAGGAGTCGGCCACCACGCAGAAGGCCGAGAAGGAGGTCACTCGCATGGTCATCATCATGGTCGTTGCTTTCCTGATCTGCTGGGTGCCCTATGCCAGCGTGGCGTTCTACATTTTCACCCACCAGGGCTCCGACTTTGGCCCCATCTTCATGACCATCCCGTCGTTCTTTGCCAAGAGTTCCGCCATCTACAACCCCGTCATCTACATCATGATGAACAAGCAGGTGCCTGCTGGTGGGGCGGGAGGGTCCAGGTCCCCCAAGGCCACAGGAGGACAAGCCACATTCTTGACTGGG
	Caperea                    CCCTACAGTAGGCGGTGGCAGGGGACTCTGGTCAGCTGGGCCTGTTCCCAAGTCCCTCACATGTGGGTCTCCCTTTGCCCCTCCCACCCCAT-CCCCCCACCGGTCCTCAGGTACATCCCGGAGGGAATGCAGTGCTCGTGCGGGATTGACTACTACACGCTCTCGCCAGAGGTCAACAATGAATCCTTCGTCATCTACATGTTCGTGGTCCACTTCTCCATCCCCCTGGTCATCATCTTCTTCTGCTACGGGCAGCTGGTCTTTACAGTCAAGGAGGTATGGTCCTATGTTGGGCGCTGGGGACGCGCACATTGACTGGGCTGAGCCCAGCCCCCGTCCCAGAGGAGCCTCAGTCTGAACACCAGGCCCTG---TGTTCCCGCAGGCGGCTGCCCAACAGCAGGAGTCGGCCACCACGCAGAAGGCCGAGAAGGAGGTCACTCGCATGGTCATCATCATGGTCGTTGCTTTCCTGATCTGCTGGGTGCCCTATGCCAGCGTGGCGTTCTACATTTTCACCCACCAGGGCTCCAACTTTGGCCCCATCTTCATGACCATCCCGTCGTTCTTTGCCAAGAGTTCCGCCATCTACAACCCCGTCATCTACATCATGATGAACAAGCAGGTGCCTGCTGGTGGGGCGGGAGGGTCCAGGTCCCCCAAGGCCACAGGAGGACGAGCCACATTCTTGACTGGG
	Delphinapterus             CCCTACAGTAGGCGGTGGCAGGGGACTCTGGTCAGCTGGGCCTGTTCCCAAGTCCCTCACACGTGGGTCTCCCTTTGCCCCTCCCGCCCCAT-CCCCCCACCGGTCCTCAGGTACATCCCGGAGGGAATGCAGTGCTCGTGCGGGATTGACTACTACACGCCCTCGCCGGAGGTCAACAATGAATCCTTCGTCATCTACATGTTCGTGGTCCACTTCTCCATCCCCCTGGTGATCATATTCTTCTGCTATGGGCAGCTGGTCTTCACAGTCAAGGAGGTATGGTCCTATGCTGGGCGCGGGGGACACGCACATTGACTGGGCTGAGCCCAGCCCCCATCCCAGAGGAGCCTCAGTCTGAACACCAGGCCCTG---TTTCCCCGCAGGCAGCTGCCCAACAGCAGGAGTCGGCCACCACGCAGAAGGCCGAGAAGGAGGTCACTCGCATGGTCATCATCATGGTCGTTGCTTTCCTGATCTGCTGGGTGCCCTATGCCAGCGTGGCGTTCTACATTTTCACCCACCAGGGCTCCAACTTTGGCCCCATCTTCATGACCGTCCCGGCGTTCTTTGCCAAGAGTTCCTCCATCTACAACCCCGTCATCTACATCATGATGAACAAGCAGGTGCCTGCTGGTGAGGCGGGAGGGTCCAGGTCCCCCAAGGCCACAGGAGGACGAGCCACATTCTTGACTGGG
	Eschrichtius               -----------------------------------------------------------------------------------------------CCCCACCGGTCCTCAGGTACATCCCGGAGGGAATGCAGTGCTCGTGCGGGATTGACTACTACACACTCTCGCCAGAGGTCAACAATGAGTCCTTCGTCATCTACATGTTCGTGGTCCACTTCTCCATCCCCCTGATCATCATCTTCTTCTGCTATGGGCAGCTGGTCTTCACAGTCAAGGAGGTATGGTCCTATGCTGGGCGCTGGGGACGCGCACGTTGACTGGGCTGAGCCCAGCCCCCGTCCCAGAGGAGCCTCAGTCTGAACACCAGGCCCTG---TGTCCCCTCAGGCGGCTGCCCAACAGCAGGAGTCGGCCACCACGCARAAGGCCGAGAAGGAGGTCACTCGCATGGTCATCATCATGGTCGTGGCTTTCCTGATCTGCTGGGTGCCCTATGCCAGCGTGGCGTTCTACATTTTCACCCACCAGGGCTCCAACTTTGGCCCCATCTTCATGACCATCCCGGCKTTCTTTGCCAAGAGTTCCTCCATCTACAACCCCGTCATCTACATCATGATGAACAAGCAGGTGCCTGCTGGTGGGG--------------------------------------------------------
	Hippopotamus               CCCCACAGCAGGCACTGGCAGAGGACCCTGGTCAGCTGGGCCTCTTCCCAAGTCCCTCACATGTGGGTCTCCCTTTGCCCCTCCTGGCCCATCCCCCCCACCGGTCCTCAGGTACATCCCGGAGGGAATGCAGTGCTCGTGCGGGATTGACTACTACACGCTCAAGCCGGAGGTCAACAACGAGTCCTTTGTCATCTACATGTTCGTGGTCCACTTCTCCATCCCCATGGTCATCATCTTCTTCTGCTACGGGCAGCTGGTCTTCACAGTCAAGGAGGTATGGTCCTGTGCTGGGCCCTGGGGACACGCGCATTGATTGGGGCGAGCCCAGCCTCCATCTTCGAGGAGGCTTCGTCTGGACACCAGGCCCTG---TGTCCCTGCAGGCGGCTGCCCAGCAGCAGGAGTCGGCTACCACGCAGAAGGCCGAGAAGGAGGTCACGCGCATGGTCATCATCATGGTCATTGCCTTCCTGATCTGCTGGCTGCCCTACGCCGGTGTGGCGTTCTACATCTTCACCCACCAGGGCTCCGACTTTGGCCCCATCTTCATGACCATCCCAGCTTTCTTTGCCAAGACTTCTTCCGTCTACAACCCCGTCATCTACATCATGATGAACAAGCAGGTGCCTGCTGGTGGGGCAGGAGGGTCCAGGTCCCCCAAGGCCACAGGAGGACAAGCCACATTCTTGACTGGG
	Inia                       CCCTACAGTAGGCGGTGGCAGGGGACTCTGGTCAGCTGGGCCTGCTCCGAAGTCCCTCACATGTGGGTCTCCCTTTGCCCCTCCCGCCCCAT-CCCCCCACCGATCCTCAGGTACATCCCGGAGGGAATGCAGTGCTCGTGTGGGATCGACTACTACACACCCTCGCCGGAGATCAACAATGAGTCCTTCGTCATCTACATGTTCGTGGTCCACTTCTCCATCCCCATGGTCATCATATTCTTCTGCTATGGGCAGCTGGTCTTCACAGTCAAGGAGGTATGGTCCTATGCTGGGCGCTGGGGACACGCACATTGACTGGGCTGAGCCCAGCCCCCATCCCAGAGGAGCCTCAGTCTGAACACCAGGCCCTG---TGTCCCCGCAGGCAGCTGCCCAACAGCAAGAGTCGGCCACCACGCAGAAGGCTGAGAAGGAGGTCACTCGCATGGTCGTTATCATGGTCATTGCTTTCCTGATCTGCTGGTTGCCCTATGCCAGCGTGGCGTTCTACATTTTCACCCACCAGGGCTCCAACTTTGGCCCCATCTTCATGACCGTCCCGGCGTTCTTTGCCAAGAGTTCCACCATCTACAACCCCGTCATCTACATCATGATGAACAAGCAGGTGCCTGCTGGTGAGGCGGGAGGGTCCGGGTCCCCCAAGGCCACAGGAGGATGAGCCACATTCCTGACTGGG
	Kogia                      CCCTACAGTAGGCGGTGGCAGGGGACTGTGTTCAGCTGGGCCTGTTCCTAGGTCCCTCACCTGTGGGTCTCCCTTTGGCCYTCCCKCCCCAT-CCCCCCACCGGTCCTCAGGTACATCCCGGAGGGAATGCAGTGCTCGTGCGGGATCGACTACTACACGCTCACGCCAGAGGTCAACAATGAGTCCTTCGTCATCTACATGTTCGTGGTGCACTTCTCCATCCCCTTGGTCATCATCTTCTTCTGCTACGGGCAGCTGGTCTTCACAGTCAAGGAGGTACGGTCCTCTGCTGGCCGCTGGGGACACGCACGTTGACTGGCCTGAGCCCAGCCCCCAGCCCAGAGGA-CCTCGGTCTGAACACCAGGCCCTG---TGTCCCCGCAGGCAGCTGCCCAACAGCAGGAGTCGGCCACCACGCAGAAGGCCGAGAAGGAGGTCACTCGCATGGTCGTCATCATGGTCGTTGCTTTCCTGATCTGCTGGGTGCCCTACGCCAGCGTGGCGTTCTACATTTTCATGCACCAGGGCTCCGACTTTGGCCCCATCTTCATGACCGTCCCGTCGTTCTTTGCCAAGAGTTCCGCCATCTACAACCCCGTCATCTACATCATGATGAACAAGCAGGTGCCTGCTGGTGGGGAGGGAGGGTCCAGGTCCCCCAAGGCCACAGGAGGACGAGCCACATTGTTGAATGGG
	Megaptera                  CCCTACAGTAGGCGGTGGCAGGGGACTCTGGTCAGCTGGGCCTGTTCCCAAGTCCCTCACATGTGGGTCTCCCTTTGCCCCTCCCGCCCCAT-CCCCCCACCGGTCCTCAGGTACATCCCGGAGGGAATGCAGTGCTCGTGCGGGATTGACTACTACACACTCTCGCCAGAGGTCAACAATGAGTCYTTCGTCATCTACATGTTCGTGGTCCACTTCTCCATCCCCCTGGTCATCATCTTCTTCTGCTACGGGCAGCTGGTCTTCACAGTCAAGGAGGTATGGTTCTATGCTGGGCGCTGGGGACGCGCACGTTGACTGGGCTGAGCCCAGCCCCCGTCCCAGAGGAGCCTCAGTCTGAACACCAGGCCCTG---TGTCCCCGCAGGCGGCTGCCCAACAGCAGGAGTCGGCCACCACGCAGAAGGCCGAGAAGGAGGTCACTCGCATGGTCATCATCATGGTCGTGGCTTTCCTGATCTGCTGGGTGCCCTATGCCAGCGTGGCGTTCTACATTTTCACCCACCAGGGCTCCAACTTTGGCCCCATCTTCATGACCATCCCGTCGTTCTTTGCCAAGAGTTCCTCCATCTACAACCCCGTCATCTACATCATGATGAACAAGCAGGTGCCTGCTGGTGGGGCGGGAGGGTCCAGGTCCCCCAAGGCCACAGGAGGACAAGCCACATTCTTGACTGGG
	Neophocaena                CCCTACAGTAGGCGGTGGCAGGGGACTCTGGTCAGCTGGGCCTGTTCCCAAGTCCCTCACATGTGGGTCTCCCTTTGCCCCTCCCGCCCCAT-CCCCCCACCGGTCCTCAGGTACATCCCGGAGGGAATGCAGTGCTCGTGCGGGATTGACTACTATACGCCCTCGCCAGAGGTCAACAATGAGTCCTTCGTCATCTACATGTTCGTGGTCCACTTCACCATCCCCCTGGTCATCATATTCTTCTGCTACGGGCAGCTGGTCTTCACAGTCAAGGAGGTATGGTCCTATGCTGGGTGCTGGGGACACGCACATTGACTGGGCTGAGCCCAGCCCCCGTCCCAGAGGAGCTTCAGTCTGAACACCAGGCCCTG---TTTCCCCGCAGGCAGCTGCCCAACAGCAGGAGTCGGCCACCACGCAGAAGGCCGAGAAGGAGGTCACTCGCATGGTCATCATCATGGTCGTTGCTTTCCTGATCTGCTGGGTGCCCTATGCCAGCGTGGCGTTCTACATTTTCACCCACCAGGGCTCCAACTTTGGCCCCATCTTCATGACCGTCCCGTCGTTCTTTGCCAAGAGTTCCTCCATCTACAACCCCGTCATCTACATCATGATGAACAAGCAGGTGCCTGCTGGTGAGGCGGGAGGGTCCAGGTCCCCCAAGGCCACAGGAGGACGAGCCACATTCTTGACTGGG
	Phocoena                   CCCTACAGTAGGCGGTGGCAGGGGACTCTGGTCAGCTGGGCCTGTTCCCAAGTCCCTCACATGTGGGTCTCCCTTTGCCCCTCCCGCCCCAT-CCCCCCACCGGTCCTCAGGTACATCCCGGAGGGAATGCAGTGCTCGTGCGGGATTGACTACTACACGCCCTCGCCAGAGGTCAACAATGAGTCCTTCGTCATCTACATGTTCGTGGTCCACTTCACCATCCCCCTGGTCATCATATTCTTCTGCTACGGGCAGCTGGTCTTCACAGTCAAGGAGGTATGGTCCTATGCTGGGTGCTGGGGACACGCACATTGACTGGGCTGAGCCCAGCCCCCGTCCCAGAGGAGCTTCAGTCTGAACACCAGGCCCTG---TTTCCCCGCAGGCAGCTGCCCAACAGCAGGAGTCGGCCACCACGCAGAAGGCCGAGAAGGAGGTCACTCGCATGGTCATCATCATGGTCGTTGCTTTCCTGATCTGCTGGGTGCCCTATGCCAGCGTGGCGTTCTACATTTTCACCCACCAGGGCTCCAACTTTGGCCCCATCTTCATGACCGTCCCGTCGTTCTTTGCCAAGAGTTCCTCCATCTACAACCCCGTCATCTACATCATGATGAACAAGCAGGTGCCTGCTGGTGAGGCGGGAGGGTCCAGGTCCCCCAAGGCCACAGGAGGATGAGCCACRTTCTTGACTGGG
	Phocoenoides               CCCTACAGTAGGCGGTGGCAGGGGACTCTGGTCAGCTGGGCCTGTTCCCAAGTCCCTCACATGTGGGTCTGCCTTTGCCCCTCCCGCCCCAT-CCCCCCACCGGTCCTCAGGTACATCCCGGAGGGAATGCAGTGCTCGTGCGGGATTGACTACTATACGCCCTCGCCAGAGGTCAACAATGAGTCCTTCGTCATCTACATGTTCGTGGTCCACTTCACCATCCCCCTGGTCATCATATTCTTCTGCTACGGGCAGCTGGTCTTCACAGTCAAGGAGGTATGGTCCTATGCTGGGTGCTGGGGACACGCACATTGACTGGGCTGAGCCCAGCCCCCGTCCCAGAGGAGCTTCAGTCTGAACACCAGGCCCTG---TTTCCCCGCAGGCAGCTGCCCAACAGCAGGAGTCGGCCACCACGCAGAAGGCCGAGAAGGAGGTCACTCGCATGGTCATCATCATGGTCGTTGCTTTCCTGATCTGCTGGGTGCCCTATGCCAGCGTGGCGTTCTACATTTTCACCCACCAGGGCTCCAACTTTGGCCCCATCTTCATGACCGTCCCGTCGTTCTTTGCCAAGAGTTCCTCCATCTACAACCCCGTCATCTACATCATGATGAACAAGCAGGTGCCTGCTGGTGAGGCGGGAGGGTCCAGGTCCCCCAAGGCCACAGGAGGATGAGCCACATTCTTGACTGGG
	Physeter                   CCCTACAGTAGGCAGTGGCAGGGGACTCTGTTCAGCTGGGCCTGTTCCCAAGGCCCTCACACGTGGGTCTCCCTTGGCCCCTCCCGCCCCAT-CCCCCCACCGGCCCTCAGGTACATCCCGGAGGGAATGCAGTGCTCGTGCGGGATTGACTACTACACGCTCACGCCGGAGGTCAACAATGAGTCCTTCGTCATCTACATGTTCGTGGTCCACTTCTCCATCCCCATGGTCATCATCTTCTTCTGCTACGGGCAGCTGGTCTTCACAGTCAAGGAGGTATGGTCCTATGCTGGCCGCTGGGGACACGCACACTGACTGGGCCGAGCCCAGCCCCCGTTCCAGAGGAGCCTCGGTCTGAACACCAGGCCCTG---TGTCCCCGCAGGCAGCTGCCCAACAGCAGGAGTCGGCCACCACGCAGAAGGCCGAGAAGGAGGTCACTCGCATGGTCATCATCATGGTCGTTGCTTTCCTGATCTGCTGGGTGCCCTATGCCAGCGTGGCGTTCTACATTTTCACCCACCAGGGCTCCAACTTTGGCCCCATCTTCATGACCGTCCCGTCGTTCTTTGCCAAGAGTTCCGCCATCTACAACCCCGTCATCTACATCATGATGAACAAGCAGGTGCCTGCTGGTGGGGCGGGAGGGTCCCGGTCCCCCAAGGCCACAGGAGGACGAGCCACATTCTTGAATGGG
	Platanista                 CCCTGCAGTAGGCGGTGGCAGGGGACTCTGGTCGGCTGGGCCTGTTCCCAAGTCCCTCACATGTGGTTCTCCCTTTGCCCCTCCCGCCCCAT-CCCCGCACCGGTCCTCAGGTACATCCCGGAGGGAATGCAGTGCTCGTGCGGGATTGACTACTACACGCTCACGCCAGAGGTCAACAATGAGTCCTTCGTCATCTACATGTTCGTGGTCCACTTCTCCATCCCCATGGTCATCATCATCTTCTGCTACGGGCAGCTGGTCTTCACAGTCAAGGAGGTATGGTCCTATGCTGGGCGCTGGGGCCACGCACACTGACTGGGCTGAGCCCAGCCCCCGTCCCAGAGGAGCCTCAGTCTGAACACCAGGCCCTGTGGTGTCCCCGCAGGCGGCTGCCCAACAGCAGGAGTCGGCCACCACGCAGAAGGCCGAGAAGGAGGTCACTCGCATGGTCATCATCATGGTCGTTGCTTTCCTGATCTGCTGGGTGCCCTATGCCAGCGTGGCGTTCTACATTTTCACCCACCAGGGCTCCAACTTTGGCCCCATCTTCATGACCATCCCGTCGTTCTTTGCCAAGAGTTCCTCCATCTACAACCCCGTCATCTACATCATGATGAACAAGCAGGTGCCTGCTGGTGGGGCGGGAGGGTCCAGGTCCCCCAAGGCCACAGGAGGACGAGCCACATTCTTGACTGGG
	Pontoporia                 CCCTACAGTGGGCGGCGGCAGGAGACTCTGGTCAGCTGGGCCTGTTCCGAAGTCCCTCACATGTGGGTCTCCCTTTGCCCCTCCCGCCCCAT-CCCCCCACCGACCCTCAGGTACATCCCGGAGGGGATGCAGTGCTCGTGCGGGATTGATTACTACACACCCTCGCCAGAGGTCAACAATGAGTCCTTCGTCATCTACATGTTCGTGGTCCACTTCTCCATCCCCATGGTCATCATATTCTTCTGCTACGGGCAGCTGGTCTTCACAGTCAAGGAGGTATGGTCCTATGCTGGGCGCTGGGGACACGCACATTGACTGGGCTGAGCCCAGCCCCCATCCCAGAGGAGCCTCAGTCTGAACACCAGGTCCTG---TGTCCCCGCAGGCAGCTGCCCAACAGCAGGAGTCGGCCACCACGCAGAAGGCCGAGAAGGAGGTCACTCGCATGGTCGTCATCATGGTCGTTGCTTTCCTGATCTGCTGGTTGCCCTATGCCAGCGTGGCGTTCTACATTTTCACCCACCAGGGCTCCAACTTTGGCCCCATCTTCATGACCGTCCCGGCGTTCTTTGCCAAGAGTTCCTCCATCTACAACCCCGTCATCTACATCATGATGAACAAGCAGGTGCCTGCTGGTGAGGCGGGAGGGTCCGGGTCCCCCAAGGCCACAGGAGGACGAGCCACATTCTTGACTGGG
[truncated: 12,888 more chars]
